# Supplementary material for: Transmission of Equine Influenza Virus during an Outbreak Is Characterized by Frequent Mixed Infections and Loose Transmission Bottlenecks
Source: PLoS Pathog. 2012 Dec 20;8(12):e1003081. doi: 10.1371/journal.ppat.1003081 (PMC3534375; doi:10.1371/journal.ppat.1003081)
Supplement: Dataset S2 — Alignment of 284 publically available HA1 sequences from equine H3 viruses. The sequences were aligned using MAFFT and the sequences were trimmed and gaps were removed to agree with the sequences in this study. (FASTA) [file ppat.1003081.s002.fasta]

>Xinjiang_3_2007_2007_11_1
atgaagacaaccattattttgatactactgacccattgggcctacagtcaaaacccaatc
agtaacaacaacacagctacattgtgtctgggacaccatgcagtagcaaatggaacatta
gtaaaaacaataagtgatgatcaaattgaggtgacaaatgctacagaattagttcagagc
attacaatggggaaaatatgcaacaactcatatagaattctagatggaagaaattgcaca
ttaatagatgcaatgctaggagacccccactgtgacgtctttcagtatgagaattgggac
ctctttatagaaagaagcagcgctttcagcaattgctacccatatgacatccctgactat
gcatcgctccgatcaattgtagcatcctcaggaacattggaattcacagcagagggattc
acatggacaggtgtcactcaaaacggaataagtggagcctgcaaaaggggatcagccgat
agtttctttagccgactgaattggctaacaaaatctggaaactcttatcccacattgaat
gtgacaacgcctaacaataaaaatttcgacaagctatacatctggggaattcatcacccg
agttcaaatcaagagcagacaaaattgtatatccaagaatcaggacgagtaacagtctca
acaaaaagaagtcaacaaacaataatccctaacatcggatctagaccgtgggtcagaggt
caatcaggcaggataagcatatactggaccattgtaaaacctggagatatcctaatgata
aacagtaatggcaacttagttgcaccgcggggatattttaaattgaaaacagggaaaagc
tctgtaatgagatcagatgtacccatagacatttgtgtgtctgaatgtattacaccaaat
gga
>South_Africa_4_2003_2003_2
atgaagacaaccattattttgatactactgacccattgggcttacagtcaaaacccaatc
agtggcaacaacacagccacattgtgtctgggacaccatgcagtagcaaatggaacattg
gtaaaaacaataagtgatgatcaaattgaggtgacaaatgctacagaattagttcagagc
atttcaatggggaaaatatgcaacaactcatatagaattctagatggaagaaattgcaca
ttaatagatgcaatgctaggagacccccactgtgacgcctttcagtatgagaattgggac
ctctttatagaaagaagcagcgctttcagcaattgctacccatatgacatccctgactat
gcatcgctccgatccattgtagcatcctcaggaacattggaattcacagcagagggattc
acatggacaggtgtcactcaaaacggaagaagtggagcctgcaaaaggggatcagccgat
agtttctttagccgactgaattggctaacaaaatctggaagctcttaccccacattgaat
gtgacaatgcctaacaataaaaatttcgacaagctatacatctgggggattcatcacccg
agctcaaatcaagagcagacaaaattgtacatccaagaatcaggacgagtaacagtctca
acaaaaagaagtcaacaaacaataatccctaacatcggatctagaccgtgggtcagaggt
caatcaggcaggataagcatatactggaccattgtaaaacctggagatatcctaatgata
aacagtaatggcaacttagttgcaccgcggggatattttaaattgaaaacagggaaaagc
tctgtaatgagatcagatgtacccatagacatttgtgtgtctgaatgtattacaccaaat
gga
>Lambourn_22778_92_1992_1
atgaagacaaccattattttgatactactgacccattgggtctacagtcaaaacccaacc
agtggcaacaacacagccacattatgtctgggacaccatgcagtagcaaatggaacattg
gtaaaaacaataactgatgaccaaattgaggtgacaaatgctactgaattagttcagagc
acttcaatagggaaaatatgcaacaactcatatagggttctagatggaagaaattgcaca
ttaatagatgcaatgctaggagacccccattgtgatgattttcagtatgagaattgggac
ctcttcatagaaagaagcagtgctttcagcaattgctacccatatgacatccctgactat
gcatcgctccggtccattgtagcatcctcaggaacattagaattcacagcagaggggttc
acatggacaggtgtcactcaaaacggaagaagtggagcctgcaaaaggggatcagccgat
agtttctttagccgactgaattggctaacaaattctggaaattcttaccccatattgaat
gtgacaatgcctaacaataaaaatttcgataaactatacatctgggggattcatcacccg
agctcaaacaaagagcagacaaaattatatatccaagaatcaggacgagtaacagtctca
acagaaagaagtcaacaaacagtaatccctaacatcggatctaggccgtgggtcaggggt
caatcaggcaggataagcatatactggaccattgtaaaacctggagatattctaatgata
aacagtaatggcaacttagttgcaccgcggggatattttaaattgagaacagggaaaagc
tctgtaatgagatcagatgcactcatagacacttgtgtgtctgaatgtattacaccaaat
gga
>Miami_1963_1963_1
atgaagacaaccactattttgatactactgacccatgctgcggacagtcaaaacccaacc
ggtggcaacaacacagccacactgtgcctgggacaccatgcagtagcaaatggaacactg
gtaaaaacaataactgatgaccagattgaggtgacaaatgctactgaattagttcagagc
acttcaacagggaaaatatgcaacaacccatatagtggcctagatggaagaaactgcaca
ttaatagatgcaatgctgggagatccccattatgatgtttttcagtatgagaattgggac
ctcttcattgaaagaagcagtgctttcagcaattgctacccatatgacgtccctgactat
gcatcgctccggtctcttgtggcatcttcaggaacgttagaattcatggcagagggattc
acatggacaggtgtcactcaaaacggaggaagtagcgcctgcagaaggggatcagccgat
agtttctttagccgactgaattggctaacacaatctggaagttcctaccccacattgaat
gtgacaatgcctaacaatgacaatttcgataaactatacatctgggggatccatcacccg
agtacaaataatgagcagacaaaattgtatgtccaagcatcagggcgagtaacagtttca
acaaaaagaagtcaacaaacgataatccccaacatcgggtccagaccgtgggtcaggggt
caatcaggcaggataagcatatattggaccattgtgaaacctggagatgtcctaatgata
aacagtaatggcaacttaattgcaccgcggggatatttcaaaatgcggacaggaaaaagc
tctataatgagatcagatgcacccatagacacttgttggtctgagtgtattacaccaaat
gga
>Lichfield_89_1989_1
---------------------------------------------agtcaaaacccaacc
agtggcaacaacacagccacattatgtctgggacaccatgcagtagcaaatggaacattg
gtaaaaacaataactgatgaccaaattgaggtgacaaatgctactgaattagttcagagc
attccaatagggaaaatatgcaacaactcatatagggttctagatggaagaaattgcaca
ttaatagatgcaatgctaggagacccccactgtgatgtttttcagtatgagaattgggac
ctcttcatagaaagaagcagcgctttcagcaattgctacccatatgacatccctgactat
gcatcgctccggtccattgtagcatcctcaggaacattagaattcacagcagagggattc
acatggacaggtgtcactcaaaacggaagaagtggagcctgcaaaaggggatcagccgat
agtttctttagccgactgaattggctaacaaaatctggaaattcttaccccatattgaat
gtgacaatgcctaacaataaaaatttcgataaactatacatctgggggattcatcacccg
agctcaaacaaagagcagacaaaattgtatatccaagaatcaggacgagtaacagtctca
acagaaagaagtcaacaaacagtaatccctaacatcggatctagaccgtgggtcaggggt
caatcaggcaggataagcatatactggaccattgtaaaacctggagatattctaatgata
aacagtaatggcaacttagttgctccgcggggatattttaaattgagaacagggaaaagc
tctgtaatgagatcagatgcacccatagacacttgtgtgtctgaatgtattacaccaaat
gga
>Austria_421_1992_1992_1
atgaagacaaccattattttgatactactgacccattgggtctacagtcaaaacccaacc
agtggcaacaacacagccacattatgtctgggacaccatgcagtagcaaatggaacattg
gtaaaaacaataactgatgaccaaattgaggtgacaaatgctactgaattagttcagagc
atttcaatagggaaaatatgcaacaactcatatagggttctagatggaagaaattgcaca
ttaatagatgcaatgctaggagacccccattgtgatgattttcagtatgagaattgggac
ctcttcatagaaagaagcagcgctttcagcaattgctacccatatgacatccctgactat
gcatcgctccggtccattgtagcatcctcaggaacattagaattcacagcagaggggttc
acatggacaggtgtcactcaaaacggaagaagtggagcctgcaaaaggggatcagccgat
agtttctttagccgactgaattggctaacaaaatctggaaattcttaccccatattgaat
gtgacaatgcctaataataaaaatttcgataaactatacatctgggggattcatcacccg
agctcaaacaaagagcagacaaaattatatatccaagaatcaggacgagtaacagtctca
acagaaagaagtcaacaaacagtaatccctaacatcggatctaggccgtgggtcaggggt
caaccaggcaggataagcatatactggaccattgtaaaacctggagatactctaatgata
aacagtaatggcaacttagttgcaccgcggggatattttaaattgagaacagggaaaagc
tctgtaatgagatcagatgcactcatagacacttgtgtgtctgaatgtattacaccaaat
gga
>ACD85418Uruguay_1_1963_1963_1
atgaagacaaccactattttgatactactgacccattgggtccacagtcaaaacccaatc
ggtggcaaaaacacagccacactgtgcctgggacaccatgcagtagcaaatggaacactg
gtaaaaacaataactgatgaccagattgaggtgacaaatgctactgaattagttcagagc
acttcaacagggaaaatatgcaacaacccatatagggtcctagatggaagaaactgcact
ttaatagatgcaatgctgggagatccccattgtgatgtttttcagtatgggaattgggac
ctcttcattgaaagaagcagtgctttcagcaattgctacccatatgacatccctgactat
gcatcgctccggtctcttgtggcatcttcaggaacgttagaattcatggcagagggattc
acatggacaggtgtcactcaaaacgggagtagtagcgcctgcagaaggggatcagccgat
agtttctttagtcgactgaattggctaacaaaatctggaaattcctaccccacattgaat
gtgacaatgcctaacaatgacaatttcgataaactatacatctgggggatccatcacccg
agtacaaataatgagcagacaaaattgtatgtccaagcatcagggcgagtaacagtttca
acaaaaagaagtcaacaaacgataatccccaacatcgggtccagaccgtgggtcaggggt
caatcaggcaggataagcatatattggaccattgtgaaacctggagatgtcctaatgata
aacagtaatggcaacttaattgcaccgcggggatacttcaaaatgcggacaggaaaaagc
tctataatgagatcagatgcacccatagacacttgtgtgtctgaatgtattacaccaaat
gga
>Ella_2_1989_1989_1
---------------------------------------------agtcaaaacccaacc
agtggcaacaacacagccacattatgtctgggacaccatgcagtagcaaatggaacattg
gtaaaaacaataactgatgaccaaattgaggtgacaaatgctactgaattagttcagagc
atttcaatagggaaaatatgcaacaactcatatagggttctagatggaagaaattgcaca
ttaatagatgcaatgctaggagacccccactgtgatgtttttcagtatgagaattgggac
ctcttcatagaaagaagcagcgctttcagcaattgctacccatatgacatctctgactat
gcatcgctccggtccattgtagcatcctcaggaacattagaattcacagcagagggattc
acatggacaggtgtcactcaaaacggaagaagtggagcctgcaaaaggggatcagccgat
agtttctttagccgactgaattggctaacaaaatctggaaattcttaccccatattgaat
gtgacaatgcctaacaataaaaatttcgataaactatacatctgggggattcatcacccg
agctcaaacgaagagcagacaaaattgtatatccaagaatcaggacgagtaacagtctca
acagaaagaagtcaacaaacagtaatccctaacatcggatctagaccgtgggtcaggggt
caatcaggcaggataagcatatactggaccattgtaaaacctggagatattctaatgata
aacagtaatggcaacttagttgcaccgcggggatattttaaattgagaacagggaaaagc
tctgtaatgagatcagatgcacccatagacacttgtgtgtctgaatgtattacaccaaat
gga
>Gansu_7_2008_2008_01_1
atgaagacaaccattattttgatactactgacccattgggcctacagtcaaaacccaatc
agtaacaacaacacagccacattgtgtctgggacaccatgcagtagcaaatggaacatta
gtaaaaacaataagtgatgatcaaattgaggtgacaaatgctacagaattagttcagagc
atttcaatggggaaaatatgcaacaactcatatagaattctagatggaagaaattgcaca
ttaatagatgcaatgctaggagacccccactgtgacgtctttcagtatgagaattgggac
ctctttatagaaagaagcagcgctttcagcaattgctacccatatgacatccctgactat
gcatcgctccgatcaattgtagcatcctcaggaacattggaattcacagcagagggattc
acatggacaggtgtcactcaaaacggaagaagtggagcctgcaaaaggggatcagccgat
agtttctttagccgactgaattggctaacaaaatctggaaactcttatcccacattgaat
gtgacaatgcctaacaataaaaatttcgacaagctatacatctgggggattcatcacccg
agttcaaatcaagagcagacaaaattgtatatccaagaatcaggacgagtaacagtctca
acaaaaagaagtcaacaaacaataatccctaacatcggatctagaccgtgggtcagaggt
caatcaggcaggataagcatatactggaccattgtaaaacctggagatatcctaatgata
aacagtaatggcaacttagttgcaccgcggggatattttaaattgaaaacagggaaaagc
tctgtaatgagatcagatgtacccatagacatttgtgtgtctgaatgtattacaccaaat
gga
>Liaoning_9_2008_2008_04_1
atgaagacaaccattattttgatactactgacccattgggcctacagtcaaaacccaatc
agtaacaacaacacagccacattgtgtctgggacaccatgcagtagcaaatggaacatta
gtaaaaacaataagtgatgatcaaattgaggtgacaaatgctacagaattagttcagagc
attacaatggggaaaatatgcaacaactcatatagaattctagatggaagaaattgcaca
ttaatagatgcaatgctaggagacccccactgtgacgtctttcagtatgagaattgggac
ctctttatagaaagaagcagcgctttcagcaattgctacccatatgacatccctgactat
gcatcgctccgatcaattgtagcatcctcaggaacattggaattcacagcagagggattc
acatggacaggtgtcactcaaaacggaagaagtggagcctgcaaaaggggatcagccgat
agtttctttagccgactgaattggctaacaaaatctggaaactcttatcccacattagat
gtgacaatgcctaacaataaaaatttcgacaagctatacatctgggggattcatcacccg
agttcaaatcaagagcagacaaaattgtatatccaagaatcaggacgagtaacagtctca
acaaaaagaagtcaacaaacaataatccctaacatcggatctagaccgtgggtcagaggt
caatcaggcaggataagcatatactggaccattgtaaaacctggagatatcctaatgata
aacagtaatggcaacttagttgcaccgcggggatattttaaattgaaaacagggaaaagc
tctgtaatgagatcagatgtacccatagacatttgtgtgtctgaatgtattacaccaaat
gga
>Guelph_G04_54701_2004_2004_11_18_1
atgacgacaaccattattttgatactactgacccattgggcttactgtcaaaacccaatc
agtggcaacaacacagccacattgtgtctgggacaccatgcagtagcaaatggaacattg
gtaaaaacaataagtgatgatcaaattgaggtgacaaatgctacagaattagttcagagc
atttcaatggggaaaatatgcaacaactcatatagaattctagatggaagaaattgcaca
ttaatagatgcaatgctaggagacccccactgtgacgcctttcagtatgagaattgggac
ctctttatagaaagaagcagcgctttcagcaattgctacccatatgacatccctgactat
gcatcgctccgatccattgtagcatcctcaggaacattggaattcacagcagagggattc
acatggacaggtgtcactcaaaacggaagaagtggagcctgcaaaaggggatcagccgat
agtttctttagccgactgaattggctaacaaaatccggaagctcttaccccacattgaat
gtgacaatgcctaacaataaaaatttcgacaagctatacatctgggggattcatcacccg
agctcaaatcaagagcagacaaaattgtacatccaagaatcaggacgagtaacagtctca
acaaaaagaagtcaacaaacaataatccctaacatcggatctagaccgtgggtcagaggt
caatcaggtaggataagcatatactggaccattgtaaaacctggagatatcctaatgata
aacagtaatggcaacttagttgcaccgcggggatattttaaattgaaaacagggaaaagc
tctgtaatgagatcagatgtacccatagacatttgtgtgtctgaatgtattacaccaaat
gga
>Seine_et_Marne_1_1999_1999_1
---------------------------------------------agtcaaaacccaatc
agtggcaacaacacagccacattatgtctgggacaccatgcagtagcaaatggaacatta
gtaaaaacaataactgatgaccaaattgaggtgacaaatgctactgaattagttcagagc
atttcaatggggaaaatatgtaacaactcatatagggttctagatggaagaaattgcaca
ttaatagatgcaatgctaggagatccccactgtgatgattttcagtatgagaattgggac
ctcttcatagaaagaagcagcgctttcagcaattgctacccatatgacatccctgactat
gcatcgctccggtccattgtagcatcctcaggaacattagaattcacagcagaggggttc
acatggacaggtgtcactcaaaacggaagtagtggagcctgcaaaaggggatcagccgat
agtttctttagcagactgaattggctaacaaaatctggaaactcttaccccatattgaat
gtgacaatgcctaacaataaaaatttcgataaactatacatctgggggattcatcacccg
agctcaaacaaagagcagacaaaattgtatatccaagaatcaggacgagtaacagtctca
acggaaagaagtcaacaaacagtaatccctaacatcggatctaggccatgggtcaggggt
caatcaggcaggataagcatatactggaccattgtaaaacctggagatgttctaatgata
aacagtaatggcaacttagttgcaccgcgaggatattttaaattgagaacagggaaaagc
tctgtaatgagatcagatgcactcatagacacttgtgtgtctgaatgtattacaccaaat
gga
>Tennessee_5_1985_1985_1
atgaagacaaccattattttgatactactgacccattgggtctacagtcaaaacccaacc
agtggcaacaacacagccacattatgtctgggacaccatgcagtagcaaatggaacattg
gtaaaaacaataactgatgaccaaattgaggtgacaaatgctactgaattagttcagagc
atttcaatagggaaaatatgcaacaactcatatagggttctagatggaagaaattgcaca
ttaatagatgcaatgctaggagacccccactgtgatgtttttcngtatgagaattgggac
ctcttcatagaaagaagcagcgctttcagcaattgctacccatatgacatccctgactat
gcatcgctccggtctattgtggcatcctcaggaacattagaattcacagcagagggattc
acatggacaggtgtcactcaaaacggaagaagtggagcctgcaaaaggggatcagccgat
agtttctttagccgactgaattggctaacaaaatctggaaattcttaccccacattgaat
gtgacaatgcctaacaataacaatttcgataaactatacatctgggggattcatcacccg
agctcaaacaatgagcagacaaaattgtatatccaagaatcaggacgagtaacagtctca
acaaaaagaagtcaacaaacaataatccccaacatcggatctagaccgtgggtcaggggt
caatcaggcaggataagcatatattggaccattgtgaaacctggagatatcctaatgata
aacagtaatggcaacttagttgcaccgcggggatatttcaaattgagaacagggaaaagc
tctgtaatgagatcagatgcacccatagacacttgtgtgtctgaatgtattacaccaaat
gga
>Kentucky_1_1987_1987_1
atgaagacaaccattgttttgatactactgacccattgggtctacagtcaaaacccaacc
agtggcaacaacacagccacattatgtctgggacaccatgcagtagcaaatggaacactg
gtaaaaacaataactgatgaccagattgaggtgacaaatgctactgaattagttcagagc
atttcaatagggaaaatatgcaacaactcatatagggttctagatggaagaaattgcaca
ttaatagatgcaatgctaggagacccccactgtgatgtttttcngtatgagaattgggac
ctcttcatagaaagaagcagcgctttcagcaattgctacccatatgacatccctgactat
gcatcgctccggtctattgtggcatcctcaggaacattagaattcacagcagagggattc
acatggacaggtgtcactcaaaacggaagaagtggagcctgcaaaaggggatcagccgat
agtttctttagccgactgaattggctaacaaaatctggaaattcttaccccacattgaat
gtgacaatgcctaacaataacaatttcgataaactatacatctgggggattcatcacccg
agctcaaacaatgagcagacaaaattgtatatccaagaatcaggacgagtaacagtctca
acaaaaagaagtcaacaaacaataatccccaacatcggatctagaccgtgggtcaggggt
caatcaggcaggataagcatatattggaccattgtgaaacctggagatatcctaatgata
aacagtaatggcaacttagttgcaccgcggggatatttcaaattgagaacagggaaaagc
tctgtaatgagatcagatgcacccatagacacttgtgtgtctgaatgtattacaccaaat
gga
>Isere1_1_2000_2000_1
---------------------------------------------agtcaaaacccaatc
agtggcaacaacacagccacattatgtctgggacaccatgcagtagcaaatggaacatta
gtaaaaacaataactgatgaccaaattgaggtgacaaatgctactgaattagttcagagc
atttcaatggggaaaatatgtaacaactcatatagggttctagatggaagaaattgcaca
ttaatagatgcaatgctaggagatccccattgtgatgattttcagtatgagaattgggac
ctcttcatagaaagaagcagcgctttcagcaattgctacccatatgacatccctgactat
gcatcgctccggtccattgtagcatcctcaggaacattagaattcacagcagaggggttc
acatggacaggtgtcactcaaaacggaagaagtggagcctgcaaaaggggatcagccgat
agtttctttagcagactgaattggctaacaaaatctggaaattcttaccccatattgaat
gtgacaatgcctaacaataaaaatttcgataaactatacatctgggggattcatcacccg
agctcaaacaaagagcagacaaaattatatatccaagaatcaggacgagtaacagtctca
acggaaagaagtcgacaaacagtaatccctaacatcggatctaggccatgggtcaggggt
caatcaggcaggataagcatatactggaccattgtaaaacctggagatgttctaatgata
aacagtaatggcaacttagttgcaccgcgaggatattttaaattgagaacagggaaaagc
tctgtaatgagatcagatgcactcatagacacttgtgtgtctaaatgtattacaccaaat
gga
>Visingso_90_1990_1
atgaagacaaccattattttgatactactgacccattgggtctacagtcaaaacccaacc
agtggcaacaacacagccacattatgtctgggacaccatgcagtagcaaatggaacattg
gtaaaaacaataactgatgaccaaattgaggtgacaaatgctactgaattagttcagagc
atttcaatagggaaaatatgcaacaactcatatagggttctagatggaagaaattgcaca
ttaatagatgcaatgctaggagacccccactgtgatgtttttcagtatgagaattgggac
ctcttcatagaaagaagcagcgccttcagcaattgctacccatatgacatccctgactat
gcatcgctccggtccattgtagcatcctcaggaacattagaattcacagcagagggattc
acatggacaggtgtcactcaaaacggaagtagtggagcctgcaaaaggggatcagccgat
agtttctttagccgactgaattggctaacaaaatctggaaattcttaccccatattgaat
gtgacaatgcctaacaataaaaatttcgataaactatacatctgggggattcatcacccg
agctcaaacaaagagcagacaaaattgtatatccaagaatcaggacgagtaacagtctca
acagaaagaagtcaacaaacagtaatccctaacatcggatctagaccgtgggtcaggggt
caatcaggcaggataagcatatactggaccattgtaaaacctggagatattctaatgata
aacagtaatggcaacttagttgcaccgcggggatattttaaattgagaacagggaaaagc
tctgtaatgagatcagatgcacccatagacacttgtgtgtctgaatgtattacaccaaat
gga
>NorthRand_C_1987_1987_1
---------------------------------------------agtcaaaacccaacc
agtggcaacaacacagccacattatgtctgggacaccatgcagtagcaaatggaacactg
gtaaaaacaataactgatgaccaaattgaggtgacaaatgctactgaattagttcagagc
atttcaatagggaaaatatgcaacaactcatatagggttctagatggaagaaattgcaca
ttaatagatgcaatgctaggagacccccactgtgatgtttttcagtatgagaattgggac
ctcttcatagaaagaagcagcgctttcagcaattgctacccatatgacatccctgactat
gcatcgctccggtctattgtggcatcctcaggaacattagaattcacagcagagggattc
acatggacaggtgtcactcaaaacggaagaagtggagcctgcaaaaggggatcagccgat
agtttctttagccgactgaattggctaacaaaatctggaaattcttaccccacattgaat
gtgacaatgcctaacaataacaatttcgataaactatacatctgggggattcatcacccg
agctcaaacaatgagcagacaaaattgtatatccaagaatcaggacgagtaacagtctca
acaaaaagaagtcaacaaacaataatccccaacatcggatctagaccgtgggtcaggggt
caatcaggcaggataagcatatattggaccattgtaaaacctggagatatcctaatgata
aacagtaatggcaacttagttgcaccgcggggatattttaaattgagaacagggaaaagc
tctgtaatgagatcagatgcacccatagacacttgtgtgtctgaatgtattacaccaaat
gga
>Xinjiang_1_2007_2007_11_1
atgaagacaaccattattttgatactactgacccattgggcctacagtcaaaacccaatc
agtaacaacaacacagccacattgtgtctgggacaccatgcagtagcaaatggaacatta
gtaaaaacaataagtgatgatcaaattgaggtgacaaatgctacagaattagttcagagc
attacaatggggaaaatatgcaacaactcatatagaattctagatggaagaaattgcaca
ttaatagatgcaatgctaggagacccccactgtgacgtctttcagtatgagaattgggac
ctctttatagaaagaagcagcgctttcagcaattgctacccatatgacatccctgactat
gcatcgctccgatcaattgtagcatcctcaggaacattggaattcacagcagagggattc
acatggacaggtgtcactcaaaacggaagaagtggagcctgcaaaaggggatcagccgat
agtttctttagccgactgaattggctaacagaatctggaaactcttatcccacattgaat
gtgacaatgcctaacaataaaaatttcgacaagctatacatctgggggattcatcacccg
agttcaaatcaagagcagacaaaattgtatatccaagaatcaggacgagtaacagtctca
acaaaaagaagtcaacaaacaataatccctaacatcggatctagaccgtgggtcagaggt
caatcaggcaggataagcatatactggaccattgtaaaacctggagatatcctaatgata
aacagtaatggcaacttagttgcaccgcggggatattttaaattgaaaacagggaaaagc
tctgtaatgagatcagatgtacccatagacatttgtgtgtctgaatgtattacaccaaat
gga
>Kentucky_1_1994_1994_1
atgaagacaaccattattttgatactactgacccattgggtctacagtcaaaacccaacc
agtggcaacaacacagccacattatgtctgggacaccatgcagtagcaaatggaacattg
gtaaaaacaataactgatgaccaaattgaggtgacaaatgctactgaattagttcagagc
atttcaatagggaaaatatgcaacaactcatatagagttctagatggaagaaattgcaca
ttaatagatgcaatgctaggagacccccactgtgatgtctttcagtatgagaattgggac
ctcttcatagaaagaagcagcgctttcagcaattgctacccatatgacatccctgactat
gcatcgctccggtccattgtagcatcctcaggaacattggaattcacagcagagggattc
acatggacaggtgtcactcaaaacggaagaagtggagcctgcaaaaggggatcagccgat
agtttctttagccgactgaattggctaacaaaatctggaaactcttaccccacattgaat
gtgacaatgcctaacaataaaaatttcgacaaactatacatctgggggattcatcacccg
agctcaaaccaacagcaaacagaattgtacatccaagaatcaggacgagtaacagtctca
acaaaaagaagtcaacaaacgataatccctaatatcggatctagaccgtgggtcaggggt
caatcaggcaggataagcatatactggaccattgtaaaacctggagatatcctaatgata
aacagtaatggcaacttagttgcaccgcggggatattttaaattgaaaacagggaaaagc
tctgtaatgagatcagatgcacccatagacatttgtgtgtctgaatgtattacaccaaat
gga
>Argentina_1_95_1995_1
atgaagacaaccattattttgatactactgacccattgggtctacagtcaaaatccaacc
agtggcaacaacacagccacattatgtctgggacaccatgcagtagcaaatggaacattg
gtaaaaacaataactgatgaccaaattgaggtgacaaatgctactgaattagttcagagc
atttcaatagggaaaatatgcaacaactcatatagagttctagatggaagaaattgtaca
ttaatagatgcaatgctaggagacccccactgtgatgtctttcagtatgagaattgggac
ctcttcatagaaagaagcagcgctttcagcaattgctacccatatgacatccctgactat
gcatcgctccggtccattgtagcatcctcaggaacattggaattcacggcagagggattc
atatggacaggtgtcactcaaaacggaagaagtggagcctgcaaaaggggatcagccgat
agtttctttagccgactgaattggctaacaaaatatggaaactcttaccccacattgaat
gtgacaatgcctaacaatgaaaatttcgacaaactatacatctgggggattcatcatccg
agctcaaacaacgagcagacaaaattgtacatccaagaatcaggacgagtaacagtctca
acaaaaagaagtcaacaaacaataatccctaacatcggatctagaccgtgggtcaggggt
caatcaggcagaataagcatatactggaccattgtaaaacctggagatatcctaatgata
aacagtaatggcaacttagttgcaccgcggggatattttaaattgaaaacagggaaaagc
tctgtaatgagatcagatgcacccatagacatttgtgtgtctgaatgtattacaccaaat
gga
>ACD85165Kentucky_2_1986_1986_1
atgaagacaaccattattttgatactactgacccattgggtctacagtcaaaacccaacc
agtggcaacaacacagccacattatgtctgggacaccatgcagtagcaaatggaacattg
gtaaaaacaataactgatgaccaaattgaggtgacaaatgctactgaattagttcagagc
atttcaatagggaaaatatgcaacaactcatatagggttctagatggaagaaattgcaca
ttaatagatgcaatgctaggagacccccactgtgatgtttttcagtatgagaattgggac
ctcttcatagaaagaagcagcgcttccagcaattgctacccatatgacatccctgactat
gcatcgctccggtctattgtggcatcctcaggaacattagaattcacagcagagggattc
acatggacaggtgtcactcaaaacggaagaagtggagcctgcaaaaggggatcagccgat
agtttctttagccgactgaattggctaacaaaatctggaaattcttaccccacattgaat
gtgacaatgcctaacaataacaatttcgataagctatacatctgggggatccatcacccg
agctcaaacaatgagcagacaaaattgtatatccaagaatcaggacgagtaacagtctca
acaaaaagaagtcaacaaacaataatccccaacatcggatctagaccgtgggtcaggggt
caatcaggcaggataagcatatattggaccattgtgaaacctggagatatcctaataata
aacagtaatggcaacttagttgcaccgcggggatattttaaattgcgaacagggaaaagc
tctgtaatgagatcagatgcacccatagacacttgtgtgtcygaatgtattacaccaaat
gga
>California_8560_2002_2002_1
atgaagacaaccattattttgatactactgacccattgggcctacagtcaaaacccaatc
agtggcaacaacacagccacattgtgtctgggacaccatgcagtagcaaatggaacattg
gtaaaaacaataagtgatgatcaaattgaggtaacaaatgctacagaattagttcagagc
atttcaatggggaaaatatgcaacaactcatatagaattctagatggaagaaattgcaca
ttaatagatgcaatgctaggagacccccactgtgacgtctttcagtatgagaattgggac
ctctttatagaaagaagcagcgctttcagcaattgctacccatatgacatccctgactat
gcatcgctccgatccattgtagcatcctcaggaacattggaattcacagcagagggattc
acatggacaggtgtcactcaaaacggaagaagtggagcctgcaaaaggggatcagccgat
agtttctttagccgactgaattggctaacaaaatctggaaactcttaccccacattgaat
gtgacaatgcctaacaataaaaatttcgacaagctatacatctgggggattcatcacccg
agctcaaatcaagagcagacaaaattgtacatccaagaatcaggacgagtaacagtctca
acaaaaagaagtcaacaaacaataatccctaacatcggatctagaccgtgggtcagaggt
caatcaggcaggataagcatatactggaccattgtaaaacctggagatatcctaatgata
aacagtaatggcaacttagttgcaccgcggggatattttaaattgaaaacagggaaaagc
tctgtaatgagatcagatgtacccatagacatttgtgtgtctgaatgtattacaccaaat
gga
>Kentucky_9_2004_2004_1
------------------------ctactgacccattgggcttacagtcaaaacccaatc
agtggcaacaacacagccacattgtgtctgggacaccatgcagtagcaaatggaacattg
gtaaaaacaataagtgatgatcaaattgaggtgacaaatgctacagaattagttcagagc
atttcaatggggaaaatatgcaacaactcatatagaattctagatggaagaaattgcaca
ttaatagatgcaatgctaggagacccccactgtgacgcctttcagtatgagaattgggac
ctctttatagaaagaagcagcgctttcagcaattgctacccatatgacatccctgactat
gcatcgctccgatccattgtagcatcctcaggaacattggaattcacagcagagggattc
acatggacaggtgtcactcaaaacggaagaagtggagcctgcaaaaggggatcagccgat
agtttctttagccgactgaattggctaacaaaatctggaagctcttaccccacattgaat
gtgacaatgcctaacaataaaaatttcgacaagctatacatctgggggattcatcacccg
agctcaaatcaagagcagacaaaattgtacatccaagaatcaggacgagtaacagtctca
acaaaaagaagtcaacaaacaataatccctaacatcggatctagaccgtgggtcagaggt
caatcaggcaggataagcatatactggaccattgtaaaacctggagatatcctaatgata
aacagtaatggcaacttagttgcaccgcggggatattttaaattgaaaacagggaaaagc
tctgtaatgagatcagatgtacccatagacatttgtgtgtctgaatgtattacaccaaat
gga
>Yvelines_2136_1989_1989_1
atgaagacaaccattattttgatactactgacccattgggtctacagtcaaaacccaacc
agtggcaacaacacagccacattatgtctgggacaccatgcagtagcaaatggaacattg
gtaaaaacaataactgatgaccaaattgaggtgacaaatgctactgaattagttcagagc
atttcaatagggaaaatatgcaacaactcatatagggttctagatggaagaaattgcaca
ttaatagatgcaatgctaggagacccccactgtgatgtttttcagtatgagaattgggac
ctcttcatagaaagaagcagcgctttcagcaattgctacccatatgacatccctgactat
gcatcgctccggtccattgtagcatcctcaggaacattagaattcacagtagagggattc
acatggacaggtgtcactcaaaacggaagaagtggagcctgcaaaaggggatcagccgat
agtttctttagccgactgaattggctaacaaaatctggaaattcttaccccatattgaat
gtgacaatgcctaacaataaaaatttcgataaactatacatctgggggattcatcacccg
agctcaaacaaagagcagacaaaattgtatatccaagaatcaggacgagtaacagtctca
acagaaagaagtcaacaaacagtaatccctaacatcggatctagaccgttggtcaggggt
caatcaggcaggataagcatatactggaccattgtaaaacctggagatattctaatgata
aacagtaatggcaacttagttgcaccgcggggatattttaaattgagaacagggaaaagc
tctgtaatgagatcagatgcacccatagacacttgtgtgtctgaatgtattacaccaaat
gga
>Argentina_97_1997_1
------------------------------------------------caaaacccaacc
agtggaaacaacacagccacattatgtctgggacaccatgcagtagcaaatggaacattg
gtaaaaacaataactgatgaccaaattgaggtgacaaatgctaccgaattagttcagagc
atttcaatagggaaaatatgcaacaactcatatagagttctagatggaagaaattgcaca
ttaatagatgcaatgctaggagacccccactgtgatgtcttccagtatgagaattgggac
ctcttcatagaaagaagcaacgctttcagcaattgctacccatatgacatccctaactat
gcatcgctccggtccattgtagcatcctcaggaacattggaattcacagcagagggattc
acatggacaggtgtcactcaaaacggaagaagtggagcctgcaaaaggggatcagccgat
agtttctttagccgactgaattggctaacaaaatctggaaactcttaccccacattgaat
gtgacaatgcccaacaataaaaatttcgacaaactatacatctgggggattcatcacccg
agctcaaaccaacagcagacagaattgtacatccaagaatcaggacgagtaacagtctca
acaaaaagaagtcaacaaacgatagtccctaatatcggatctagaccgtgggtcaggggt
caatcaggcaggataagcatatactggaccattgtaaaacctggagatatcctaatgata
aacagtaatggcaacttagttgcaccgcggggatattttaaattgaaaacagggaaaagc
tctgtaatgagatcagatgcacccatagacatttgtgtgtctgaatgtattacaccaaat
gga
>Grobois_1_1998_1998_1
------------------------ctactgacccattgggtctacagtcagaacccaatc
agtggcaacaacacagccacattatgtttgggacaccatgcagtagcaaatggaacattg
gtaaaaacaataactgatgaccaaattgaggtgacaaatgttactgaattagtccagagc
atttcaatggggaaaatatgcaacaactcatatagggttctagatggaaggaattgcaca
ttaatagatgcaatgctaggagacccccattgtgatgattttcagtatgagagttgggac
ctcttcatagaaagaagcagcgctttcagcaattgctacccatatgacatccctgactat
gcatcgctccggtccattgtagcatcctcaggaacattagaattcacagcagaggggttc
acatggacaggtgtcactcaaaacggaagaagtggagcctgcaaaaggggatcagccgat
agtttctttagcagactgaattggctaacaaaatctggaaattcttaccccatattgaat
gtgacaatgcctaacaataaaaatttcgataaactatacatctgggggattcatcacccg
agctcaaacaaagagcagacaaaattatatatccaagaatcaggacgagtaacagtctca
acagaaagaagtcgacaaacagtaatccctaacatcggatctaggccgtgggtcaggggt
caatcaggcaggataagcatatactggaccattgtaaaacctggagatgttctaatgata
aacagtaatggcaacttagttgcaccgcggggatattttaaattgagaacagggaaaagc
tctgtaatgagatcagatgcactcatagacacttgtgtgtctaaatgtattacaccaaat
gga
>Sao_Paulo_6_1963_1963_1
atgaagacaaccactattttgatactactgacccattgggtccacagtcaaaacccaatc
agtgacaacaacacagccacactgtgcctgggacaccatgcagtagcaaatggaacactg
gtaaaaacaataactgatgaccagattgaggtgacaaatgctactgaattagttcagagc
acttcaacagggagaatatgcaacaatccatatagggtcctagatggaagaaactgcact
ttaatagatgcaatgctgggagatccccattgtgatgtttttcagtatgggaattgggac
ctcttcattgaaagaagcagtgctttcagcaattgctacccatatgacatccctgactat
gcatctctccggtctcttgtggcatcttcaggaacattagaattcatggcagagggattc
acatggacaggtgtcaatcaaaacgggagaagtagcgcctgcagaaggggatcagccgat
agtttctttaatcgactgaattggctaacaaaatctggaagttcctatcccacattgaat
gtgacaatgcctaacaatgacaatttcgataaactatacatctgggggatccaccacccg
agtacaaataatgagcagacaaaattgtatgtccaagcatcagggcgagtaacagtttca
acaaaaagaagtcaacaaacgataatccccaacatcggatccagaccgtgggtcaggggt
caatcaggcaggataagcatatattggactattgtgaaacctggggatatcctaatgata
aacagtaatggcaacttaattgcaccgcggggatacttcaaaatgcggacagggaaaggc
tctataatgagatcagatgcacccatagacacttgtgtgtctgaatgtattacaccaaat
gga
>NewMarket_D64_79_1979_1
atgaagacaaccattattttgatactactgacccattgggtctacagtcaaaacccaacc
agtggcaacaacacagccacactatgtctgggacaccatgcagtagcaaatggaacattg
gtaaaaacaataactgatgaccaaattgaggtgacaaatgccactgaattagttcagagc
acttcaatagggaaaatatgcaacaacccatatagggttctagatggaagaaactgcaca
ttaatagatgcaatgctaggagatccccactgtgatgtttttcagtatgagaattgggac
ctcttcatagaaagaagcagcgctttcagcaattgctacccatatgacatccctgactat
gcatcgctccggtctattgtggcatcttcaggaacattagaattcacagcagagggattc
acatggacaggtgtcactcaaaacggaagaagtggcgcctgcagaaggggatcagccgat
agtttctttagccgactgaattggctaacaaaatctggagattcttaccccacattgaat
gtgacaatgcctaacaataacaatttcgataaactatacatctgggggatccatcacccg
agcacaaacaatgagcagacaaaattgtatgtccaagaatcagggcgagtaacagtctca
acaaaaagaagtcaacaaacaataatccccaacatcggatctagaccgtgggtcaggggt
caaccaggcaggataagcatatattggaccattgtgaaacctggagatatcctaatgata
aacagtaatggcaacttagttgcaccgcggggatatttcaaaatgcgaacaggaaaaagc
tctataatgagatcagatgcacccatagacacttgtgtgtccgagtgtattacaccaaat
gga
>Argentina_2_94_1994_1
atgaagacaaccattattttgatactactgacccattgggtctacagtcaaaatccaacc
agtggcaacaacacagccacattatgtctgggacaccatgcagtagcaaatggaacattg
gtaaaaacaataactgatgaccaaattgaggtgacaaatgctactgaattagttcagagc
atttcaatagggaaaatatgcaacaactcatatagagttctagatgtaagaaattgtaca
ttaatagatgcaatgctaggagacccccactgtgatgtctttcagtatgagaattgggac
ctcttcatagaaagaagcagcgctttcagcaattgctacccatatgacatccctgactat
gcatcgctccggtccattgtagcatcctcaggaacattggaattcacagcagagggattc
acatggacaggtgtcactcaaaacggaagaagtggaagctgcaaaaggggatcagccgat
agtttctttagccgactgaattggctaacaaaatctggaaactcttaccccacattgaat
gtgacaatgcctaacaataaaaatttcgacaaactatacatctggggaattcatcacccg
agctcgaacaacgagcagacaaaattgtacatccaagaatcaggacgagtaacagtctca
acaaaaagaagtcaacaaacaataatccctaacatcggatctagaccgtgggtcaggggt
caatcaggcaggataagcatatactggaccattgtaaaacctggagatatcctaatgata
aacagtaatggcaacttagttgcaccgcggggatattttaaattgaaaacagggaaaagc
tctgtaatgagatcagatgcacccatagacatttgtgtgtctgaatgtattacaccaaat
gga
>Rome_2004_2004_1
atgaagacaaccattatttttatactactgacccattgggcctacagtcaaaacccaatc
agtggcaacaacacagccacattgtgtctgggacaccatgcagtagcaaatggaacattg
gtaaaaacaataagtgatgatcaaattgaggtgacaaatgctacagaattagttcagagc
atttcaatggggaaaatatgcaacaactcatatagaattctagatggaagaaattgcaca
ttaatagatgcaatgctaggagacccccactgtgacgtctttcagtatgagaattgggac
ctctttatagaaagaagcagcgctttcagcaattgctacccatatgacatccctgactat
gcatcgctccgatcaattgtagcatcctcaggaacattggaattcacagcagagggattc
acatggacaggtgtcactcaaaacggaagaagtggagcctgcaaaaggggatcagccgat
agtttctttagccgactgaattggctaacaaaatctggaaactcttatcccacattgaat
gtgacaatgcctaacaataaaaatttcgacaagctatacatctgggggattcatcacccg
agctcaaatcaagagcagacaaaattgtacatccaagaatcaggacgagtaacagtctca
acaaaaagaagtcaacaaacaataatccctaacatcggatctagaccgtgggtcagaggt
caatcaggcaggataagcatatactggaccattgtaaaacctggagatatcctaatgata
aacagtaatggcaacttagttgcaccacggggatatttcaaattgaaaacaaggaaaagc
tctgtaatgagatcagatgtacccatagacatttgtgtgtctgaatgtattacaccaaat
gga
>Colorado_10_2007_2007_02_22_1
atgacgacaaccattattttgatactactgacccattgggcttacagtcaaaacccaatc
agtggcaacaacacagccacattgtgtctgggacaccatgcagtagcaaatggaacattg
gtaaaaacaataagtgatgatcaaattgaggtgacaaatgctacagaattagttcagagc
atttcaatggggaaaatatgcaacaattcatatagaattctagatggaaagaattgcaca
ttaatagatgcaatgctaggagacccccactgtgacgcctttcagtatgagaattgggac
ctctttatagaaagaagcagcgctttcagcaattgctacccatatgacatccctaactat
gcatcgctccgatccattgtagcatcctcaggaacattggaattcacagcagagggattc
acatggacaggtgtcactcaaaacggaagaagtggatcctgcaaaaggggatcagccgat
agtttctttagccgactgaattggctaacaaaatccggaagctcttaccccacattgaat
gtgacaatgcctaacaataaaaatttcgacaagctatacatctgggggattcatcacccg
agctcaaatcaagagcagacaaaattgtacatccaagaatcaggacgagtaacagtctca
acaaaaagaagtcaacaaacaataatccctaacatcggatctagaccgtgggtcaggggt
caatcaggtaggataagcatatactggaccattgtaaaacctggagatatcctaatgata
aacagtaatggcaacttagttgcaccgcggggatattttaaattgaaaacagggaaaagc
tctgtaatgagatcagatgtacccatagacatttgtgtgtctgaatgtattacaccaaat
gga
>Kentucky_pass_the_pepper1_1976_1976_4
atgaagacaaccattattttgatactactgacccattgggtctacagtcaaaacccaacc
agtggcaacaacacagccacactatgtctgggacaccatgcagtagcaaatggaacattg
gtaaaaacaataactgatgaccaaattgaggtgacaaatgctactgaattagttcagagc
atttcaatagggaaaatatgcaacaacccatatagggttctagatggaagaaactgcaca
ttaatagatgcaatgctaggagatccccactgtgatgtttttcagtatgagaattgggac
ctcttcatagaaagaagcagcgctttcagcaattgctacccatatgacatccctgactat
gcatcgctccggtctattgtggcatcttcaggaacattagaattcacagcagagggattc
acatggacaggtgtcactcaaaacggaagaagtggagcctgcagaagaggatcagccgat
agtttctttagccgactgaattggctaacaaaatctggaaattcttaccccacattgaat
gtgacaatgcctaacaataacaatttcgataaactatacatctgggggatccatcacccg
agctcaaacaatgagcagacaaaattgtatatccaagaatcagggcgagtaacagtctca
acaaaaagaagtcaacaaacaataatccccaacatcggatctagaccgtgggtcaggggt
caatcaggcaggataagcatatattggaccattgtgaaacctggagatatcctaatgata
aacagtaatggcaacttagttgcaccgcggggatattttaaaatgcgaacagggaaaagc
tctgtaatgagatcagatgcacccatagacacttgtgtgtctgagtgtattacaccaaat
gga
>Osgodsby_1_1992_1992_1
---------------------------------------------agtcaaaacccaacc
agtggcaacaacacagccacattatgtctgggacaccatgcagtagcaaatggaacattg
gtaaaaacaataactgatgaccaaattgaggtgacaaatgctactgaattagttcagagc
atttcaatagggaaaatatgcaacaactcatatagagttctagatggaagaaactgcaca
ttaatagatgcaatgctaggagacccccactgtgatgtctttcagtatgagaattgggac
ctcttcatagaaagaagcagcgctttcagcagttgctacccatatgacatccctgactat
gcatcgctccggtccattgtagcatcctcaggaacattggaattcacagcagagggattc
acatggacaggtgtcactcaaaacggaagaagtggatcctgcaaaaggggatcagccgat
agtttctttagccgactgaattggctaacaaaatctggaaactcttaccccacattgaat
gtgacaatgcctaacaataaaaatttcgacaaactatacatctgggggattcatcacccg
agctcaaacaaagagcagacaaaattgtacatccaagaatcaggacgagtaacagtctca
acaaaaagaagtcaacaaacaataatccctaacatcggatctagaccgtgggtcaggggt
caatcaggcaggataagcatatactggaccattgtaaaacctggagatatcctaatgata
aacagtaatggcaatttagttgcaccgaggggatattttaaattgaaaacagggaaaagt
tctgtaatgagatcagatgcacccatagacatttgtgtgtctgaatgtattacaccaaat
gga
>Berlin_14_02_2002_02_2
atgaagacaaccattattttgatactactgacccattgggtctacagtcaaaacccaacc
agtggcaacaacacagccacattatgtctgggacaccatgcagtagcaaatggaacattg
gtaaaaacaataactgatgaccaaattgaggtgacaaatgctactgaattagttcagagc
atttcaatagggaaaatatgcaacaactcatatagggttctagatggaagaaattgcaca
ttaatagatgcaatgctaggagacccccactgtgatgtttttcagtatgagaattgggac
ctcttcatagaaagaagcagcgctttcagcaattgctacccatatgacatccctgactat
gcatcgctccggtccattgtagcatcctcaggaacattagaattcacagcagagggattc
acatggacaggtgtcactcaaaacggaagaagtggagcctgcaaaaggggatcagccgat
agtttctttagccgactgaattggctaacagaatctggaaattcttaccccatattgaat
gtgacaatgcctaacaataaaaatttcgataaactatacatctgggggattcatcacccg
agctcaaacaaagagcagacaaaattgtatatccaagaatcaggacgagtaacagtctca
acggaaagaagtcaacaaacagtaatccctaacatcggatctagaccgtgggtcaggggt
caatcaggcaggataagcatatactggaccattgtaaaacctggagatattctaacgata
aacagtaatggcaacttagttgcaccgcggggatattttaaattgagaacagggaaaagc
tctgtaatgagatcagatgcacccatagacacttgtgtgtctgaatgtattacaccaaat
gga
>Cheshire_2_2007_2007_11_1
------------------------ctactgacccattgggcctacagtcaaaacccaatc
agtaacaacaacacagccacattgtgtctgggacaccatgcagtagcaaatggaacatta
gtaaaaacaataagtgatgatcaaattgaggtgacaaatgctacagaattagttcagagc
atttcaatggggaaaatatgcaacaactcatatagaattctagatggaagaaattgcaca
ttaatagatgcaatgctaggagacccccactgtgacgtctttcagtatgagaattgggac
ctctttatagaaagaagcagcgctttcagcaattgctacccatatgacatccctgactat
gcatcgctccgatcaattgtagcatcctcaggaacattggaattcacagcagagggattc
acatggacaggtgtcactcaaaacggaagaagtggagcctgcaaaaggggatcagccgat
agtttctttagccgactgaattggctaacaaaatctggaaactcttatcccacattgaat
gtgacaatgcctaacaataaaaatttcgacaagctatacatctgggggattcatcacccg
agttcaaatcaagagcagacaaaattgtatatccaagaatcaggacgagtaacagtctca
acaaaaagaagtcaacaaacaataatccctaacatcggatctagaccgtgggtcagaggt
caatcaggcaggataagcatatattggaccattgtaaaacctggagatatcctaatgata
aacagtaatggcaacttagttgcaccgcggggatattttaaattgaaaacagggaaaagc
tctgtaatgagatcagatgtacccatagacatttgtgtgtctgaatgtattacaccaaat
gga
>Sussex_93753_89_1989_1
atgaagacaaccattattttgatactactgacccattgggtctacagtcaaaacccaacc
agtggcaacaacacagccacattatgtctgggacaccatgcagtagcaaatggaacattg
gtaaaaacaataactgatgaccaaattgaggtgacaaatgctactgaattagttcagagc
atttcaatagggaaaatatgcaacaactcatatagggttctagatggaagaaattgcaca
ttaatagatgcaatgctaggagacccccactgtgatgtttttcagtatgagaattgggac
ctcttcatagaaagaagcagcgctttcagcaattgctacccatatgacatccctgactat
gcatcgctccggtccattgtggcatcctcaggaacattagagttcacagcagagggattc
acatggacaggtgtcactcaaaacggaacaagtggagcctgcaaaaggggatcagccgat
agtttctttagccgactgaattggctaacaaaatctggaaattcttaccccatattgaat
gtgacaatgcctaacaataaaaatttcgataaactatacatctgggggattcatcacccg
agctcaaacaaagagcagacaaaattgtatatccaagaatcaggacgagtaacagtctca
acagaaagaagtcaacaaacagtaatccctaacatcggatctagaccgtgggtcaggggt
caatcaggcaggataagcatatactggaccattgtaaaacctggagatattctaatgata
aacagtaatggcaacttagttgcaccgcggggatattttaaattgagaacagggaaaagc
tctgtaatgagatcagatgcacccatagacacttgtgtgtctgaatgtattacaccaaat
gga
>ACE81828_A_donkey_Xinjiang_5_2007_2007_12_1
atgaagacaaccattattttgatactactgacccattgggcctacagtcaaaacccaatc
agtaacaacaacacagccacattgtgtctgggacaccatgcagtagcaaatggaacatta
gtaaaaacaataagtgatgatcaaattgaggtgacaaatgctacagaattagttcagagc
attacaatggggaaaatatgcaacaactcatatagaattctagatggaagaaattgcaca
ttaatagatgcaatgctaggagacccccactgtgacgtctttcagtatgagaattgggac
ctctttatagaaagaagcagcgctttcagcaattgctacccatatgacatccctgactat
gcatcgctccgatcaattgtagcatcctcaggaacattggaattcacagcagagggattc
acatggacaggtgtcactcaaaacggaataagtggagcctgcaaaaggggatcagccgat
agtttctttagccgactgaattggctaacaaaatctggaaactcttatcccacattgaat
gtgacaatgcctaacaataaaaatttcgacaagctatacatctgggggattcatcacccg
agttcaaatcaagagcagacaaaattgtatatccaagaatcaggacgagtaacagtctca
acaaaaagaagtcaacaaacaataatccctaacatcggatctagaccgtgggtcagaggt
caatcaggcaggataagcatatactggaccattgtaaaacctggagatatcctaatgata
aacagtaatggcaacttagttgcaccgcggggatattttaaattgaaaacagggaaaagc
tctgtaatgagatcagatgtacccatagacatttgtgtgtctgaatgtattacaccaaat
gga
>Newmarket_1_2007_2007_12_1
------------------------ctactgacccattgggcctacagtcaaaacccaatc
agtaacaacaacacagccacattgtgtctgggacaccatgcagtagcaaatggaacatta
gtaaaaacaataagtgatgatcaaattgaggtgacaaatgctacagaattagttcagagc
atttcaatggggaaaatatgcaacaactcatatagaattctagatggaagaaattgcaca
ttaatagatgcaatgctaggagacccccactgtgacgtctttcagtatgagaattgggac
ctctttatagaaagaagcagcgctttcagcaattgctacccatatgacatccctgactat
gcatcgctccgatcaattgtagcatcctcaggaacattggaattcacagcagagggattc
acatggacaggtgtcactcaaaacggaagaagtggagcctgcaaaaggggatcagccgat
agtttctttagccgactgaattggctaacaaaatctggaaactcttatcccacattgaat
gtgacaatgcctaacaataaaaatttcgacaagctatacatctgggggattcatcacccg
agttcaaatcaagagcagacaaaattatatatccaagaatcaggacgagtaacagtctca
acaaaaagaagtcaacaaacaataatccctaacatcggatctagaccgtgggtcagaggt
caatcaggcaggataagcatatactggaccattgtaaaacctggagatatcctaatgata
aacagtaatggcaacttagttgcaccgcggggatattttaaattgaaaacagggaaaagc
tctgtaatgagatcagatgtacccatagacatttgtgtgtctgaatgtattacaccaaat
gga
>Sao_Paulo_1_1969_1969_1
atgaagacaaccactattttgatactactgacccattgggtccacagtcaaaacccaatc
agtgacaacaacacagccacactgtgcctgggacaccatgcagtagcaaatggaacactg
gtaaaaacaataactgatgaccagattgaggtgacaaatgctactgaattagttcagagc
acttcaacagggagaatatgcaacaatccatatagggtcctagatggaagaaactgcact
ttaatagatgcaatgctgggagatccccattgtgatgtttttcagtatgggaattgggac
ctcttcattgaaagaagcagtgctttcagcaattgctacccatatgacatccctgactat
gcatctctccggtctcttgtggcatcttcaggaacattagaattcatggcagagggattc
acatggacaggtgtcaatcaaaacgggagaagtagcgcctgcagaaggggatcagccgat
agtttctttaatcgactgaattggctaacaaaatctggaagttcctatcccacattgaat
gtgacaatgcctaacaatgacaatttcgataaactatacatctgggggatccaccacccg
agtacaaatgatgagcagacaaaattgtatgtccaagcatcagggcgagtaacagtttca
acaaaaagaagtcaacaaacgataatccccaacatcggatccagaccgtgggtcaggggt
caatcaggcaggataagcatatattggactattgtgaaacctggggatatcctaatgata
aacagtaatggcaacttaattgcaccgcggggatacttcaaaatgcggacagggaaaggc
tctataatgagatcagatgcacccatagacacttgtgtgtctgaatgtattacaccaaat
gga
>Pulawy_1_2005_2005_02_1
---------------------------------------------agccaaaacccattc
cgtggcaacaacacagccacattatgtctgggacaccatgcagtagcaaatggaacattg
gtaaaaacaataactgatgaccaaattgaggtgacaaatgctactgaattagtccagagc
atttcaatggggaaaatatgtaacaactcatatagggttctagatggaagaaattgcaca
ttaatagatgcaatgctaggagacccccattgtgatgattttcagtatgagagttgggac
ctcttcatagaaagaagcagcgcttccagcaattgctacccatatgacatccctgactat
gcatcgctccggtccattgtagcatcctcaggaacattagagttcacagcagaggggttc
acatggacaggtgtcactcaaaacggaagaagtggagcctgcaaaaggggatcagccgat
agtttctttagcagactgaactggctaacaaaatctggaaattcttaccccacattaaat
gtgacaatgcctaacaataaaaatttcgataaactatacatctgggggattcatcacccg
agctcaaacaaagagcagacaaaattatatatccaagaatcaggacgagtaacagtctca
acggaaagaagccaacaaacagtaatccctaacatcggatctaggccgtgggtcaggggt
caatcaggcaggataagcatatactggaccattgtaaaacctggagatgttctaatgata
aacagtaatggcaatttagttgcaccgcgaggatattttaaattgagaacagggaaaagc
tctgtaatgagatcagatgcactcatagacacttgtgtgtctaaatgtattacaccaaat
gga
>Kentucky_1_1978_1978_1
atgaagacaaccattattttgatactactgacccattgggtctacagtcaaaacccaacc
agtggcaacaacacagccacactatgtctgggacaccatgcagtagcaaatggaacattg
gtaaaaacaataactgatgaccaaattgaggtgacaaatgctactgaattagttcagagc
acttcaatagggaaaatatgcaacaacccatatagggttctagatggaagaaactgcaca
ttaatagatgcaatgctaggagatccccactgtgatgtttttcagtatgagaattgggac
ctcttcatagaaagaagcagcgctttcagcaattgctacccatatgacatccctgactat
gcatcgctccggtctattgtggcatcttcaggaacattagaattcacagcagagggattc
acatggacaggtgtcactcaaaacggaagtagtggcgcctgcagaaggggatcagccgat
agtttctttagccgactgaattggctaacaaaatctggaaattcttaccccacattgaat
gtgacaatgcctaacaataacaatttcgataaactatacatctgggggatccatcacccg
agcacaaacaatgagcagacaaaattgtatgtccaagaatcagggcgagtgacagtctca
acaaaaagaagtcaacaaacaataatccccaacatcggatctagaccgtgggtcaggggt
caatcaggcaggataagcatatattggaccattgtgaaacctggagatatcctaatgata
aacagtaatggcaacttagttgcaccgcggggatatttcaaaatgcgaacaggaaaaagc
tctataatgagatcagatgcacccatagacacttgtgtgtccgagtgtattacaccaaat
gga
>Skara_88_1988_1
atgaagacaaccattattttgatactactgacccattgggtctacagtcaaaacccaacc
agtggcaacaacacagccacattatgtctgggacaccatgcagtagcaaatggaacattg
gtaaaaacaataactgatgaccaaattgaggtgacaaatgctactgaattagttcagagc
atttcaatagggaaaatatgcaacaactcatatagggttatagatggaagaaattgcaca
ttaatagatgcaatgctaggagacccccactgtgatgtttttcagtatgagaattgggac
ctcttcatagaaagaagcagcgctttcagcaattgctacccatatgacatccctgactat
gcatcgctccggtctattgtggcatcctcaggaacattagaattcacagcagagggattc
acatggacaggtgtcactcaaaacggaagaagtggagcctgcaaaaggggatcagccgat
agtttctttagccgactgaattggctaacaaaatctggaaattcttaccccacattgaat
gtaacaatgcctaacaataacaatttcgataaactatacatctgggggattcatcacccg
agctcaaacaatgagcagacaaaattgtatatccaagaatcaggacgagtaacagtctca
acaaaaagaagtcaacaaacaataatccccaacatcggatctagaccgtgggtcaggggt
caatcaggcaggataagcatatattggaccattgtaaaacctggagatatcctaatgata
aacagtaatggcaacttagttgcaccgcggggatattttaaattgagaacagggaaaagc
tctgtaatgagatcagatgcacccatagacacttgtgtgtctgaatgtattacaccaaat
gga
>Leicestershire_1_2008_2008_04_1
------------------------ctactgacccattgggcctacagtcaaaacccaatc
agtaacaacaacacagccacattgtgtctgggacaccatgcagtagcaaatggaacatta
gtaaaaacaataagtgatgatcaaattgaggtgacaaatgctacagaattagttcagagc
atttcaatggggaaaatatgcaacaactcatatagaattctagatggaagaaattgcaca
ttaatagatgcaatgctaggagacccccactgtgacgtctttcagtatgagaattgggac
ctctttatagaaagaagcagcgctttcagcaattgctacccatatgacatccctgactat
gcatcgctccgatcaattgtagcatcctcaggaacattggaattcacagcagagggattc
acatggacaggtgtcactcaaaacggaataagtggagcctgcaaaaggggatcagccgat
agtttctttagccgactgaattggctaacaaaatctggaaactcttatcccacattgaat
gtgacaatgcctaacaataaaaatttcgacaagctatacatctgggggattcatcacccg
agttcaaatcaagagcagacaaaattgtatatccaagaatcaggacgagtaacagtctca
acaaaaagaagtcaacaaacaataatacctaacatcggatctagaccgtgggtcagaggt
caatcaggcaggataagcatatactggaccattgtaaaacctggagatatcctaatgata
aacagtaatggcaacttagttgcaccgcggggatattttaaattgaaaacagggaaaagc
tctgtaatgagatcagatgtacccatagacatttgtgtgtctgaatgtattacaccaaat
gga
>Perthshire_1_2009_2009_05_1
------------------------ctactgacccattgggcctacagtcaaaacccaatc
agtaacaacaacacagccacattgtgtctgggacaccatgcagtagcaaatggaacatta
gtaaaaacaataagtgatgatcaaattgaggtgacaaatgctacagaattagttcagagc
atttcaatggggaaaatatgcaacaactcatatagaattctagatggaagaaattgcaca
ttaatagatgcaatgctaggagacccccactgtgacgtctttcagtatgggaattgggac
ctctttatagaaagaagcagcgctttcagcaattgctacccatatgacatccctgactat
gcatcgctccgatcaattgtagcatcctcaggaacattggaattcacagcagagggattc
acatggacaggtgtcactcaaaacggaagaagtggagcctgcaaaaggggatcagccgat
agtttctttagccgactgaattggctaacaaaatctggaaactcttatcccacattgaat
gtgacaatgcctaacaataaaaatttcgacaagctatacatctgggggattcatcacccg
agttcaaatcaagagcagacaaaattgtatatccaagaatcaggacgagtaacagtctca
acaaaaagaagtcaacaaacaataatccctaacatcggatctagaccgtgggtcagaggt
caatcaggcaggataagcatatactggaccattgtaaaacctggagatatcctaatgata
aacagtaatggcaacttagttgcaccgcggggatattttaaattgaaaacagggaaaagc
tctgtaatgagatcagatgtacccatagacatttgtgtgtctgaatgtattacaccaaat
gga
>Ahmedabad_1_2009_2009_04_26_1
atgaagacaaccattatttttttactactgacccattgggcttacagtcaaaacccaatc
agtaacaacaacacagccacattgtgtctgggacaccatgcagtagcaaatggaacatta
gtaaaaacaataagtgatgatcaaattgaggtgacaaatgctacagtattagttcagagc
atttcaatggggaaaatatgtaacaactcatatagaattctagatggaagaaattgcaca
ttattagatgcaatgctaggagacccccactgtgacgtctttcagtatgagaattgtgac
ctctttatagaaagaagcagcgctttcagcaattactacccatatgacatccctgactat
gcatcgcaccgatcaattgtagcatcctcaggaacattggatttcacagcagagggattc
acatggacaggtgtcactcaaaacggaagaagtggagcctgcaaaaggggatcagccgat
agtttctttagccgactgaattgcctaacaaaatctggaaactcttatcccacattgaat
atgacaatgcctaacaataaaatattcgacaagctatacttctgggggattcatcaccct
agttcaaatcaagagcagacaaaattgtatatccaagaatcaggacgagtaacagtctca
acaaaaagaagtcaaaaaacaataatccctaacatcggatctagaccgtgggtcagaggt
caaccaggcaggataagcatatactggactattgtaaaacctggagatatcctaatgata
aacagtaatggcaacttagttgcaccgcggggatattttaaattgaaaacagggaaaagc
tctgtaatgagatcagatgtacctaaaaacatttgtgcgtctgaatgtattacaccaaat
gga
>Sussex_89_1
atgaagacaaccattattttgatactactgacccattgggtctacagtcaaaacccaacc
agtggcaacaacacagccacattatgtctgggacaccatgcagtagcaaatggaacattg
gtaaaaacaataactgatgaccaaattgaggtgacaaatgctactgaattagttcagagc
atttcaatagggaaaatatgcaacaactcatatagggttctagatggaagaaattgcaca
ttaatagatgcaatgctaggagacccccactgtgatgtttttcagtatgagaattgggac
ctcttcatagaaagaagcagcgctttcagcaattgctacccatatgacatccctgactat
gcatcgctccggtccattgtagcatcctcaggaacattagaattcacagcagagggattc
acatggacaggtgtcactcaaaacggaagaagtggagcctgcaaaaggggatcagccgat
agtttctttagccgactgaattggctaacaaaatctggaaattcttaccccatattgaat
gtgacaatgcctaacaataaaaatttcgataaactatacatctgggggattcatcacccg
agctcaaacaaagagcagacaaaattgtatatccaagaatcaggacgagtaacagtctca
acagaaagaagtcaacaaacagtaatccctaacatcggatctagaccgtgggtcaggggt
caatcaggcaggataagcatatactggaccattgtaaaacctggagatattctaatgata
aacagtaatggcaacttagttgcaccgcggggatattttaaattgagaacagggaaaagc
tctgtaatgagatcagatgcactcataggcacttgtgtgtctgaatgtattacaccaaat
gga
>Brescia_1999_1999_1
atgaagacaaccattatcttgatactactgacccattgggtctacagtcaaaacccaatc
agtggcaacaacacagccacattgtgtctgggacaccatgcagtagcaaatggaacattg
gtaaaaacaataactgatgaccaaattgaggtgacaaatgctactgaattagtccagagc
atttcaatggggaaaatatgtaacaactcatatagggttctagatggaagaaattgcaca
ttaatagatgcaatgctaggagatccccattgtgatgattttcagtatgagagttgggac
ctcttcatagaaagaagcagcgctttcagcaattgctacccatatgacatccctgactat
gcatcgctccggtccattgtagcatcctcaggaacattagaattcacagcagaggggttc
acatggacaggtgtcactcaaaacggaagaagtggagcctgcaaaaggggatcagccgat
agtttctttagcagactgaattggctaacaaaatctggaaattcttaccccatattgaat
gtgacaatgcctaacaataaaaatttcgataaactatacatctgggggattcatcacccg
agctcaaacaaagagcagacaaaattatatatccaagaatcaggacgagtaacagtctca
acggaaagaagtcaacaaacagtaatccctaacatcggatctaggccgtgggtcaggggt
caatcaggcaggataagcatatactggaccattgtaaaacctggagatgttctaatgata
aacagtaatggcaacttagttgcaccgcgaggatattttaaattgagaacagggaaaagc
tctgtaatgagatcagatgcactcatagacacttgtgtgtctaaatgtattacaccaaat
gga
>Berlin_4_89_1989_2
---------------------------------------------agtcaaaacccaacc
agtggcaacaacacagccacattatgtctgggacaccatgcagtagcaaatggaacattg
gtaaaaacaataactgatgaccaaattgaggtgacaaatgctactgaattagttcagagc
atttcaatagggaaaatatgcaacaactcatatagggttctagatggaagaaattgcaca
ttaatagatgcaatgctaggagacccccactgtgatgtttttcagtatgagaattgggac
ctcttcatagaaagaagcagcgctttcagcaattgctacccatatgacatccctgactat
gcatcgctccggtccattgtagcatcctcaggaacattagaattcacagcagagggattc
acatggacaggtgtcactcaaaacggaagaagtggagcctgcaaaaggggatcagccgat
agtttctttagccgactgaattggctaacaaaatctggaaattcttaccccatattgaat
gtgacaatgcctaacaataaaaatttcgataaactatacatctgggggattcatcacccg
agctcaaacaaagagcagacaaaattgtatatccaagaatcaggacgagtaacagtctca
acagaaagaagtcaacaaacagtaatccctaacatcggatctagaccgtgggtcaggggt
caatcaggcaggataagcatatactggaccattgtaaaacctggagatattctaatgata
aacagtaatggcaacttagttgcaccgcggggatattttaaattgagaacagggaaaagc
tctgtaatgagatcagatgcacccatagacacttgtgtgtctgaatgtattacaccaaat
gga
>Rome_1_2003_2003_1
atgaagacaaccattattttgatactactgacccattgggcctacagtcaaaacccaatc
agtggcaacaacacagccacattgtgtctgggacaccatgcagtagcaaatggaacattg
gtaaaaacaataagtgatgatcaaattgaggtgacaaatgctacagaattagttcagagc
atttcaatggggaaaatatgcaacaactcatatagaattctagatggaagaaattgcaca
ttaatagatgcaatgctaggagacccccactgtgacgtctttcagtatgagaattgggac
ctctttatagaaagaagcagcgctttcagcaattgctacccatatgacatccctgactat
gcatcgctccgatcaattgtagcatcctcaggaacattggaattcacagcagagggattc
acatggacaggtgtcactcaaaacggaagaagtggagcctgcaaaaggggatcagccgat
agtttctttagccgactgaattggctaacaaaatctggaaactcttatcccacattgaat
gtgacaatgcctaacaataaaaattacgacaagctatacatctgggggattcatcacccg
agctcaaatcaagagcagacaaaattgtacatccaagaatcaggacgagtaacagtctca
acaaaaagaagtcaacaaacaataatccctaacatcggatctagaccgtgggtcagaggt
caatcaggcaggataagcatatactggaccattgtaaaacctggagatatcctaatgata
aacagtaatggcaacttagttgcaccgcggggatattttaaattgaaaacagggaaaagc
tctgtaatgagatcagatgtacccatagacatttgtgtgtctgaatgtattacaccaaat
gga
>Kanazawa_1_2007_2007_1
atgacgacaaccattattttgatactactgacccattgggcttacagtcaaaacccaatc
agtggcaacaacacagccacattgtgtctgggacaccatgcagtagcaaatggaacattg
gtgaaaacaataagtgatgatcaaattgaggtgacaaatgctacagaattagttcagagc
atttcaatggggaaaatatgcaacaactcatatagaattctagatggaaggaattgcaca
ttaatagatgcaatgctaggagacccccactgtgacgcctttcagtatgagaattgggac
ctctttatagaaagaagcagcgctttcagcaattgctacccatatgacatccctgactat
gcatcgctccgatccattgtagcatcctcaggaacattggaattcacagcagagggattc
acatggacaggtgtcactcaaaacggaagaagtggagcctgcaaaaggggatcagccgat
agtttctttagccgactgaattggctaacaaaatccggaagctcttactccacattgaat
gtgacaatgcctaacaataaaaatttcgacaagctatacatctgggggattcatcacccg
agctcaaataaagagcagacaaaattgtacatccaagaatcaggacgagtaacagtctca
acaaaaagaagtcaacaaacaataatccctaacatcggatctagaccgtgggtcagaggt
caatcaggtaggataagcatatactggaccattgtaaaacctggagatatcctaatgata
aacagtaatggcaacttagttgcaccgcggggatattttaaattgaaaacagggaaaagc
tctgtaatgagatcagatgtacccatagacatttgtgtgtctgaatgtattacaccaaat
gga
>Egypt_6066NAMRU3_VSVRI_2008_2008_06_1
atgacgacaaccattattttgatactactgacccattgggcttacagtcaaaacccaatc
agtgacaacaacacagccacattgtgtctgggacaccatgcagtagcaaatggaacattg
gtaaaaacaataagtgatgatcaaattgaggtgacaaatgctacagaattagttcagagc
atttcaatggggaaaatatgcaacaattcatatagaattctagatggaaagaattgcaca
ttaatagatgcaatgctaggagacccccactgtgacgcctttcagtatgagaattgggac
ctctttatagaaagaagcagcgctttcagcaattgctacccatatgacatccctaactat
gcatcgctccgatccattgtagcatcctcaggaacattggaattcacagcagagggattc
acatggacaggtgtcactcaaaacggaagaagtggatcctgcaaaaggggatcagccgat
agtttctttagccgactgaattggctaacaaaatccggaagctcttaccccacattgaat
gtgacaatgcctaacaataaaaatttcgacaagctatacatctgggggattcatcacccg
agctcaaatcaagagcagacaaaattgtacatccaagaatcaggacgagtaacagtctca
acaaaaagaagtcaacaaacaataatccctaacatcggatctagaccgtggatcagaggt
caatcaggtaggataagcatatactggaccattgtaaaacctggagatatcctaatgata
aacagtaatggcaacttagttgcaccgcggggatattttaaattgaaaacagggaaaagc
tctgtaatgagatcagatgtacccatagacatttgtgtgtctgaatgtattacaccaaat
gga
>Arundel_91_1
atgaagacaaccattattttgatactactgacccattgggtctacagtcaaaacccaacc
agtggcaacaacacagccacattatgtctgggacaccatgcagtagcaaatggaacattg
gtaaaaacaataactgatgaccaaattgaggtgacaaatgctactgaattagttcagagc
atttcaatagggaaaatatgcaacaactcatatagagttctagatggaagaaattgcaca
ttaatagatgcaatgctaggagacccccactgtgatgtctttcagtatgagaattgggac
ctcttcatagaaagaagcagcgctttcagcaattgctacccatatgacatccctgactat
gcatcgctccggtccattgtagcatcctcaggaacattagaattcacagcagagggattc
acatggacaggtgtcactcaaaacggaagaagtggagcctgcaaaaggggatcagccgat
agtttctttagccgactgaattggctaacaaaatctggaaattcttaccccatattgaat
gtgacaatgcctaacaataaaaatttcgataaactatacatctgggggattcatcacccg
agctcaaacaaagagcagacaaaattgtacatccaagaatcaggacgagtaacagtctca
acaaaaagaagtcaacaaacaataatccctaacatcggatctagaccgtgggtcaggggt
caatcaggcaggataagcatatactggaccattgtaaaacctggagatatcctaatgata
aacagtaatggcaacttagttgcaccgcggggatattttaaattgagaacagggaaaagc
tctgtaatgagatcagatgcacccatagacatttgtgtgtctgaatgtattacaccaaat
gga
>Bari_2005_2005_1
atgaagacaaccattatttttatactactgacccattgggcctacagtcaaaacccaatc
agtgacaacaacacagccacattgtgtctgggacaccatgcagtagcaaatggaacattg
gtaaaaacaataagtgatgatcaaattgaggtgacaaatgctacagaattagttcagagc
atttcaatggggaaaatatgcaacaactcatatagaattctagatggaagaaattgcaca
ttaatagatgcaatgctaggagacccccactgtgacgtctttcaatatgagaattgggac
ctctttatagaaagaagcagcgctttcagcaattgctacccatatgacatccctgactat
gcatcgctccgatcaattgtagcatcctcaggaacattggaattcacagcagagggattc
acatggacaggtgtcactcaaaacggaagaagtggagcctgcaaaaggggatcagccgat
agtttctttagccgactgaattggctaacaaaatctggaaactcttatcccacattgaat
gtgacaatgcctaacaataaaaatttcgacaagctatacatctgggggattcatcacccg
agttcaaatcaagagcagacaaaattgtatatccaagaatcaggacgagtaacagtctca
acaaaaagaagtcaacaaacaatgatccctaacatcggatctagaccgtgggtcagaggt
caatcaggcaggataagcatatactggaccattgtaaaacctggagatatcctaatgata
aacagtaatggcaacttagttgcaccgcggggatattttaaattgaaaacagggaaaagc
tctgtaatgagatcagatgtacccatagacatttgtgtgtctgaatgtattacaccaaat
gga
>Tottori_1_07_2007_1
atgacgacaaccattattttgatactactgacccattgggcttacagtcaaaacccaatc
agtggcaacaacacagccacattgtgtctgggacaccatgcagtagcaaatggaacattg
gtgaaaacaataagtgatggtcaaattgaggtgacaaatgctacagaattagttcagagc
atttcaatggggaaaatatgcaacaactcatatagaattctagatggaaggaattgcaca
ttaatagatgcaatgctaggagacccccactgtgacgcctttcagtatgagaattgggac
ctctttatagaaagaagcagcgctttcagcaattgctacccatatgacatccctgactat
gcatcgctccgatccattgtagcatcctcaggaacattggaattcacagcagagggattc
acatggacaggtgtcactcaaaacggaagaagtggagcctgcaaaaggggatcagccgat
agtttctttagccgactgaattggctaacaaaatccggaagctcttactccacattgaat
gtgacaatgcctaacaataaaaatttcgacaagctatacatctgggggattcatcacccg
agctcaaataaagagcagacaaaattgtacatccaagaatcaggacgagtaacagtctca
acaaaaagaagtcaacaaacaataatccctaacatcggatctagaccgtgggtcagaggt
caatcaggtaggataagcatatactggaccattgtaaaacctggagatatcctaatgata
aacagtaatggcaacttagttgcaccgcggggatattttaaattgaaaacagggaaaagc
tctgtaatgagatcagatgtacccatagacatttgtgtgtctgaatgtattacaccaaat
gga
>Argentina_99_1999_1
------------------------------------------------caaaacccaacc
agtggaaacaacaccgccacattatgtctgggacaccatgcagtagcaaatggaacattg
gtaaaaacaataactgatgaccaaattgaggtgacaaatgctaccgaattagttcagagc
atttcaatagggaaaatatgcaacaactcatatagagttctagatggaagaaattgcaca
ttaataggtgcaatgctaggagacccccactgtgatgtcttccagtatgagaattgggac
ctcttcatagaaagaagcaacgctttcagcaattgctacccatatgacatccctaactat
gcatcgctccggtccattgtagcatcctcgggaacattggaattcacagcagagggattc
acatggacaggtgtcactcaaaacggaagaagtggagcctgcaaaaggggatcagccgat
agtttctttagccgactgaattggctaacaaaatctggaaactcttaccccacattgaat
gtgacaatgcctaacaataaaaatttcgacaaactatacatctgggggattcatcacccg
agctcaaaccaagagcagacaaaattgtacatccaagaatcaggacgagtaacagtctca
acaaaaagaagtcaacaaacgatagtccctaatatcggatctagaccgtgggtcaggggt
caatcaggcaggataagcatatactggaccattgtaaaacctggagatatcctaatgata
aacagtaatggcaacttagttgcaccgcggggatattttaaattaaaaacagggaaaagc
tctgtaatgagatcagatgcacccatagacatttgtgtgtctgaatgtattacaccaaat
gga
>Texas_117793_2005_2005_10_06_1
atgacgacaaccattattttgatactactgacccattgggcttacagtcaaaacccaatc
agtggcaacaacacagccacattgtgtctgggacaccatgcagtagcaaatggaacattg
gtaaaaacaataagtgatgatcaaattgaggtgacaaatgctacagaattagttcagagc
atttcaatggggaaaatatgcaacaactcatatagaattctagatggaaggaattgcaca
ttaatagatgcaatgctaggagacccccactgtgacgcctttcagtatgagaattgggac
ctctttatagaaagaagcagcgctttcagcaattgctacccatatgacatccctgactat
gcatcgctccgatccattgtagcatcctcaggaacattggaattcacagcagagggattc
acatggacaggtgtcactcaaaacggaagaagtggagcctgcaaaaggggatcagccgat
agtttctttagccgactgaattggctaacaaaatccggaagctcttaccccacattgaat
gtgacaatgcctaacaataaaaatttcgacaagctatacatctgggggattcatcacccg
agctcaaatcaagagcagacaaaattgtacatccaagaatcaggacgagtaacagtctca
acaaaaagaagtcaacaaacaataatccctaacatcggatctagaccgtgggtcagaggt
caatcaggtaggataagcatatactggaccattgtaaaacctggagatatcctaatgata
aacagtaatggcaacttagttgcaccgcggggatattttaaattgaaaacagggaaaagc
tctgtaatgagatcagatgtacccatagacatttgtgtgtctgaatgtattacaccaaat
gga
>ACD85341Rome_5_1991_1991_1
atgaagacaaccattattttgatactactgacccattgggtctacagtcaaaacccaacc
agtggcaacaacacagccacattatgtctgggacaccatgcagtagcaaatggaacattg
gtaaaaacaataactgatgaccaaattgaggtgacaaatgctactgaattagttcagagc
atttcaatagggaaaatatgcaacaactcatatagggttctagatggaagaaattgcaca
ttaatagatgcaatgctaggagacccccattgtgatgattttcagtatgagaattgggac
ctcttcatagaaagaagcagcgctttcagcaattgctacccatatgacatccctgactat
gcatcgctccggtccattgtagcatcctcaggaacattagaatttacagcagaggggttc
acatggacaggtgtcactcaaaacggaagaagtggagcctgcaaaaggggatcagccgat
agtttctttagccgactgaattggctaacaaaatctggaaattcttaccccatattgaat
gtgacaatgcctaacaataaaaatttcgataaactatacatctgggggattcatcacccg
agctcaaacaaagagcagacaaaattatatatccaagaatcaggacgagtaacagtctca
acagaaagaagtcaacaaacagtaatccctaacatcggatctaggccgtgggtcaggggt
caatcaggcaggataagcatatactggaccattgtaaaacctggagatattctaatgata
aacagtaatggcaacttagttgcaccgcggggatattttaaattgagaacagggaaaagc
tctgtaatgagatcagatgcactcatagacacttgtgtgtctgaatgtattacaccaaat
gga
>Katra_Jammu_6_2008_2008_06_1
atgaagacaaccattatttttatactactgacccattgggcctacagtcaaaacccaatc
agtaacaacaacacagccacattgtgtctgggacaccatgcagtagcaaatggaacatta
gtaaaaacaataagtgatgatcaaattgaggtgacaaatgctacagaattagttcagagc
atttcaatggggaaaatatgcaacaactcatatagaattctagatggaagaaattgcaca
ttaatagatgcaatgctaggagacccccactgtgacgtctttcagtatgagaattgggac
ctctttatagaaagaagcagcgctttcagcaattgctacccatatgacatccctgactat
gcatcgctccgatcaattgtagcatcctcaggaacattggaattcacagcagagggattc
acatggacaggtgtcactcaaaacggaagaagtggagcctgcaaaaggggatcagccgat
agtttctttagccgactgaattggctaacaaaatctggaaactcttatcccacattgaat
gtgacaatgcctaacaataaaaatttcgacaagctatacatctgggggattcatcacccg
agttcaaatcaagagcagacaaaattgtatatccaagaatcaggacgagtaacagtctca
acaaaaagaagtcaaaaaacaataatccctaacatcggatctagaccgtgggtcagaggt
caatcaggcaggataagcatatactggaccattgtaaaacctggagatatcctaatgata
aacagtaatggcaacttagttgcaccgcggggatattttaaattgaaaacagggaaaagc
tctgtaatgagatcagatgtacccatagacatttgtgcgtctgaatgtattacaccaaat
gga
>Oklahoma_1_2008_2008_1
------------------------ctactgacccattgggcttacagtcaaaacccaatc
agtggcaacaacacagccacattgtgtctgggacaccatgcagtagcaaatggaacattg
gtaaaaacaataagtgatgatcaaattgaggtaacaaatgctacagaattagttcagagc
atttcaatggggaaaatatgcaacaattcatatagaattctagatggaaagaattgcaca
ttaatagatgcaatgctaggagacccccactgtgacgcctttcagtatgagaattgggac
ctctttatagaaaggagcagcgctttcagcaattgctacccatatgacatccctaactat
gcatcgctccgatccattgtagcatcctcaggaacattggaattcacagcagagggattc
acatggacaggtgtcactcaaaacggaagaagtggatcctgcaaaaggggatcagccgat
agtttctttagccgactgaattggctaacaaaatccggaagctcttaccccacattgaat
gtgacaatgcctaacaataaaaatttcgacaagctatacatctgggggattcatcacccg
agctcaaatcaagagcagacaaaactgtacatccaagaatcaggacgagtaacagtctca
acaaaaagaagtcaacaaacaataatccctaacatcggatcgagaccgtgggtcagaggt
caatcaggtaggataagcatatactggaccattgtaaaacctggagatatcctaatgata
aacagtaatggcaacttagttgcaccgcggggatattttaaattgaaaacagggaaaagc
tctgtaatgagatcagatgtacccatagacatttgtgtgtctgaatgtattacaccaaat
gga
>Kentucky_2_1986_1986_1
atgaagacaaccattattttgatactactgacccattgggtctacagtcaaaacccaacc
agtggcaacaacacagccacattatgtctgggacaccatgcagtagcaaatggaacattg
gtaaaaacaataactgatgaccaaattgaggtgacaaatgctactgaattagttcagagc
atttcaatagggaaaatatgcaacaactcatatagggttctagatggaagaaattgcaca
ttaatagatgcaatgctaggagacccccactgtgatgtttttcngtatgagaattgggac
ctcttcatagaaagaagcagcgcttccagcaattgctacccatatgacatccctgactat
gcatcgctccggtctattgtggcatcctcaggaacattagaattcacagcagagggattc
acatggacaggtgtcactcaaaacggaagaagtggagcctgcaaaaggggatcagccgat
agtttctttagccgactgaattggctaacaaaatctggaaattcttaccccacattgaat
gtgacaatgcctaacaataacaatttcgataagctatacatctgggggatccatcacccg
agctcaaacaatgagcagacaaaattgtatatccaagaatcaggacgagtaacagtctca
acaaaaagaagtcaacaaacaataatccccaacatcggatctagaccgtgggtcaggggt
caatcaggcaggataagcatatattggaccattgtgaaacctggagatatcctaataata
aacagtaatggcaacttagttgcaccgcggggatatttcaaattgcgaacagggaaaagc
tctgtaatgagatcagatgcacccatagacacttgtgtgtctgaatgtattacaccaaat
gga
>Argentina_99_4_1999_1
------------------------------------------------caaaacccaacc
agtggaaacaacaccgccacattatgtctgggacaccatgcagtagcaaatggaacattg
gtaaaaacaataactgatgaccaaattgaggtgacaaatgctaccgaattagttcagagc
atttcaatagggaaaatatgcaacaactcatatagagttctagatggaagaaattgcaca
ttaatagatgcaatgctaggagacccccactgtgatgtcttccagtatgagaattgggac
ctcttcatagaaagaagcaacgctttcagcaattgctacccatatgacatccctaactat
gcatcgctccggtccattgtagcatcctcaggaacattggaattcacagcagagggattc
acatggacaggtgtcactcaaaacggaagaagtggagcctgcaaaaggggatcagccgat
agtttctttagccgactgaattggctaacaaaatctggaaactcttaccccacattgaat
gtgacaatgcctaacaataaaaatttcgacaaactatacatctgggggattcatcacccg
agctcaaaccaagagcagacaaaattgtacatccaagaatcaggacgagtaacagtctca
acaaaaagaagtcaacaaacgatagtcccttatatcggatctagaccgtgggtcaggggt
caatcaggcaggataagcatatactggaccattgtaaaacctggagatatcctaatgata
aacagtaatggcaacttagttgcaccgcggggatattttaaattaaaaacagggaaaagc
tctgtaatgagatcagatgcacccatagacatttgtgtgtctgaatgtattacaccaaat
gga
>Florida_1_93_1993_1
atgaagacaaccattattttgatactactgacccattgggtctacagtcaaaacccaacc
agtggcaacaacacagccacattatgtctgggacaccatgcagtagcaaatggaacattg
gtaaaaacaataactgatgaccaaattgaggtgacaaatgctactgaattagttcagagc
atttcaatagggaaaatatgcaacaactcatatagagttctagatggaagaaattgcaca
ttaatagatgcaatgctaggagacccccactgtgatgtctttcagtatgagaattgggac
ctcttcatagaaagaagcagcgctttcagcaattgctacccatatgacatccctgactat
gcatcgctccggtccattgtagcatcctcaggaacattggaattcacagcagagggattc
acatggacaggtgtcactcaaaacggaagaagtggagcctgcaaaaggggatcagccgat
agtttctttagccgactgaattggctaacaaaatctggaaactcttaccccacattgaat
gtgacaatgcctaacaataaaaatttcgacaaactatacatctgggggattcatcacccg
agctcaaaccaagagcagacaaaattgtacatccaagaatcaggacgagtaacagtctca
acaaaaagaagtcaacaaacaataatccctaacatcggatctagaccgtgggtcaggggt
caatcaggcaggataagcatatactggaccattgtaaaacctggagatatcctaatgata
aacagtaatggcaacttagttgcaccgcggggatattttaaattgaaaacagggaaaagc
tctgtaatgagatcagatgcacccatagacatttgtgtgtctgaatgtattacaccaaat
gga
>Switzerland_2_1995_1995_1
---------------------------------------------agtcaaaacccaacc
agtggaaacaacacagccacattatgtctgggacaccatgcagtagcaaatggaacattg
gtaaaaacaataactgatgaccaaattgaggtgacaaatgctactgaattagttcagagc
atttcaatagggaaaatatgcaacaactcatatagggttctagatggaagaaattgcaca
ttaatagatgcaatgctaggagacccccattgtgatgattttcagtatgagaattgggac
ctcttcatagaaagaagcagcgctttcagcaattgctacccatatgacatccctgactat
gcatcgctccggtccattgtggcatcctcaggaacattagaattcacagcagaggggttc
acatggacaggtgtcactcaaaacggaagaagtggagcctgcaaaaggggatcagctgat
agtttctttagccgactgaattggctaacaaaatctggaaattcttaccccatattgaat
gtgacaatgcctaacaataaaaatttcgataaactatacatctgggggattcatcacccg
agctcaaacaaagagcagacaaaattatatatccaagaatcaggacgagtaacagtctca
acagaaagaagtcaacaaacagtaatccctaacatcggatctaggccgtgggtcaggggt
caatcaggcaggataagcatatactggaccattgtaaaacctggagatatcctaatgata
aacagtaatggcaacttagttgcaccgcggggatattttaaattgaaaacagggaaaagc
tctgtaatgagatcagatgcacccatagacatttgtgtgtctgaatgtattacaccaaat
gga
>New_York_99_1999_2
atgaagacaaccattattttgatactactgacccattgggcctacagtcaaaacccaatc
agtggcaacaacacagccacattgtgtctgggacaccatgcagtagcaaatggaacattg
gtaaaaacaataagtgatgatcaaattgaggtgacaaatgctacagaattagttcagagc
atttcaatggggaaaatatgcaacaactcatatagaattctagatggaagaaattgcaca
ttaatagatgcaatgctaggagacccccactgtgacgtctttcagtatgagaattgggac
ctctttatagaaagaagcagcgctttcagcaattgctacccatatgacatccctgactat
gcatcgctccggtccattgtagcatcctcaggaacattggaattcacagcagagggattc
acatggacaggtgtcactcaaaacggaagaagtggagcctgcaaaaggggatcagccgat
agtttctttagccgactgaattggctaacaaaatctggaaactcttaccccacattgaat
gtgacaatgcctaacaataaaaatttcgacaaactatacatctgggggattcatcacccg
agctcaaatcaagagcagacaaaattgtacatccaagaatcaggacgagtaacagtctca
acaaaaagaagtcaacaaacaataatccctaacatcggatctagaccgtgggtcagaggt
caatcaggcaggataagcatatactggaccattgtaaaacctggagatatcctaatgata
aacagtaatggcaacttagttgcaccgcggggatattttaaattgaaaacagggaaaagc
tctgtaatgagatcagatgcacccatagacatttgtgtgtctgaatgtattacaccaaat
gga
>Hokkaido_I828_2008_2008_04_1
atgacgacaaccattattttgatactactgacccattgggcttacagtcaaaacccaatc
agtggcaacaacacagccacattgtgtctgggacaccatgcagtagcaaatggaacattg
gtgaaaacaataagtgatgatcaaattgaggtgacaaatgctacagaattagttcagagc
atttcaatggggaaaatatgcaacaactcatatagaattctagatggaaggaattgcaca
ttaatagatgcaatgctaggagacccccactgtgacgcctttcagtatgagaattgggac
ctctttatagaaagaagcagcgctttcagcaattgctacccatatgacatccctgactat
gcatcgctccgatccattgtagcatcctcaggaacattggaattcacagcagagggattc
acatggacaggtgtcactcaaaacggaaaaagtggagcctgcaaaaggggatcagccgat
agtttctttagccgactgaattggctaacaaaatccggaagctcttactccacattgaat
gtgacaatgcctaacaataaaaatttcgacaagctatacatctgggggattcatcacccg
agctcaaatgaagagcagacaaaattgtacatccaagaatcaggacgagtaacagtctca
acaaaaagaagtcgacaaacaataatccctaacatcggatctagaccgtgggtcagaggt
caatcaggtaggataagcatatactggaccattgtaaaacctggagatatcctaatgata
aacagtaatggcaacttagttgcaccgcggggatattttaaattaaaaacagggaaaagc
tctgtaatgagatcagatgtacccatagacatttgtgtgtctgaatgtattacaccaaat
gga
>Kildare_1_1992_1992_1
---------------------------------------------agtcaaaatccaacc
agtggcaacaacacagccacattatgtctgggacaccatgcagtagcaaatggaacattg
gtaaaaacaataactgatgaccaaattgaggtgacaaatgctactgaattagttcagagc
atttcaatagggaaaatatgcaacaactcatatagagttctagatggaagaaattgcaca
ttaatagatgcaatgctaggagacccccactgtgatgtctttcagtatgagaattgggac
ctcttcatagaaagaagcagcgctttcagcagttgctacccatatgacatccctgactat
gcatcgctccggtccattgtagcatcctcaggaacattggaattcacagcagagggattc
acatggacaggtgtcactcaaaacggaagaagtggatcctgcaaaaggggatcagccgat
agtttctttagccgactgaattggctaacaaaatctggaaactcttaccccacattgaat
gtgacaatgcctaacaataaaaatttcgacaaactatacatctgggggattcatcacccg
agctcaaacgaagagcagacaaaattgtacatccaagaatcaggacgagtaacagtctca
acaaaaagaagtcaacaaacaataatccctaacatcggatctagaccgtgggtcaggggt
caatcaggcaggataagcatatactggaccattgtaaaacctggagatatcctaatgata
aacagtaatggcaatttagttgcaccgcggggatattttaaattgaaaacagggaaaagc
tctgtaatgagatcagatgcacccatagacatttgtgtgtctgaatgtattacaccaaat
gga
>Leicestershire_2_2000_2000_05_1
atgaagacaaccattattttgatactactgacccattgggtctacagtcaaaacccaatc
agtggcaacaacacagccacattatgtctgggacaccatgcagtagcaaatggaacatta
gtaaaaacaataactgatgaccaaattgaggtgacaaatgctactgaattagttcaaagc
atttcaatggggaaaatatgcaacaactcatatagggttctagatggaagaaattgcaca
ttaatagatgcaatgctaggagatccccattgtgatgattttcagtatgagaattgggac
ctcttcatagaaagaagcagcgctttcagcaattgctacccatatgacatccctgactat
gcatcgctccggtccattgtagcatcctcaggaacattagaattcacagcagaggggttc
gcatggacaggtgtcactcaaaacggaagaagtggagcctgcaaaaggggatcagccgat
agtttctttagcagactgaattggctaacaaaatctggaaattcttaccccatattgaat
gtgacaatgcctaacaataaaaatttcgataaactatacatctgggggattcatcacccg
agctcaaacaaagagcagacaaaattatatatccaagaatcaggacgagtaacagtctca
acggaaagaagtcaacaaacagtaatccctaacatcggatctaggccatgggtcaggggt
caaccaggcaggataagcatatactggaccattgtaaaacctggagatgttctaatgata
aacagtaatggcaacttagttgcaccgcgaggatattttaaattgagaacagggaaaagc
tctgtaatgagatcagatgcactcatagacacttgtgtgtctaaatgtattacaccaaat
gga
>Borlange_1_1991_1991_1
---------------------------------------------agtcaaaacccaacc
agtggcaacaacacagccacattatgtctgggacaccatgcagtagcaaatggaacattg
gtaaaaacaataactgatgaccaaattgaggtgacaaatgctactgaaccagttcagagc
atttcaatagggaaaatatgcaacaactcatatagggttctagatggaagaaattgcaca
ttaatagatgcaatgctaggagacccccattgtgatgattttcagtatgagaattgggac
ctcttcatagaaagaagcagcgctttcagcaattgttacccatatgacatccctgactat
gcatcgctccggtccattgtagcatcctcaggaacattagaattcacagcagaggggttc
acatggacaggtgtcactcaaaacggaggaagtggagcctgcaaaaggggatcagccgat
agtttctttagccgactgaattggctaacaaaatctggaaattcttaccccatattgaat
gtgaccctgcctaacaataaaaatttcgataaactatacatctgggggattcatcacccg
agctcaaacaaagagcagacaaaattatatatccaagaatcaggacgagtaacagtctca
acagaaagaagtcaacaaacagtaatccctaacatcggatctaggccgtgggtcaggggt
caatcaggcaggataagcatataccggaccattgtaaaacctggagatattctaacgata
aaccagtaccgcaacttagttgcaccgcggggatattttaaattgagaacagggaaaagc
tctgtaatgagatcagatgcactcataggcacttgtgtgtctgaatgtattacaccaaat
gga
>Pulawy_1_2006_2006_06_1
---------------------------------------------agtcaaaacccaatc
agtaacaacaacacagcctcgttgtgtctgggacaccatgcagtagcaaatggaacatta
gtaaaaacaataagtgatgatcaaattgaggtgacaaatgctacagaattagttcagagc
atttcaatggggaaaatatgcaacaactcatatagaattctagatggaagaaattgcaca
ttaatagatgcaatgctaggagacccccactgtgacgtctttcagtatgagaattgggac
ctctttatagaaagaagcagcgctttcagcaattgctacccatatgacatccctgactat
gcatcgctccgatcaattgtagcatcctcaggaacattggaattcacagcagagggattc
acatggacaggtgtcactcaaaacggaagaagtggagcctgcaaaaggggatcagccgat
agtttctttagccgactgaattggctaacaaaatctggaaactcttatcccacattgaat
gtgacaatgcctaacaataaaaatttcgacaagctatacatctgggggattcatcacccg
agttcaaatcaagagcagacaaaattgtatatccaagaatcaggacgagtaacagtctca
acaaaaagaagtcaacaaacaatgatccctaacatcggatctagaccgtgggtcagaggt
caatcaggcaggataagcatatactggaccattgtaaaacctggagatatcctaatgata
aacagtaatggcaacttagttgcaccgcggggatattttaaattgaaaacagggaaaagc
tctgtaatgagatcagatgtacccatagacatttgtgtgtctgaatgtattacaccaaat
gga
>Italy_824_1991_1991_1
atgaagacaaccattattttgatactactgacccattgggtctacagtcaaaacccaatc
agtgacaacaacacagccacattatgtctgggacaccatgcagtagcaaatggaacattg
gtcaaaacaataactgatgaccaaattgaggtgacaaatgctactgaattagttcagagc
atttcaatagggaaaatatgcaacaactcatatagggttctagatggaagaaattgcaca
ttaatagatgcaatgctaggagacccccactgtgatgtttttcagtatgagaattgggac
ctcttcatagaaagaagcagcgctttcagcaattgctacccatatgacatccctgactat
gcatcgctccggtccattgtagcatcctcaggaacattagaattcacagcagagggattc
acatggacaggtgtcactcaaaacggaagaagtggagcctgcaaaaggggatcagccgat
agtttctttagccgactgaattggctaacaaaatctgaaaattcttaccccatattgaat
gtgacaatgcctaacaataaaaatttcgataaactatacatctgggggattcatcacccg
agctcaaacaaagagcagacaaaattgtatatccaagaatcaggacgagtaacagtctca
acagaaagaagtcaacaaacagtaatccctaacatcggatctagaccgtgggtcaggggt
caatcaggcaggataagtatatactggaccattgtaaaacctggagatattctaacgata
aacagtaatggcaacttagttgcaccgcggggatattttaaattgggaacagggaaaagc
tctgtaatgagatcagatgcacccatagacacttgtgtgtctgaatgtattacaccaaat
gga
>Arundel_12369_91_1991_1
atgaagacaaccattattttgatactactgacccattgggtctacagtcaaaacccaacc
agtggcaacaacacagccacattatgtctgggacaccatgcagtagcaaatggaacattg
gtaaaaacaataactgatgaccaaattgaggtgacaaatgctactgaattagttcagagc
atttcaatagggaaaatatgcaacaactcatatagagttctagatggaagaaattgcaca
ttaatagatgcaatgctaggagacccccactgtgatgtctttcagtatgagaattgggac
ctcttcatagaaagaagcagcgctttcagcagttgctacccatatgacatccctgactat
gcatcgctccggtccattgtagcatcctcaggaacattggaattcacagcagagggattc
acatggacaggtgtcactcaaaacggaagaagtggatcctgcaaaaggggatcagccgat
agtttctttagccgactgaattggctaacagaatctggaaactcttaccccacattgaat
gtgacaatgcctaacaataaaaatttcgacaaactatacatctgggggattcatcacccg
agctcaaacaaagagcagacaaaattgtacatccaagaatcaggacgagtaacagtctca
acaaaaagaagtcaacaaacaataatccctaacatcggatctagaccgtgggtcaggggt
caatcaggcaggataagcatatactggaccattgtaaaacctggagatatcctaatgata
aacagtaatggcaacttagttgcaccgcggggatattttaaattgaaaacagggaaaagc
tctgtaatgagatcagatgcacccatagacatttgtgtgtctgaatgtattacaccaaat
gga
>Georgia_9_1981_1981_2
atgaagacaaccattattttgatactactgacccattgggtctacagtcaaaacccaacc
agtggcaacaacacagccacactatgtctgggacaccatgcagtagcaaatggaacattg
gtaaaaacaataactgatgaccaaattgaggtgacaaatgctactgaattagttcagagc
atttcaatagggaaaatatgcaacaacccatatagggttctagatggaagaaactgcaca
ttaatagatgcaatgctaggagatccccactgtgatgtttttcagtatgagaattgggac
ctcttcatagaaagaagcagcgctttcagcaattgctacccatatgacatccctgactat
gcatcgctccggtctattgtggcatcttcaggaacattagaattcacagcagagggattc
acatggacaggtgtcactcaaaacggaagaagtggagcctgcagaaggggatcagccgat
agtttctttagccgactgaattggctaacaaaatctggaaattcttaccccacattgaat
gtgacaatgcctaacaataacaatttcgataaactatacatctgggggatccatcacccg
agctcaaacaatgagcagacaaaattgtatatccaagaatcaggacgagtaacagtctca
acaaaaagaagtcaacaaacaataatccccaacatcggatctagaccgtgggtcaggggt
caatcaggcaggataagcatatattggaccattgtgaaacctggagatatcctaatgata
aacagtaatggcaacttagttgcaccgcggggatattttaaaatgcgaacagggaaaagc
tctgtaatgagatcagatgcacccatagacgcttgtgtgtctgagtgtattacaccaaat
gga
>Holland_1_1995_1995_1
---------------------------------------------agtcaaaacccaacc
agtggcaacaacacagccacattatgtctgggacaccatgcagtagcaaatggaacattg
gtaaaaacaataactgatgaccaaattgaggtgacaaatgctactgaattagtccagagc
atttcaatagggaaaatatgcaacaactcatatagggttctagatggaagaaattgcaca
ttaatagatgcaatgctaggagacccccattgtgatgattttcagtatgagaattgggac
ctcttcatagaaagaagcagcgctttcagcaattgctacccatatgacatccctgactat
gcatcgctccggtccattgtggcatcctcaggaacattagaattcacagcagaggggttc
acatggacaggtgtcactcaaaacggaagaagtggagcctgcaaaaggggatcagctgat
agtttctttagccgactraattggctaacacaatctggaaattcttaccccatattgaat
gtgacaatgcctaacaataaaaatttcgataaactatacatctgggggattcatcacccg
agctcaaacaaagagcagacaaaattatatatccaagaatcaggacgagtaacagtctca
acagaaagaagtcaacaaacagtaatccctaacatcggatctaggccgtgggtcaggggt
caatcaggcaggataagcatatactggaccattgtaaaacctggagatattctaacgata
aacagtaatggcaacttagttgcaccgcggggatattttaaattgagaacagggaaaagc
tctgtaatgagatcagatgcactcatagacacttgtgtgtctgaatgtattacaccaaat
gga
>Essex_1_2005_2005_1
atgaagacaaccattatttttatactactgacccattgggcctacagtcaaaacccaatc
agtgacaacaacacagccacattgtgtctgggacaccatgcagtagcaaatggaacatta
gtaaaaacaataagtgatgatcaaattgaggtgacaaatgctacagaattagttcagagc
atttcaatggggaaaatatgcaacaactcatatagaattctagatggaagaaattgcaca
ttaatagatgcaatgctaggagacccccactgtgacgtctttcagtatgagaattgggac
ctctttatagaaagaagcagcgctttcagcaattgctacccatatgacatccctgactat
gcatcgctccgatcaattgtagcatcctcaggaacattggaattcacagcagagggattc
acatggacaggtgtcactcaaaacggaagaagtggagcctgcaaaaggggatcagccgat
agtttctttagccgactgaattggctaacaaaatctggaaactcttatcccacattgaat
gtgacaatgcctaacaataaaaatttcgacaagctatacatctgggggattcatcacccg
agttcaaatcaagagcagacaaaattgtatatccaagaatcaggacgagtaacagtctca
acaaaaagaagtcaacaaacaatgatccctaacatcggatctagaccgtgggtcagaggt
caatcaggcaggataagcatatactggaccattgaaaaacctggagatatcctaatgata
aacagtaatggcaacttagttgcaccgcggggatattttaaattaaaaacagggaaaagc
tctgtaatgagatcagatgtacccatagacatttgtgtgtctgaatgtattacaccaaat
gga
>Tokyo_1971_1971_1
atgaagacaaccactattttgatactactgacccattgggtccacagtcaaatcccaatc
aatgacaacaacacagccacactatgcctgggacaccatgcagtagcaaatggaacactg
gtaaaaacattaactgatgaccagattgaggtgacaaatgctactgaattagttcagagt
acttcaacaggaaaaatatgcaataactcatatagggttctagatggaaaaaactgcaca
ttgatagatgcaatgctgggagatccccattgtgatgtttttcngtatgagaattgggac
ctcttcgttgaaagaagcagtgctttcagcaattgctacccatatgacgtccctaactat
gcattgctccggtctattgtggcatcttcaggaacgttagaattcatggcagagggattc
acatggacaggtgtcactcaaaacggaggaagtagctcctgcagaaggggatcagccgat
agtttctttagccgactgaattggctgacaaaatctggaagttcctactccacactgaat
gtgacaatgcctaataatgacaatttcgataaactatacgtctgggggatccatcacccg
agtacaaataatgagcagacaaaattgtatgtccaagcatcagggcgagtaacagtttca
acaaaaagaagtcaacaaacgatactccccaacatcgggctcaggccgtgggtcagaggt
caatcaggcagggtaagcatatattggaccattgtgaaacctggagatgtcttaatgata
aacagtaatggcaacttaattgcaccgcggggatatttcaaaatacgagcagggaaaagc
tctataatgagatcagatgcacccatcgacacttgtgtgtctgagtgtattacaccaaat
gga
>Santa_Fe_1_1985_1985_1
atgaagacaaccattattttgatactactgacccattgggtctacagtcaaaacccaacc
agtggcaataacacagccacattatgtctaggacaccatgcagtagcaaatggaacattg
gtaaaaacaataactgatgatcaaattgaggtgacaaatgctactgaattagttcagagc
atttcaatagggaaaatatgcaacaacccatatagggttctagatggaagaaactgcaca
ttaatagatgcaatgctaggagatccccactgtgatgtttttcagtatgagaattgggac
ctcttcatagaaagaagcagcactttcagcaattgctacccatatgacatccccgactat
gcaccgctccggtctattgtggcatcttcaggaacattagaattcacagcagagggattc
acatggacaggtgtcacccaaaacggaagaagtggagcctgcaaaaggggatcagccgac
agtttctttagccgactgaattggctaacaaaatctggaaattcttaccccacattgaat
gtgacaatgcctaacaataacaatttcgataaactatacatctgggggatccatcacccg
agctcaaacaatgagcagacaaaattgtatgtccaagaatcaggacgagtaacagtctca
acaaaaagaagtcaacaaacaataatccccaacatcggatctagaccgtggatcaggggt
caatcaggcagaataagcatatattggaccattgtgaaacctggagacatcctaatgata
aacagtaatggcaacttagttgcaccgcggggatattttaaaatgcgaacagggaaaagc
tctgtaatgagatcagatgcacccatagacacttgtgtgtctgagtgtattacaccaaat
gga
>Newmarket_93_1
atgaagacaaccattattttgatactactgacccattgggtctacagtcaaaacccaacc
agtggcaacaacacagccacattatgtctgggacaccatgcagtagcaaatggaacattg
gtaaaaacaataactgatgaccaaattgaggtgacaaatgctactgaattagttcagagc
atttcaatagggaaaatatgcaacaactcatatagagttctagatggaagaaattgcaca
ttaatagatgcaatgctaggagacccccactgtgatgtctttcagtatgagaattgggac
ctcttcatagaaagaagcagcgctttcagcaattgctacccatatgacatccctgactat
gcatcgctccggtccattgtagcatcctcaggaacattggaattcacagcagagggattc
acatggacaggtgtcactcaaaacggaagaagtggagcctgcaaaaggggatcagccgat
agtttctttagccgactgaattggctaacaaaatctggaaactcttaccccacattgaat
gtgacaatgcctaacaataaaaatttcgacaaactatacatctgggggattcatcacccg
agctcaaaccaacagcagacagaattgtacatccaagaatcaggacgagtaacagtctca
acaaaaagaagtcaacaaacgataatccctaatatcggatctagaccatgggtcaggggt
caatcaggcaggataagcatatactggaccattgtaaaacctggagatatcctaatgata
aacagtaatggcaacttagttgcaccgcggggatattttaaattgaaaacagggaaaagc
tctgtaatgagatcagatgcacccatagacatttgtgtgtctgaatgtattacaccaaat
gga
>Argentina_1_1999_1999_1
---------------------------------------------agtcaaaacccaacc
agtggaaacaacaccgccacattatgtctgggacaccatgcagtagcaaatggaacattg
gtaaaaacaataactgatgaccaaattgaggtgacaaatgctaccgaattagttcagagc
atttcaatagggaaaatatgcaacaactcatatagagttctagatggaagaaattgcaca
ttaatagatgcaatgctaggagacccccactgtgatgtcttccagtatgagaattgggac
ctcttcatagaaagaagcaacgctttcagcaattgctacccatatgacatccctaactat
gcatcgctccggtccattgtagcatcctcaggaacattggaattcacagcagagggattc
acatggacaggtgtcactcaaaacggaagaagtggagcctgcaaaaggggatcagccgat
agtttctttagccgactgaattggctaacaaaatctggaaactcttaccccacattgaat
gtgacaatgcctaacaataaaaatttcgacaaactatacatctgggggattcatcacccg
agctcaaaccaagagcagacaaaattgtacatccaagaatcaggacgagtaacagtctca
acaaaaagaagtcaacaaacgatagtccctaatatcggatctagaccgtgggtcaggggt
caatcaggcaggataagcatatactggaccattgtaaaacctggagatatcctaatgata
aacagtaatggcaacttagttgcaccgcggggatattttaaattaaaaacagggaaaagc
tctgtaatgagatcagatgcacccatagacatttgtgtgtctgaatgtattacaccaaat
gga
>Bridgend_1_2009_2009_12_1
------------------------ctactgacccattgggcttacagtcaaaacccaatc
agtgacaacaacacagccacattgtgtctgggacaccatgcagtagcaaatggaacattg
gtaaaaacaataagtgatgatcaaattgaggtgacaaatgctacagaattagttcagagc
atttcaatggggaaaatatgcaacaattcatatagaattctagatggaaagaattgcaca
ttaatagatgcaatgctaggagacccccactgtgacgcctttcagtatgagaattgggac
ctctttatagaaagaagcagcgctttcagcaattgctacccatatgacatccctaactat
gcatcgctccgatccattgtagcatcctcaggaacattggaattcacagcagagggattc
acatggacaggtgtcactcaaaacggaagaagtggatcctgcaaaaggggatcagccgat
agtttctttagccgactgaattggctaacaaaatccggaagctcttaccccacattgaat
gtgacaatgcctaacaataaaaatttcgacaagctatacatctgggggattcatcacccg
agctcaaatcaagagcagacaaaattgtacatccaagaatcaggacgagtaacagtctca
acaaaaagaagtcaacaaacaataatccctaacatcggatctagaccgtggatcagaggt
caatcaggtaggataagcatatactggaccattgtaaaacctggagatatcctaatgata
aacagtaatggcaacctagttgcaccgcggggatattttaaattgaaaacagggaaaagc
tctgtaatgagatcagatgtacccatagacatttgtgtgtctgaatgtattacaccaaat
gga
>Aboyne_1_2005_2005_1
atggaaacaaccattatcttgatactactgacccattgggtctacagccaaaacccaatc
agtggcaacaacacagccacattatgtctgggacaccatgcagtagcaaatggaacattg
gtaaaaacaataactgatgaccaaattgaggtgacaaatgctactgaattagtcgagagc
atttcaatggggaaaatatgtaacaactcatatagggttctagatggaagaaattgcaca
ttaatagatgcaatgctaggagacccccattgtgatgattttcagtatgagagttgggac
ctcttcatagaaagaagcagcgcttccagcaattgctacccatatgacatccctgactat
gcatcgctccggtccattgtagcatcctcaggaacattagagttcacagcagaggggttc
acatggacaggtgtcactcaaaacggaagaagtggagcctgcaaaaggggatcagccgat
agtttctttagcagactgaactggctaacaaaatctggaaattcttaccccacattaaat
gtgacaatgcctaacaataaaaatttcgataaactatacatctgggggattcatcacccg
agctcaaacaaagagcagacaaaattatatatccaagaatcaggacgagtaacagtctca
acggaaagaagccaacaaacagtaatccctaacatcggatctaggccgtgggtcaggggt
caatcaggcaggataagcatatactggaccattgtaaaacctggagatgttctaatgata
aacagtaatggcaatttagttgcaccgcgaggatattttaaattgagaacagggaaaagc
tctgtaatgagatcagatgcactcatagacacttgtgtgtctgaatgcattacaccaaat
gga
>AEI26241Berlin_1_1989_1989_1
---------------------------------------------agtcaaaacccaacc
agtggcaacaacacagccacattatgtctgggacaccatgcagtagcaaatggaacattg
gtaaaaacaataactgatgaccaaattgaggtgacaaatgctactgaattagttcagagc
atttcaatagggaaaatatgcaacaactcatatagggttctagatggaagaaattgcaca
ttaatagatgcaatgctaggagacccccactgtgatgtttttcagtatgagaattgggac
ctcttcatagaaagaagcagcgctttcagcaattgctacccatatgacatccctgactat
gcatcgctccggtccattgtagcatcctcaggaacattagaattcacagcagagggattc
acatggacaggtgtcactcaaaacggaagaagtggagcctgcaaaaggggatcagccgat
agtttctttagccgactgaattggctaacaaaatctggaaattcttaccccatattgaat
gtgacaatgcctaacaataaaaatttcgataaactatacatctgggggattcatcacccg
agctcaaacaaagagcagacaaaattgtatatccaagaatcaggacgagtaacagtctca
acagaaagaagtcaacaaacagtaatccctaacatcggatctagaccgttggtcaggggt
caatcaggcaggataagcatatactggaccattgtaaaacctggagatattctaatgata
aacagtaatggcaacttagttgcaccgcggggatattttaaattgagaacagggaaaagc
tctgtaatgagatcagatgcacccatagacacttgtgtgtctgaatgtattacaccaaat
gga
>Colorado_6_1992_1992_1
---------------------------------------------agtcaaaacccaacc
agtggcaacaacacagccacattatgtctgggacaccatgcagtagcaaatggaacattg
gtaaaaacaataactgatgaccaaattgaggtgacaaatgctactgaattagtccagagc
atttcaatagggaaaatatgcaacaactcatatagagttctagatggaagaaattgcaca
ttaatagatgcaatgctaggagacccccactgtgatgtctttcagtatgagaattgggac
ctcttcatagaaagaagcagcgctttcagcaattgctacccatatgacatccctgactat
gcatcgctccggtccattgtagcatcctcaggaacattggaattcacagcagagggattc
acatggacaggtgtcactcaaaacggaagaagtggagcctgcaaaaggggatcagccgat
agtttctttagccgactgaattggctaacaaaatctggaaactcttaccccacattgaat
gtgacaatgcctaacaataaaaatttcgacaaactatacatctgggggattcatcacccg
agctcaaaccaagagcagacaaaattgtacatccaagaatcaggacgagtaacagtctca
acaaaaagaagtcaacaaacaataatccctaacatcggatctagaccgtgggtcaggggt
caatcaggcaggataagcatatactggaccattgtaaaacctggagatatcctaatgata
aacagtaatggcaacttagttgcaccgcggggatattttaaattgaaaacagggaaaagc
tctgtaatgagatcagatgcacccatagacatttgtgtgtctgaatgtattacaccaaat
gga
>New_York_1_1975_1975_1
atgaagacaaccactattttgatactactgacccattgggtccacagtcaaaacccaatc
ggtggcaacaacacagccacactgtgcctgggacaccatgcagtagcaaatggaacactg
gtaaaaacaataactgatgaccaaattgaggtgacaaatgctactgaattagttcagagc
acttcaatagggaaaatatgcaacaacccatatagggttctagatggaagaaactgcaca
ttaatagatgcaatgctaggagatccccactgtgatgtttttcagtatgagaattgggac
ctcttcatagaaagaagcagcgctttcagcaattgctacccatatgacgtccctgactat
gcatcgctccggtctattgtggcatcttcaggaacattagaattcacagcagagggattc
acatggacaggtgtcactcaaaacggaagaagtagcgcctgcagaaggggatcagccgat
agtttctttagccgactgaattggctaacaaaatctggaaattcttaccccacattgaat
gtgacaatgcctaacaataacaatttcgataaactatacatctgggggatccatcacccg
agcacaaataatgagcagacaaaattgtatgtccaagaatcagggcgagtaacagtctca
acaaaaagaagtcaacaaacaataatccccaacatcgggtctagaccgtgggtcaggggt
caatcaggcaggataagcatatattggaccattgtgaaacctggagatgtcctaatgata
aacagtaatggcaacttaattgcaccgcggggatatttcaaaatgcgaacagggaaaagc
tctataatgaggtcagatgcacccatagacacttgtgtgtccgagtgtattacaccaaat
gga
>Kentucky_4_2007_2007_01_1
------------------------ctactgacccattgggcttacagtcaaaacccaatc
agtggcaacaacacagccacattgtgtctgggacaccatgcagtagcaaatggaacattg
gtaaaaacaataagtgatgatcaaattgaggtgacaaatgctacagaattagttcagagc
atttcaatggggaaaatatgcaacaattcatatagaattctagatggaaagaattgcaca
ttaatagatgcaatgctaggagacccccactgtgacgcctttcagtatgagaattgggac
ctctttatagaaagaagcagcgctttcagcaattgctacccatatgacatccctaaccat
gcatcgctccgatccattgtagcatcatcaggaacattggaattcacagcagagggattc
acatggacaggtgtcactcaaaacggaagaagtggatcctgcaaaaggggatcagccgat
agtttctttagccgactgaattggctaacaaaatccggaagctcttaccccacattgaat
gtgacaatgcctaacaataaaaatttcgacaagctatacatctgggggattcatcacccg
agctcaaatcaagagcagacaaaattgtacatccaagaatcaggacgagtaacagtctca
acaaaaagaagtcaacaaacaataatccctaacatcggatctagaccgtgggtcagaggt
caatcaggtaggataagcatatactggaccattgtaaaacctggagatatcctaatgata
aacagtaatggcaacttagttgcaccgcggggatattttaaattgaaaacagggaaaagc
tctgtaatgagatcagatgtacccatagacatttgtgtgtctgaatgtattacaccaaat
gga
>Kentucky_1_1986_1986_1
atgaagacaaccattattttgatactactgacccattgggtctacagtcaaaacccaacc
agtggcaacaacacagccacattatgtctgggacaccatgcagtagcaaatggaacattg
gtaaaaacaataactgatgaccaaattgaggtgacaaatgctactgaattagttcagagc
atttcaatagggaaaatatgcaacaactcatatagggttctagatggaagaaattgcaca
ttaatagatgcaatgctaggagacccccactgtgatgtttttcagtatgagaattgggac
ctcttcatagaaagaagcagcgctttcagcaattgctacccatatgacatccctgactat
gcatcgctccggtctattgtggcatcctcaggaacattagaattcacagcagagggattc
acatggacaggtgtcactcaaaacggaagaagtggagcctgcaaaaggggatcagccgat
agtttctttagccgactgaattggctaacaaaatctggaaattcttaccccacattgaat
gtgacaatgcctaacaataacaatttcgataaactatacatctgggggatccatcacccg
agctcaaacaatgagcagacaaaattgtatatccaagaatcaggacgagtaacagtctca
acaaaaagaagtcaacaaacaataatccccaacatcggatctagaccgtgggtcaggggt
caatcaggcaggataagcatatattggaccattgtgaaacctggagataccctaatgata
aacagtaatggcaacttagttgcaccgcggggatattttaaattgcgaacagggaaaagc
tctgtaatgagatcagatgcacccatagacacttgtgtgtctgaatgtattacaccaaat
gga
>BAA33943Hong_Kong_1_92_1992_1
atgaagacaaccattattttgatactactgacccattgggtctacagtcaaaacccaacc
agtggcaacaacacagccacattatgtctgggacaccatgcagtagcaaatggaacattg
gtaaaaacaataactgatgaccaaattgaggtgacaaatgctactgaattagttcagagc
atttcaatagggaaaatatgcaacaactcatatagggttctagatggaagaaattgcaca
ttaatagatgcaatgctaggagacccccattgtgatgattttcagtatgagaattgggac
ctcttcatagaaagaagcagtgctttcagcaattgctacccatatgacatccctgactat
gcatcgctccggtccattgtagcatcctcaggaacattagaattcacagcagaggggttc
acatggacaggtgtcactcaaaacggaagaagtggagcctgcaaaaggggatcagccgat
agtttctttagccgactgaattggctaacacaatctggaaattcttaccccatattgaat
gtgacaatgcctaacaataaaaatttcgataaactatacatctgggggattcatcacccg
agctcaaacaaagagcagacaaaattatatatccaagaatcaggacgagtaacagtctca
acagaaagaagtcaacaaacagtaatccctaacatcggatctaggccgtgggtcaggggt
caatcaggcaggataagcatatactggaccattgtaaaacctggagatattctaatgata
aacagtaatggcaacttagttgcaccgcggggatattttaaattgagaacagggaaaagc
tctgtaatgagatcagatgcactcatagacacttgtgtgtctgaatgtattacaccaaat
gga
>Kentucky_211_1987_1987_1
--------------------gatactactgacccattgggtctacagtcaaaacccaacc
agtggcaacaacacagccacattatgtctgggacaccatgcagtagcaaatggaacattg
gtaaaaacaataactgatgaccaaattgaggtgacaaatgctactgaattagttcagagc
atttcaatagggaaaatatgcaacaactcatatagggttctagatggaagaaattgcaca
ttaatagatgcaatgctaggagacccccactgtgatgtttttcagtatgagaattgggac
ctcttcatagaaagaagcagcgctttcagcaattgctacccatatgacatccctgactat
gcatcgctccggtctattgtggcatcctcaggaacattagaattcacagcagagggattc
acatggacaggtgtcactcaaaacggaagaagtggagcctgcaaaaggggatcagccgat
agtttctttagccgactgaattggctaacaaaatctggaaattcttaccccacattgaat
gtgacaatgcctaacaataacaatttcgataaactatacatctgggggattcatcacccg
agctcaaacaatgagcagacaaaattgtatatccaagaatcaggacgagtaacagtctca
acaaaaagaagtcaacaaacaataatccccaacatcggatctagaccgttggtcaggggt
caatcaggcaggataagcatatattggaccattgtaaaacctggagatatcctaatgata
aacagtaatggcaacttagttgcaccgcggggatattttaaattgagaacagggaaaagc
tctgtaatgagatcagatgcacccatagacacttgtgtgtctgaatgtattacaccaaat
gga
>Dubai_48_1995_1995_1
---------------------------------------------agtcaaaacccaacc
agtggcaacaacacagccacattatgtctgggacaccatgcagtagcaaatggaacattg
gtaaaaacaataactgatgaccaaattgaggtgacaaatgctactgaattagttcagagc
atttcaatagggaaaatatgcaacaactcatatagagttctagatggaagaaattgcaca
ttaatagatgcaatgctaggagacccccactgtgatgtcttccagtatgagaattgggac
ctcttcatagaaagaagcagcgctttcagcaattgctacccatatgacatccctgactat
gcatcgctccggtccattgtagcatcctcaggaacattggaattcacagcagagggattc
acatggacaggtgtcactcaaaacggaagaagtggagcctgcaaaaggggatcagccgat
agtttctttagccgactgaattggctaacaaaatctggaaactcttaccccacattgaat
gtgacaatgcctaacaataaaaatttcgacaaactatacatctgggggattcatcacccg
agctcaaaccaaaagcagacagaattgtacatccaagaatcaggacgagtaacagtctca
acaaaaagaagtcaacaaacgataacccctaatatcggatctagaccgcgggtcaggggt
caatcaggcaggataagcatatactggaccatagtaaaacctggagatatcctaatgata
aacagtaatggcaacttagttcgaccgcggggatattttaaattgaaaacagggaaaagc
tctgtaatgagatcagatgcacccatagacatttgtgtgtctgaatgtattacaccaaat
gga
>Cordoba_18_1985_1985_1
atgaagacaaccattattttgatactactgacccattgggtctacagtcaaaacccaacc
agtggcaataacacagccacattatgtctaggacaccatgcagtagcaaatggaacattg
gtaaaaacaataactgatgatcaaattgaggtgacaaatgctactgaattagttcagagc
atttcaatagagaaaatatgcaacaacccatatagggttctagatggaagaaactgcaca
ttaatagatgcaatgctaggagatccccactgtgatgtttttcagtatgagaattgggac
ctcttcatagaaagaagcagcactttcagcaattgctacccatatgacatccctgactat
gcatcgctccggtctattgtggcatcttcaggaacattagaattcacagcagagggattc
acatggacaggtgtcactcaaaacggaagaagtggagcctgcaaaaggggatcagccgat
agtttctttagccgactgaattggctaacaaaatctggaaattcttaccccacattgaat
gtgacaatgcctaacaataacaatttcgataaactatacatctgggggatccatcacccg
agctcaaacaatgagcagacaaaattgtatatccaagaatcaggacgagtaacagtctca
acaaaaagaagtcaacaaacaataatccccaacatcggatctagaccgtggatcaggggt
caatcaggcagaataagcatatattggaccattgtgaaacctggagacatcctaatgata
aacagtaatggcaacttagttgcaccgcggggatattttaaaatgcgaacagggaaaagc
tctgtaatgagatcagatgcacccatagacacttgtgtgtctgagtgtattacaccaaat
gga
>Guelph_G03_0250_2003_2003_05_23_1
atgaagtcaaccattattttgatactactgacccattgggcctacagtcaaaacccaatc
agtggcaacaacacagccacattgtgtctgggacaccatgcagtagcaaatggaacattg
gtaaaaacaataagtgatgatcaaattgaggtgacaaatgctacagaattagttcagagc
atttcaatggggaaaatatgcaacaactcatatagaattctagatggaagaaattgcaca
ttaatagatgcaatgctaggagacccccactgtgacgcctttcagtatgagaattgggac
ctctttatagaaagaagcagcgctttcagcaattgctacccatatgacatccctgactat
gcatcgctccgatccattgtagcatcctcaggaacattggaattcacagcagagggattc
acatggacaggtgtcactcaaaacggaagaagtggagcctgcaaaaggggatcagccgat
agtttctttagccgactgaattggctaacaaaatctggaagctcttaccccacattgaat
gtgacaatgcctaacaataaaaatttcgacaagctatacatctgggggattcatcacccg
agctcaaatcaagagcagacaaaattgtacatccaagaagcaggacgagtaacagtctca
acaaaaagaagtcaacaaacaataatccctaacatcggatctagaccgtgggtcagaggt
caatcaggcaggagaagcatatactggaccagtgtaaaacctggagatatcctaatgata
aacagtaatggcaacttagttgcaccgcggggatattttaaattgaaaacagggaaaagc
tctgtaatgagatcagatgtacccatagacatttgtgtgtctgaatgtattacaccaaat
gga
>New_York_146066_2007_2007_09_26_1
atgacgacaaccattattttgatactactgacccattgggcttacagtcaaaacccaatc
agtggcaacaacacagccacattgtgtctgggacaccatgcagtagcaaatggaacattg
gtaaaaacaataagtgatgatcaaattgaggtgacaaatgctacagaattagttcagagc
atttcaatggggaaaatatgcaacaattcatatagaattctagatggaaagaattgcaca
ttaatagatgcaatgctaggagacccccactgtgacgcctttcagtatgagaattgggac
ctctttatagaaagaagcagcgctttcagcaattgctacccatatgacatccctaactat
gcatcgctccgatccattgtagcatcctcaggaacattggaattcacagcagagggattc
acatggacaggtgtcactcaaaacggaagaagtggatcctgcaaaaggggatcagccgat
agtttctttagccgactgaattggctaacaaaatccggaagctcttaccccacattgaat
gtgacaatgcctaacaataaaaatttcgacaagctatacatctgggggattcatcacccg
agctcaaatcaagagcagacaaaattgtatatccaagaatcaggacgagtaacagtctca
acaaaaagaagtcaacaaacaataatccctaacatcggatctagaccgtgggtcagaggt
caatcaggtagaataagcatatactggaccattgtaaaacctggagatatcctaatgata
aacagtaatggcaacttagttgcaccgcggggatattttaaattgaaaacagggaaaagc
tctgtaatgagatcagatgtacccatagacatttgtgtgtctgaatgtattacaccaaat
gga
>Spain_1_2007_2007_06_11_3
atgaagacaaccattatttttatactactgacccattgggcctacagtcaaaacccaatc
agtaacaacaacacagccacattgtgtctgggacaccatgcagtagcaaatggaacatta
gtaaaaacaataagtgatgatcaaattgaggtgacaaatgctacagaattagttcagagc
atttcaatggggaaaatatgcaacaactcatatagaattctagatggaagaaattgcaca
ttaatagatgcaatgctaggagacccccactgtgacgtctttcagtatgagaattgggac
ctctttatagaaagaagcagcgctttcagcaattgctacccatatgacatccctgactat
gcatcgctccgatcaattgtagcatcctcaggaacattggaattcacagcagagggattc
acatggacaggtgtcactcaaaacggaagaagtggagcctgcaaaaggggatcagccgat
agtttctttagccgactgaattggctaacaaaatctggaaactcttatcccacattgaat
gtgacaatgcctaacaataaaaatttcgacaagctatacatctgggggattcatcacccg
agttcaaatcaagagcagacaaaattgtatatccaagaatcaggacgagtaacagtctca
acaaaaagaagtcaacaaacaataatccctaacatcggatctagaccgtgggtcagaggt
caatcaggcaggataagcatatactggaccattgtaaaacctggagatatcctaatgata
aacagtaatggcaacttagttgcaccgcggggatattttaaattgaaaacagggaaaagc
tctgtaatgagatcagatgtacccatagacatttgtgtgtctgaatgtattacaccaaat
gga
>Tennessee_5_1986_1986_2
atgaagacaaccattattttgatactactgacccattgggtctacagtcaaaacccaacc
agtggcaacaacacagccacattatgtctgggacaccatgcagtagcaaatggaacattg
gtaaaaacaataactgatgaccaaattgaggtgacaaatgctactgaattagttcagagc
atttcaatagggaaaatatgcaacaactcatatagggttctagatggaagaaattgcaca
ttaatagatgcaatgctaggagacccccactgtgatgtttttcagtatgagaattgggac
ctcttcatagaaagaagcagcgctttcagcaattgctacccatatgacatccctgactat
gcatcgctccggtctattgtggcatcctcaggaacattagaattcacagcagagggattc
acatggacaggtgtcactcaaaacggaagaagtggagcctgcaaaaggggatcagccgat
agtttctttagccgactgaattggctaacaaaatctggaaattcttaccccacattgaat
gtgacaatgcctaacaataacaatttcgataaactatacatctgggggattcatcacccg
agctcaaacaatgagcagacaaaattgtatatccaagaatcaggacgagtaacagtctca
acaaaaagaagtcaacaaacaataatccccaacatcggatctagaccgtgggtcaggggt
caatcaggcaggataagcatatattggaccattgtaaaacctggagatatcctaatgata
aacagtaatggcaacttagttgcaccgcggggatattttaaattgagaacagggaaaagc
tctgtaatgagatcagatgcacccatagacacttgtgtgtctgaatgtattacaccaaat
gga
>Stoke_on_Trent_410956_04_2004_07_06_1
atgaagacaaccattatttttatactactgacccattgggcctacagtcaaaacccaatc
agtggtaacaacacagccacattgtgtctgggacaccatgcagtagcaaatggaacattg
gtaaaaacaataagtgatgatcaaattgaggtgacaaatgctacagaattagttcagagc
atttcaatggggaaaatatgcaacaactcatatagaattctagatggaagaaattgcaca
ttaatagatgcaatgctaggagacccccactgtgacgtctttcagtatgagaattgggac
ctctttatagaaagaagcagcgctttcagcaattgctacccatatgacattcctgactat
gcatcgctccgatcaattgtagcatcctcaggaacattggaattcacagcagagggattc
acatggacaggtgtcactcaaaacggaagaagtggagcctgcaaaaggggatcagccgat
agtttctttagccgactgaattggctaacaaaatctggaaactcttatcccacattgaat
gtgacaatgcctaacaataaaaatttcgacaagctatacatctgggggattcatcacccg
agctcaaatcaagagcagacaaaattgtacatccaagaatcaggacgagtaacagtctca
acaaaaagaagtcaacaaacaataatccctaacatcggatctagaccgtgggtcagaggt
caatcaggcaggataagcatatactggaccattgtaaaacctggagatatcctaatgata
aacagtaatggcaacttagttgcaccgcggggatattttaaattgaaaacagggaaaagc
tctgtaatgagatcagatgtacccatagacatttgtgtgtctgaatgtattacaccaaat
gga
>Cheltenham_1_01_2001_12_1
atgaaaacaaccattatcttgatactactgacccattgggtctacagtcaaaacccaatc
agtggcaacaacacagccacattatgtctgggacaccatgcagtagcaaatggaacattg
gtaaaaacaataactgatgaccaaattgaggtgacaaatgctactgaattagttcagagc
atttcaatagggaaaatatgcaacaactcatatagggttctagatggaagaaattgcaca
ttaatagatgcaatgctaggagatccccattgtgatgattttcagtatgagagttgggac
ctcttcatagaaagaagcagcgctttcagcaattgctacccatatgacatccctgactat
gcatcgctccggtccattgtagcatcctcaggaacattagaattcacagcagaggggttc
acatggacaggtgtcactcaaaacggaagaagtggagcctgcaaaaggggatcagccgat
agtttctttagcagactgaattggctaacaaaatctggaaattcttaccccatattgaat
gtgacaatgcctaacaataaaaatttcgataaactatacatctgggggattcatcacccg
agctcaaacaaggagcagacaaaattatatatccaagaatcaggacgagtaacagtctca
acggaaagaagtcaacaaacagtaatccctaacatcggatctaggccgtgggtcaggggt
caatcaggtaggataagcatatactggaccattgtaaaacctggagatgttctaatgata
aacagtaatggcaatttagttgcaccgcgaggatattttaaattgagaacagggaaaagc
tctgtaatgagatcagatgcactcatagacacttgtgtgtctaaatgtattacaccaaat
gga
>AAB33340_1979_1
atgaagacaaccattattttgatactactgacccattgggtctacagtcaaaacccaacc
agtggcaacaacacagccacactatgtctgggacaccatgcagtagcaaatggaacattg
gtaaaaacaataactgatgaccaaattgaggtgacaaatgctactgaattagttcagagc
acttcaatagggaaaatatgcaacaacccatatagggttctagatggaagaaactgcaca
ttaatagatgcaatgctaggagatccccactgtgatgtttttcagtatgagaattgggac
ctcttcatagaaagaagcagcgctttcagcaattgctacccatatgacatccctgactat
gcatcgctccggtctattgtggcatcttcaggaacattagaattcacagcagagggattc
acatggacaggtgtcactcaaaacggaagtagtggcgcctgcagaaggggatcagccgat
agtttctttagccgactgaattggctaacaaaatctggaaattcttaccccacattgaat
gtgacaatgcctaacaataacaatttcgataaactatacatctggggaatccatcacccg
agcacaaacaatgagcagacaaaattgtatgtccaagaattagggcgagtaacagtctca
acaaaaagaagtcaacaaacaataatccccaacatcggatctagaccgtgggtcaggggt
caatcaggcaggataagcatatattggaccattgtgaaacctggagatatcctaatgata
aacagtaatggcaacttagttgcaccgcggggatatttcaaaatgcgaacaggaaaaagc
tctataatgagatcagatgcacccatagacacttgtgtgtccgagtgtattacaccagat
gga
>Kentucky_4_1980_1980_1
atgaagacaatcattattttgatactactgacccattgggtctacagtcaaaacccaacc
agtggcaacaacacagccacactatgtctgggacaccatgcagtagcaaatggaacattg
gtaaaaacaataactgatggccaaattgaggtgacaaatgctactgaattagttcagagc
acttcaatagggaaaatatgcaacaacccatatagggttctagatggaagaaactgcaca
ttaatagatgcaatgctaggagatccccactgtgatgtttttcagtatgagaattgggac
ctcttcatagaaagaagcagcgctttcagcaattgctacccatatgacatccctgactat
gcatcgctccggtctattgtggcatcttcaggaacattagaattcacagcagagggattc
atatggacaggtgtcactcaaaacggaagaagtggagcctgcagaaggggatcagccgat
agtttctttagccgactgaattggctaacaaaatctggaaattcttaccccacgttgaat
gtgacaatgcctaacaataacaatttcgataaactatacatctgggggatccatcacccg
agcacaaacaatgagcagacaaaattgtatatccaagaatcagggcgagtaacagtctca
acaaaaagaagtcaacaaacaataatccccaacatcggatctagaccgtgggtcaggggt
caatcaggcaggataagcatatattggaccattgtgaaacctggagatatcctaatgata
aacagtaatggcaacttagttgcaccgcggggatatttcaaaatgcggacagggaaaagc
tctgtaatgagatcagatgcacccatagacacttgtgtgtccgagtgtattacaccaaat
gga
>Florida_612_2004_2004_1
atgaagacaaccattattttgatactactgacccattgggcttacagtcaaaacccaatc
agtggcaacaacacagccacattgtgtctgagacaccatgcagtagcaaatggaacattg
gtaaaaacaataagtgatgatcaaattgaggtgacaaatgctacagaattagttcaaagc
atttcaatggggaaaatatgcaacaactcatatagaattctagatggaaggaattgcaca
ttaatagatgcaatgctaggagacccccactgtgacgcctttcagtatgagaattgggac
ctctttatagaaagaagcagcgctttcagcaattgctacccatatgacatccctgactat
gcatcgctccgatccattgtagcatcctcgggaacattggaattcacagcagagggattc
acatggacaggtgtcactcaaaacggaagaagtggagcctgcaaaaggggatcagccgat
agtttctttagccgactgaattggctaacaaaatccggaagctcttaccccacattgaat
gtgacaatgcctaacaataaaaatttcgacaagctatacatctgggggattcatcacccg
agctcaaatcaagagcagacaaaattgtacatccaagaatcaggacgagtaacagtctca
acaaaaagaagtcaacaaacaataatccctaacatcggatctagaccgtgggtcagaggt
caatcaggtaggataagcatatactggaccattgtaaaacctggagatatcctaatgata
aacagtaatggcaacttagttgcaccgcggggatattttaaattgaaaacagggaaaagc
tctgtaatgagatcagatgtacccatagacatttgtgtgtctgaatgtattacaccaaat
gga
>Ohio_1_2008_2008_1
------------------------ctactgacccattgggcttacagtcaaaacccaatc
agtgacaacaacacagccacattgtgtctgggacaccatgcagtagcaaatggaacattg
gtaaaaacaataagtgatgatcaaattgaggtgacaaatgctacagaattagttcagagc
atttcaatggggaaaatatgcaacaattcatatagaattctagatggaaagaattgcaca
ttaatagatgcaatgctaggagacccccactgtgacgcctttcagtatgagaattgggac
ctctttatagaaagaagcagcgctttcagcaattgctacccatatgacatccctaactat
gcatcgctccgatccattgtagcatcctcaggaacattggaattcacagcagagggattc
acatggacaggtgtcactcaaaacggaagaagtggatcctgcaaaaggggatcagccgat
agtttctttagccgactgaattggctaacaaaatccggaagctcttaccccacattgaat
gtgacaatgcctaacaataaaaatttcgacaagctatacatctgggggattcatcacccg
agctcaaatcaagagcagacaaaattgtacatccaagaatcaggacgagtaacagtctca
acaaaaagaagtcaacaaacaataatccctaacatcggatctagaccgtggatcagaggt
caatcaggtaggataagcatatactggaccattgtaaaacctggagatatcctaatgata
aacagtaatggcaacttagttgcaccgcggggatattttaaattgaaaacagggaaaagc
tctgtaatgagatcagatgtacccatagacatttgtgtgtctgaatgtattacaccaaat
gga
>Yokohama_aq13_2010_2010_10_2
atgaagacaaccattatttttatactactgacccattgggcctacagtcaaaacccaatc
agtaacaacaacacagccacattgtgtctgggacaccatgcagtagcaaatggaacatta
gtaaaaacaataagtgatgatcaaattgaggtgacaaatgctacagaattagttcagagc
atttcaatggggaaaatatgcaacaactcatatagaattctagatggaagaaattgcaca
ttaatagatgcaatgctaggagacccccactgtgacgtctttcagtatgagaattgggac
ctctttatagaaagaagcagcgctttcagcaattgctacccatatgacatccttgactat
gcatcgctccgatcaattatagcatcctcaggaacattggaattcacagcagagggattc
acatggacaggtgtcactcaaaacggaagaagtggagcctgcaaaaggggatcagccgat
agtttctttagccgactgaattggctaacaaaatctggaaactcttatcccacattgaat
gtgacaatgcctaacaataaaaatttcgacaagctatacatctgggggattcatcacccg
agttcaaatcaagagcagacaaaattgtatatccaagaatcaggacgagtaacagtctca
acaaaaagaagtcaacaaacaataatccctaacatcggatctagaccgtgggtcagaggt
caatcaggcagaataagcatatactggaccattgtaaaacctggagatatcctaatgata
aacagtaatggcaacttagttgcaccgcggggatattttaaattgaaaacagggaaaagc
tctgtaatgagatcagatgtacccatagacatttgtgtgtctgaatgtattacaccaaat
gga
>Manitoba_43433_2001_2001_1
---------------------------------------------agtcaaaacccaatc
agtggcaacaacacagccacattgtgtctgggacaccatgcagtagcaaatggaacattg
gtaaaaacaataagtgatgatcaaattgaggtgacaaatgctacagaattagttcagagc
atttcaatggggaaaatatgcaacaactcatatagaattctagatggaagaaattgcaca
ttaatagatgcaatgctaggagacccccactgtgacgcctttcagtatgagaattgggac
ctctttatagaaagaagcagcgctttcagcaattgctacccatatgacatccctgactat
gcatcgctccgatccattgtagcatcctcaggaacattggaattcacagcagagggattc
acatggacaggtgtcactcaaaacggaagaagtggagcctgcaaaaggggatcaaccgat
agtttctttagccgactgaattggctaacaaaatctggaaactcttaccccacattgaat
gtgacaatgcctaacaataaaaatttcgacaagctatacatctgggggattcatcacccg
agctcaaatcaagagcagacaaaattgtacatccaagaatcaggacgagtaacagtctca
acaaaaagaagtcaacaaacaataatccctaacatcggatctagaccgtgggtcagaggt
caatcaggcaggataagcatatactggaccattgtaaaacctggagatatcctaatgata
aacagtaatggcaacttagttgcaccgcggggatattttaaattgaaaacagggaaaagc
tctgtaatgagatcagatgtacccatagacatttgtgtgtctgaatgtattacaccaaat
gga
>Ella_89_1
atgaagacaaccattattttgatactactgacccattgggtctacagtcaaaacccaacc
agtggcaacaacacagccacattatgtctgggacaccatgcagtagcaaatggaacattg
gtaaaaacaataactgatgaccaaattgaggtgacaaatgctactgaattagttcagagc
atttcaatagggaaaatatgcaacaactcatatagggttctagatggaagaaattgcaca
ttaatagatgcaatgctaggagacccccactgtgatgtttttcagtatgagaattgggac
ctcttcatagaaagaagcagcgctttcagcaattgctacccatatgacatctctgactat
gcatcgctccggtccattgtagcatcctcaggaacattagaattcacagcagagggattc
acatggacaggtgtcactcaaaacggaagaagtggagcctgcaaaaggggatcagccgat
agtttctttagccgactgaattggctaacaaaatctggaaattcttaccccatattgaat
gtgacaatgcctaacaataaaaatttcgataaactatacatctgggggattcatcacccg
agctcaaacaaagagcagacaaaattgtatatccaagaatcaggacgagtaacagtctca
acagaaagaagtcaacaaacagtaatccctaacatcggatctagaccgtgggtcaggggt
caatcaggcaggataagcatatactggaccattgtaaaacctggagatattctaatgata
aacagtaatggcaacttagttgcaccgcggggatattttaaattgagaacagggaaaagc
tctgtaatgagatcagatgcacccataggcacttgtgtgtctgaatgtattacaccaaat
gga
>Lincolnshire_1_2006_2006_10_1
------------------------ctactgacccattgggcctacagtcaaaacccaatc
agtgacaacaacacagccacattgtgtctgggacaccatgcagtagcaaatggaacattg
ataaaaacaataagtgatgatcagattgaggtgacaaatgctacagaattagttcagagc
atttcaatggggaaaatatgcaacaactcatatagaattctagatgggagaaattgcaca
ttaatagatgcaatgctaggagacccccactgtgacgtctttcagtatgagaattgggac
ctctttatagaaagaagcagcgctttcagcaattgctacccatatgacatccctgactat
gcatcgctccgatcaattgtagcatcctcaggaacattggaattcacagcagagggattc
acatggacaggtgtcactcaaaacggaagaagtggagcctgcaaaaggggatcagccgat
agtttctttagccgactgaattggctaacaaaatctggaaactcttatcccacattgaat
gtgacaatgcctaacaataaaaatttcgacaagctatacatctgggggattcatcacccg
agttcaaatcaagagcagaaaaaattgtatatccaagaatcaggacgagtaacagtctca
acaaaaagaagtcaacaaacaatgatccctaacatcggatctagaccgtgggtcagaggt
caatcaggcaggataagcatatactggaccattgtaaaacctggagatatcctaatgata
aacagtaatggcaacttagttgcaccgcggggatattttaaattgaaaacagggaaaggc
tctgtaatgagatcagatgtacccatagacatttgtgtgtctgaatgtattacaccaaat
gga
>Zagreb_1_2004_2004_1
---------------------------------------------agtcaaaacccaatc
agtggcaacaacacagccacattgtgtctgggacaccatgcagtagcaaatggaacattg
gtaaaaacaataagtgatgatcaaattgaggtgacaaatgctacagaattagttcagagc
atttcaatggggaaaatatgcaacaactcatatagaattctagatggaagaaattgcacc
ttaatagatgcaatgctaggagacccccactgtgacgtctttcagtatgaaaattgggac
ctctttatagaaagaagcagcgctttcagcaattgctacccatatgacattcctgactat
gcatcgctccgatcaattgtagcatcctcaggaacattggaattcacagcagagggattc
acatggacaggtgtcactcaaaacggaagaagtggagcctgcaaaaggggatcagccgat
agtttctttagccgactgaattggctaacaaaatctggaaactcttatcccacattgaat
gtgacaatgcctaacaataaaaatttcgacaagctatacatctgggggattcatcacccg
agctcaaatcaagagcagacaaaattgtacatccaagaatcaggacgagtaacagtctca
acaaaaagaagtcaacaaacaataatccctaacatcggatctagaccgtgggtcagaggt
caatcaggcaggataagcatatactggaccattgtaaaacctggagatatcctaatgata
aacagtaatggcaacttagttgcaccgcggggatattttaaattgaaaacagggaaaagc
tctgtaatgagatcagatgtacccatagacatttgtgtgtctgaatgtattacaccaaat
gga
>Kentucky_8_1994_1994_1
atgaagacaaccattattttgatactactgacccattgggcctacagtcaaaacccaacc
agtggcaacaacacagccacattatgtctgggacaccatgcagtagcaaatggaacattg
gtaaaaacaataactgatgaccaaattgaggtgacaaatgctactgaattagttcagagc
atttcaatagggaaaatatgcaacaactcatatagagttctagatggaagaaattgcaca
ttaatagatgcaatgctaggagacccccactgtgatgtctttcagtatgagaattgggac
ctctttatagaaagaagcagcgctttcagcaattgctacccatatgacatctctgactat
gcatcgctccggtccattgtagcatcctcaggaacattggaattcacagcagagggattc
acatggacaggtgtcactcaaaacggaagaagtggagcctgcaaaaggggatcagccgat
agtttctttagccgactgaattggctaacaaaatctggaaactcttaccccacattgaat
gtgacaatgcctaacaataaaaatttcgacaaactatacatctgggggattcatcacccg
agctcaaaccaagagcagacaaaattgtacatccaagaatcaggacgagtaacagtctca
acaaaaagaagtcaacaaacaataatccctaacatcggatctagaccgtgggtcaggggt
caatcaggcaggataagcatatactggaccattgtaaaacctggagatatcctaatgata
aacagtaatggcaacttagttgcaccgcggggatattttaaattgaaaacagggaaaagc
tctgtaatgagatcagatgcacccatagacatttgtgtgtctgaatgtattacaccaaat
gga
>Argentina_1_96_1996_1
atgaaaacaaccattattctgatactactgacccattgggtctacagtcaaaatccaacc
agtggcaacaacacagccacattatgtctgggacaccatgcagtagcaaatggaacattg
gtaaaaacaataactgatgaccaaattgaggtgacaaatgctactgaattagttcagagc
atttcaatagggaaaatatgcaacaactcatatagagttctagatggaagaaattgtaca
ttaatagatgcaatgctaggagacccccactgtgatgtctttcagtatgagaattgggac
ctcttcatagaaagaagcagcgctttcagcaattgctacccatatgacatccctgactat
gcatctctccggtccattgtagcatcctcaggaacattggaattcacggcagagggattc
atatggacaggtgtcactcaaaacggaagaagtggaagctgcaaaaggggatcagccgat
agtttctttagccgactgaattggctaacaaaatctggaaactcttaccccacattgaat
gtgacaatgcctaacaatgaaaatttcgacaaactatacatctgggggattcatcatccg
agctcaaacaacgagcagacaaaattgtacatccaagaatcaggacgagtaacagtctca
acaaaaagaagtcaacaaacaataatccctaacatcggatctagaccgtgggtcaggggt
caatcaggcagaataagcatatactggaccattgtaaaacctggagacatcctaatgata
aacagtaatggcaacttagttgcaccacggggatattttaaattgaaaactgggaaaagc
tctgtaatgagatcagatgcacccatagacatttgtgtgtctgaatgtattacaccaaat
gga
>Georgia_13_1981_1981_1
atgaagacaaccattattttgatactactgacccattgggtctacagtcaaaacccaacc
agtggcaacaacacagccacactatgtctgggacaccatgcagtagcaaatggaacattg
gtaaaaacaataactgatgaccaaattgaggtgacaaatgctactgaattagttcagagc
atttcaatagggaaaatatgcaacaacccatatagggttctagatggaagaaactgcaca
ttaatagatgcaatgctaggagatccccactgtgatgtttttcagtatgagaattgggac
ctcttcatagaaagaagcagcgctttcagcaattgctacccatatgacatccctgactat
gcatcgctccggtctattgtggcatcttcaggaacattagaattcacagcagagggattc
acatggacaggtgtcactcaaaacggaagaagtggagcctgcagaaggggatcagccgat
agtttctttagccgactgaattggctaacaaaatctggaaattcttaccccacattgaat
gtgacaatgcctaacaataacaatttcgataaactatacatctgggggatccatcacccg
agctcaaacaatgagcagacaaaattgtatatccaagaatcaggacgagtaacagtctca
acaaaaagaagtcaacaaacaataatccccaacatcggatctagaccgtgggtcaggggt
caatcaggcaggataagcatatattggaccattgtgaaacctggagatatcctaatgata
aacagtaatggcaacttagttgcaccgcggggatattttaaaatgcgaacagggaaaagc
tctgtaatgagatcagatgcacccatagacgcttgtatgtctgagtgtattacaccaaat
gga
>AAQ90291Santiago_1_1985_1985_1
atgaagacaaccattattttgatactactgacccattgggtctacagtcaaaacccaacc
agtggcaataacacagccacattatgtctaggacaccatgcagtagcaaatggaacattg
gtaaaaacaataactgatgatcaaattgaggtgacaaatgctactgaattggttcagagc
atttcaatagggaaaatatgcaacaacccatatagggttctagatggaagaaactgcaca
ttaatagatgcaatgctaggagatccccactgtgatgtttttcagtatgagaattgggac
ctcttcatagaaagaagcagcactttcagcaattgctacccatatgacatccctgactat
gcatcgctccggtctattgtggcatcttcaggaacattagaattcacagcagagggattc
acatggacaggtgtcactcaaaacggaagaagtggagcctgcaaaaggggatcagccgat
agtttctttagccgactgaattggctaacaaaatctggaaattcttaccccacattgaat
gtgacaatgcctaacaataacaatttcgataaactatacatctgggggatccatcacccg
agctcaaacaatgagcagacaaatttgtatatccaagaatcaggacgagtaacagtctca
acaaaaagaagtcgacaaacaataatccccaacatcggatctagaccgtggatcaggggt
caatcaggcagaataagcatatattggaccattgtgaaacctggagacatcctaatgata
aacagtaatggcaacttagttgcaccgcggggatattttaaaatgcgaacagggaaaagc
tctgtaatgagatcagatgcacccatagacacttgtgtgtctgagtgtattacaccaaat
gga
>Berlin_2_91_1991_2
---------------------------------------------agtcaaaacccaacc
agtggcaacaacacagccacattatgtctgggacaccatgcagtagcaaatggaacattg
gtaaaaacaataactgatgaccaaattgaggtgacaaatgctactgaattagttcagagc
atttcaatagggaaaatatgcaacaactcatatagggttctagatggaagaaattgcaca
ttaatagatgcaatgctaggagacccccattgtgatgattttcagtatgagaattgggac
ctcttcatagaaagaagcagcgctttcagcaattgctacccatatgacatccctgactat
gcatcgctccggtccattgtagcatcctcaggaacattagaattcacagcagaggggttc
acatggacaggtgtcactcaaaacggaagaagtggagcctgcaaaaggggatcagccgat
agtttctttagccgactgaattggctaacaaaatctggaaattcttaccccatattgaat
gtgacaatgcctaacaataaaaatttcgataaactatacatctgggggattcatcacccg
agctcaaacaaagagcagacaaaattatatatccaagaatcaggacgagtaacagtctca
acagaaagaagtcaacaaacagtaatccctaacatcggatctaggccgtgggtcaggggt
caatcaggcaggataagcatatactggaccattgtaaaacctggagatattctaatgata
aacagtaatggcaacttagttgcaccgcggggatattttaaattgagaacagggaaaagc
tctgtaatgagatcagatgcactcatagacacttgtgtgtctgaatgtattacaccaaat
gga
>Benelux_15_2003_2003_1
---------------------------------------------agtcaaaaccccatc
agtggcaacaacacagccacattatgtctgggacaccatgcagtagcaaatggaacatta
gtaaaaacaataactgatgaccaaattgaggtgacaaatgctactgaattagtccagagc
atttcaatggggaaaatatgtaacaactcatatagggttctagatggaagaaattgcaca
ttaatagatgcaatgctaggagatccccattgtgatgattttcagtatgagagttgggac
ctcttcatagaaagaagcagcgctttcagcaattgctacccatatgacatccctgactat
gcatcgctccggtccattgtagcatcctcaggaacattagaattcacagcagaggggttc
acatggacaggtgtcactcaaaacggaagcagtggagcctgcaaaaggggatcagccgat
agtttctttagcagactgaattggctaacaaaatttggaaattcttaccccatattgaat
gtgacaatgcctaacaataaaaatttcgataaactatacatctgggggatacatcacccg
agctcaaacaaagagcagacaaaattatatatccaagaatcaggacgagtaacagtctca
acggaaagaagtcaacaaacagtaatccctaacatcggatctaggccgtgggtcaggggt
caatcaggtaggataagcatatactggaccattgtaaaacctggagatgttctaatgata
aacagtaatggcaatttagttgcaccgcgaggatattttaaattgagaacagggaaaagc
tctgtaatgagatcagatgcactcatagacacttgtgtgtctaaatgtattacaccaaat
gga
>Spain_1_2009_2009_04_28_1
atgaagacaaccattatttttatactactgacccattgggcctacagtcaaaacccaatc
agtaacaacaacacagccacattgtgtctgggacaccatgcagtagcaaatggaacatta
gtaaaaacaataagtgatgatcaaattgaggtgacaaatgctacagaattagttcagagc
atttcaatggggaaaatatgcaacaactcatatagaattctagatggaagaaattgcaca
ttaatagatgcaatgctaggagacccccactgtgacgtctttcagtatgagaattgggac
ctctttatagaaagaagcagcgctttcagcaattgctacccatatgacatccctgactat
gcatcgctccgatcaattgtagcatcctcaggaacattggaattcacagcagagggattc
acatggacaggtgtcacacaaaacggaagaagtggagcctgcaaaaggggatcagccgat
agtttctttagccgactgaattggctaacaaaatctggaaactcttatcccacattgaat
gtgacaatgcctaacaataaaaatttcgacaagctatacatctgggggattcatcacccg
agttcaaatcaagagcagacaaaattgtatatccaagaatcaggacgagtaacagtctca
acaaaaagaagtcaacaaacaataatccctaacatcggatctagaccgtgggtcagaggt
caatcaggcaggataagcatatactggaccattgtaaaacctggagatatcctaatgata
aacagtaatggcaacttagttgcaccgcggggatattttaaattgaaaacagggaaaagc
tctgtaatgagatcagatgtacccatagacatttgtgtgtctgaatgtattacaccaaat
gga
>Lambourn_92_1
atgaagacaaccattattttgatactactgacccattgggtctacagtcaaaacccaacc
agtggcaacaacacagccacattatgtctgggacaccatgcagtagcaaatggaacattg
gtaaaaacaataactgatgaccaaattgaggtgacaaatgctactgaattagttcagagc
atttcaatagggaaaatatgcaacaactcatatagggttctagatggaagaaattgcaca
ttaatagatgcaatgctaggagacccccattgtgatgattttcagtatgagaattgggac
ctcttcatagaaagaagcagtgctttcagcaattgctacccatatggcatccctgactat
gcatcgctccggtccattgtagcatcctcaggaacattagaattcacagcagaggggttc
acatggacaggtgtcactcaaaacggaagaagtggagcctgcaaaaggggatcagccgat
agtttctttagccgactcaattggctaacaaaatctggaaattcttaccccatattgaat
gtgacaatgcctaacaataaaaatttcgataaactatacatctgggggattcatcacccg
agctcaaacaaagagcagacaaaattatatatccaagaatcaggacgagtaacagtctca
acagaaagaagtcaacaaacagtaatccctaacatcggatctaggccgtgggtcaggggt
caatcaggcaggataagcatatactggaccattgtaaaacctggagatattctaatgata
aacaataatggcaacttagttgcaccgcggggatattttaaattgagaacagggaaaagc
tctgtaatgagatcagatgcactcatagacacttgtgtgtctgaatgtattacaccaaat
gga
>Italy_1199_1992_1992_2
atgaagacaaccattattttgatactactgacccattgggtctacagtcaaaacccaacc
agtggcaacaacacagccacattatgtctgggacaccatgcagtagcaaatggaacattg
gtaaaaacaataactgatgaccaaattgaggtgacaaatgctactgaattagttcagagc
atttcaatagggaaaatatgcaacaactcatatagggttctagatggaagaaattgcaca
ttaatagatgcaatgctaggagacccccattgtgatgattttcagtatgagaattgggac
ctcttcatagaaagaagcagcgctttcagcaattgctacccatatgacatccctgactat
gcatcgctccggtccattgtagcatcctcaggaacattagaattcacagcagaggggttc
acatggacaggtgtcactcaaaacggaagaagtggagcctgcaaaaggggatcagccgat
agtttctttagccgactgaattggctaacaaaatctggaaattcttaccccatattgaat
gtgacaatgcctaacaataaaaatttcgataaactatacatctgggggattcatcacccg
agctcaaacaaagagcagacaaaattatatatccaagaatcaggacgagtaacagtctca
acagaaagaagtcaacaaacagtaatccctaacatcggatctaggccgtgggtcaggggt
caatcaggcaggataagcatatactggaccattgtaaaacctggagatattctaacgata
aacagtaatggcaacttagttgcaccgcggggatattttaaattgagaacagggaaaagc
tctgtaatgagatcagatgcactcatagacacttgtgtgtctgaatgtattacaccaaat
gga
>Drome_26_2000_2000_1
---------------------------------------------agtcaaaacccaatc
agtggcaacaacacagccacattatgtctgggacaccatgcagtagcaaatggaacattg
gtaaaaacaataactgatgaccaaattgaggtgacaaatgctactgaattagttcagagc
atttcaatggggaaaatatgtaacaactcatatagggttctagatggaagaaattgcaca
ttaatagatgcaatgctaggagatccccattgtgatgaatttcagtatgagaattgggac
ctcttcatagaaagaagcagcgctttcagcaattgctacccatatgacatccctgactat
gcatcgctccggtccattgtagcatcctcaggaacattagaattcacagcagaggggttc
acatggacaggtgtcactcaaaacggaagaagtggagcctgcaaaaggggatcagccgat
agtttctttagcagactgaattggctaacaaaatctggaaattcttaccccatattgaat
gtgacaatgcctaacaataaaaatttcgataaactatacatctgggggattcatcacccg
agctcaaacaaagagcagacaaaattatacatccaagaatcaggacgagtaacagtctca
acggaaagaagtcgacaaacagtaatccctaatatcggatctaggccatgggtcaggggt
caatcaggcaggataagcatatactggaccattgtaaaacctggagatgtcctaatgata
aacagtaatggcaacttagttgcaccgcgaggatattttaaattgaaaacagggaaaagc
tctgtaatgagatcagatgcactcatagacacttgtgtgtctgaatgtattacaccaaat
gga
>Mongolia_1_2008_2008_01_1
atgaagacaaccattatttttatactactgacccattgggcctacagtcaaaacccaatc
agtaacaacaacacagccacattgtgtctgggacaccatgcagtagcaaatggaacatta
gtaaaaacaataagtgatgatcaaattgaggtgacaaatgctacagaattagttcagagc
attacaatggggaaaatatgcaacaactcatatagaattctagatggaagaaattgcaca
ttaatagatgcaatgctaggagacccccactgtgacgtctttcagtatgagaattgggac
ctctttatagaaagaagcagcgctttcagcaattgctacccatatgacatccctgactat
gcatcgctccgatcaattgtagcatcctcaggaacattggaattcacagcagagggattc
acatggacaggtgtcactcaaaacggaagaagtggagcctgcaaaaggggatcagccgat
agtttctttagccgactgaattggctaacaaaatctggaaactcttatcccacattgaat
gtgacaatgcctaacaataaaaatttcgacaagctatacatctgggggattcatcacccg
agttcaaatcaagagcagacaaaattgtatatccaagaatcaggacaagtaacagtctca
acaaaaagaagtcaacaaacaataatccctaacatcggatctagaccgtgggtcagaggt
caatcaggcaggataagcatatactggaccattgtaaaacctggagatatcctaatgata
aacagtaatggcaacttagttgcaccgcggggatattttaaattgaaaacagggaaaagc
tctgtaatgagatcagatgtacccatagacatttgtgtgtctgaatgtattacaccaaat
gga
>Romania_1980_1980_1
atgaagacaaccattattttgatactactgacccattgggtctacagtcaaaacccaacc
agtggcaacaacacagccacactgtgtctgggacaccatgcagtagcaaatggaacattg
gtaaaaacaataactgatgaccaaattgaggtgacaaatgctactgaattagttcagagc
acttcaatagggaaaatatgcaacaacccatatagggttctagatggaagaaactgcaca
ttaatagatgcaatgctaggagatccccactgtgatgtttttcngtatgagaattgggac
ctcttcatagaaagaagcagcgctttcagcaattgctacccatatgacatccctgactat
gcatcgctccggtctattgtggcatcttcaggaacattagaattcacagcagagggattc
acatggacaggtgtcactcaaaacggaggaagtggcgcctgcagaaggggatcagccgat
agtttctttagccgactgaattggctaacaaaatctggaaattcttaccccacattgaat
gtgacaatgcctaacaataacaatttcgataaactatacatctgggggatccatcacccg
agcacaaacaatgagcagacaaaattgtatgtccaagagttagggcgagtaacagtctca
acaaaaagaagtcaacaaacaataatccccaacatcggatctagaccgtgggtcaggggt
caatcaggcaggataagcatatattggaccattgtgaaacctggagatatcctaatgata
aacagtaatggcaacttagttgcaccgcggggatatttcaaaatgcgaacaggaaaaagc
tctataatgagatcagatgcacccatagatacttgtgtgtccgagtgtattacaccaaat
gga
>Germany_1_2006_2006_1
---------------------------------------------agtcaaaacccaatc
agtgacaacaacacagccacattgtgtctgggacaccatgcagtagcaaatggaacatta
gtaaaaacaataagtgatgatcaaattgaggtgacaaatgctacagaattagttcagagc
atttcaatagggaaaatatgcaacaactcatatagaattctagatggaagaaattgcaca
ttaatagatgcaatgctaggagacccccactgtgacgtctttcagtatgagaattgggac
ctctttatagaaagaagcagcgctttcagcaattgctacccatatgacatccctgactat
gcatcgctccgatcaattgtagcatcctcaggaacattggaattcacagcagagggattc
acatggacaggtgtcactcaaaacggaagaagtggagcctgcaaaaggggatcagccgat
agtttctttagccgactgaattggctaacaaaatctggaaactcttatcccacattgaat
gtgacaatgcctaacaataaaaatttcgacaagctatacatctgggggattcatcacccg
agttcaaatcaagagcagacaaaattgtatatccaagaatcaggacgagtaacagtctca
acaaaaagaagtcaacaaacaatgatccctaacatcggatctagaccgtgggtcagaggt
caatcaggcaggataagcatatactggaccattgtaaaacctggagatatcctaatgata
aacagtaatggcaacttagttgcaccgcggggatattttaaattgaaaacagggaaaagc
tctgtaatgagatcagatgtacccatagacatttgtgtgtctgaatgtattacaccaaat
gga
>Montana_9233_2007_2007_11_16_1
atgacgacaaccattattttgatactactgacccattgggcttacagtcaaaacccaatc
agtggcaacaacacagccacattgtgtctgggacaccatgcagtagcaaatggaacattg
gtaaaaacaataagtgatgatcaaattgaggtgacaaatgctacagaattagttcagagc
atttcaatggggaaaatatgcaacaactcatatagaattctagatggaaggaattgcaca
ttaatagatgcaatgctaggagacccccactgtgacgcctttcagtatgagaattgggac
ctctttatagaaagaagcagcgctttcagcaattgctacccatatgacatccctgactat
gcatcgctccgatccattgtagcatcctcaggaacattggaattcacagcagagggattc
acatggacaggtgtcactcaaaacggaagaagtggagcctgcaaaaggggatcagccgat
agtttctttagccgactgaattggctaacaaaatccggaagctcttaccccacattgaat
gtgacaatgcctaacaataaaaatttcgacaagctatacatctgggggattcatcacccg
agctcaaatcaagagcagacaaaattgtacatccaagaatcaggacgagtaacagtctca
acaaaaagaagtcaacaaacaataatccctaacatcggatctagaccgtgggtcagaggt
caatcaggtaggataagcatatactggaccattgtaaaacctggagatatcctaatgata
aacagtaatggcaacttagttgcaccacggggatattttaaattgaaaacagggaaaagc
tctgtaatgagatcagatgtacccatagacatttgtgtgtctgaatgtattacaccaaat
gga
>Inner_Mongolia_8_2008_2008_02_2
atgaagacaaccattattttgatactactgacccattgggcctacagtcaaaacccaatc
agtaacaacaacacagccacattgtgtctgggacaccatgcagtagcaaatggaacatta
gtaaaaacaataagtgatgatcaaattgaggtgacaaatgctacagaattagttcagagc
attacaatggggaaaatatgcaacaactcatatagaattctagatggaagaaattgcaca
ttaatagatgcaatgctaggagacccccactgtgacgtctttcagtatgagaattgggac
ctctttatagaaagaagcagcgctttcagcaattgctacccatatgacatccctgactat
gcatcgctccgatcaattgtagcatcctcaggaacattggaattcacagcagagggattc
acatggacaggtgtcactcaaaacggaataagtggagcctgcaaaaggggatcagccgat
agtttctttagccgactgaattggctaacaaaatctggaaactcttatcccacattgaat
gtgacaatgcctaacaataaaaatttcgacaagctatacatctggggaattcatcacccg
agttcaaatcaagagcagacaaaattgtatatccaagaatcaggacgagtaacagtctca
acaaaaagaagtcaacaaacaataatccctaacatcggatctagaccgtgggtcagaggt
caatcaggcaggataagcatatactggaccattgtaaaacctggagatatcctaatgata
aacagtaatggcaacttagttgcaccgcggggatattttaaattgaaaacagggaaaagc
tctgtaatgagatcagatgtacccatagacatttgtgtgtctgaatgtattacaccaaat
gga
>Cheshire_1_2009_2009_03_1
------------------------ctactgacccattgggcttacagtcaaaacccaatc
agtgacaacaacacagccacattgtgtctgggacaccatgcagtagcaaatggaacattg
gtaaaaacaataagtgatgatcaaattgaggtgacaaatgctacagaattagttcagggc
atttcaatggggaaaatatgcaacaattcatatagaattctagatggaaagaattgcaca
ttaatagatgcaatgctaggagacccccactgtgacgcctttcagtatgagaattgggac
ctctttatagaaagaagcagcgctttcagcaattgctacccatatgacatccctaactat
gcatcgctccgatccattgtagcatcctcaggaacattggaattcacagcagagggattc
acatggacaggtgtcactcaaaacggaagaagtggatcctgcaaaaggggatcagccgat
agtttctttagccgactgaattggctaacaaaatccggaagctcttaccccacattgaat
gtgacaatgcctaacaataaaaatttcgacaagctatacatctgggggattcatcacccg
agctcaaatcaagagcagacaaaattgtacatccaagaatcaggacgagtaacagtctca
acaaaaagaagtcaacaaacaataatccctaacatcggatctagaccgtggatcagaggt
caatcaggtaggataagcatatactggaccattgtaaaacctggagatatcctaatgata
aacagtaatggcaacttagttgcaccgcggggatattttaaattgaaaacagggaaaagc
tctgtaatgagatcagatgtacccatagacatttgtgtgtctgaatgtattacaccaaat
gga
>Uruguay_1_1963_1963_1
atgaagacaaccactattttgatactactgacccattgggtccacagtcaaaacccaatc
ggtggcaaaaacacagccacactgtgcctgggacaccatgcagtagcaaatggaacactg
gtaaaaacaataactgatgaccagattgaggtgacaaatgctactgaattagttcagagc
acttcaacagggaaaatatgcaacaacccatatagggtcctagatggaagaaactgcact
ttaatagatgcaatgctgggagatccccattgtgatgtttttcngtatgggaattgggac
ctcttcattgaaagaagcagtgctttcagcaattgctacccatatgacatccctgactat
gcatcgctccggtctcttgtggcatcttcaggaacgttagaattcatggcagagggattc
acatggacaggtgtcactcaaaacgggagaagtagcgcctgcagaaggggatcagccgat
agtttctttagtcgactgaattggctaacaaaatctggaaattcctaccccacattgaat
gtgacaatgcctaacaatgacaatttcgataaactatacatctgggggatccatcacccg
agtacaaataatgagcagacaaaattgtatgtccaagcatcagggcgagtaacagtttca
acaaaaagaagtcaacaaacgataatccccaacatcgggtccagaccgtgggtcaggggt
caatcaggcaggataagcatatattggaccattgtgaaacctggagatgtcctaatgata
aacagtaatggcaacttaattgcaccgcggggatacttcaaaatgcggacaggaaaaagc
tctataatgagatcagatgcacccatagacacttgtgtgtctgaatgtattacaccaaat
gga
>Kentucky_3_1981_1981_2
atgaagacaaccattattttgatactactgacccattgggtctacagtcaaaacccaacc
agtggcaacaacacagccacactatgtctgggacaccatgcagtagcaaatggaacatta
gtaaaaacaataactgatgaccaaattgaggtgacaaatgctactgaattagttcagagc
acttcaatagggaaaatatgcaacaacccatatagggttctagatggaagaaactgcaca
ttaatagatgcaatgctaggagatccccactgtgatgtttttcagtatgagaattgggac
ctcttcatagaaagaagcagcgctttcagcaattgctacccatatgacatccctgactat
gcatcgctccggtctattgtggcatcttcaggaacattagaattcacagcagagggattc
acatggacaggtgtcactcaaaacggaagaagtggagcctgcagaagggggtcagccgat
agtttctttagccgactgaattggctaacaaaatctggaaattcttaccccacattgaat
gtaacaatgcctaacaataacaatttcgataaactatacatctgggggatccatcacccg
agcacaaacaatgagcagacaaaattgtatatccaagaatcagggcgagtaacagtctca
acaaaaagaagtcaacaaacaataatccccaacatcggatctagaccgtgggtcaggggt
caatcaggcaggataagcatatattggaccattgtgaaacctggagatatcctaatgata
aacagtaatggcaacttagttgcaccgcggggatattttaaaatgcgaacagggaaaagc
tctgtaatgagatcagatgcacccatagacacttgtgtgtccgagtgtattacaccaaat
gga
>Kentucky_1277_1990_1990_1
atgaaaacaaccattattttgatactactgacccattgggtctacagtcaaaacccaacc
agtggcaacaacacagccacattatgtctgggacaccatgcagtagcaaatggaacattg
gtaaaaacaataactgatgaccaaattgaggtgacaaatgctactgaattagttcagagc
atttcaataggaaaaatatgcaacaactcatatagggttctagatggaagaaattgcaca
ttaatagatgcaatgctaggagaccctcactgtgatgtctttcagtatgagaattgggac
ctcttcatagaaagaagcagcgctttcagcaattgctacccatatgacatccctgactat
gcatcgctccggtccattgtagcatcctcaggaacattagaattcacagcagagggattc
acatggacaggtgtcactcaaaacggaagaagtggagcctgcaaaagaggatcagccgat
agtttctttagccgactgaattggctaacaaaatctggaaactcttaccccacattgaat
gtgacaatgcctaacaataaaaatttcgacaaactatacatctgggggattcatcacccg
agctcaaacaatgagcagacaaaattgtatatccaagaatcaggacgagtaacagtctca
acaaaaagaagtcaacaaacaataatccctaacatcggatctagaccgtgggtcaggggt
caatcaggcaggataagcatatactggaccattgtaaaacctggagatatcctaatgata
aacagtaatggcaacttagttgcaccgcggggatattttaaattgagaacagggaaaagc
tctgtaatgagatcagatgcacccatagacacttgtgtgtctgaatgtattacaccaaat
gga
>Florida_2_2006_2006_10_1
------------------------ctactgacccattgggcttacagtcaaaacccaatc
agtggcaacaacacagccacattgtgtctgggacaccatgcagtagcaaatggaacattg
gtaaaaacaataagtgatgatcaaattgaggtgacaaatgctacagaattagttcagagc
atttcaatggggaaaatatgcaacaattcatatagaattctagatggaaggaattgcaca
ttaatagatgcaatgctaggagacccccactgtgacgcctttcagtatgagaattgggac
ctctttatagaaagaagcagcgctttcagcaattgctacccatatgacatccctgactat
gcatcgctccgatccattgtagcatcctcaggaacattggaattcacagcagagggattc
acatggacaggtgtcactcaaaacggaagaagtggatcctgcaaaaggggatcagccgat
agtttctttagccgactgaattggctaacaaaatccggaagctcttaccccacattgaat
gtgacaatgcctaacaataaaaatttcgacaagctatacatctgggggattcatcacccg
agctcaaatcaagagcagacaaaattgtacatccaagaatcaggacgagtaacagtctca
acaaaaagaagtcaacaaacaataatccctaacatcggatctagaccgtgggtcagaggt
caatcaggtaggataagcatatactggaccattgtaaaacctggagatatcctaatgata
aacagtaatggcaacttagttgcaccgcggggatattttaaattgaaaacagggaaaagc
tctgtaatgagatcagatgtacccatagacatttgtgtgtctgaatgtattacaccaaat
gga
>Yokohama_aq19_2009_2009_05_1
atgacgacaaccattattttgatactactgacccattgggcttacagtcaaaacccaatc
agtgacaacaacacagccacattgtgtctgggacaccatgcagtagcaaatggaacattg
gtaaaaacaataagtgatgatcaaattgaggtgacaaatgctacagaattagttcagagc
atatcaatggggaaaatatgcaacaattcatatagaattctagatggaaagaattgcaca
ctaatagatgcaatgctaggagacccccactgtgacgcctttcagtatgagaattgggac
ctctttatagaaagaagcagcgctttcagcaattgctacccatatgacatccctaaccat
gcatcgctccgatccattgtagcatcctcaggaacattggaattcacagcagagggattc
acatggacaggtgtcactcaaaacggaagaagtggatcctgcaaaaggggatcagccgat
agtttctttagccgactgaataggctaacaaaatccggaagctcttaccccacattgaat
gtgacaatgcctaacaataaaaatttcgacaagctatacatctgggggattcatcacccg
agctcaaatcaagagcagacaaaattgtacatccaagaatcaggacgagtaacagtctca
acaaaaagaagtcaacaaacaataatccctaacatcgggtctagaccgtggatcagaggt
caatcaggtaggataagcatatactggaccattgtaaaacctggagatatcctaatgata
aacagtaatggcaacttagttgcaccgcggggatattttaaactgaaaacagggaaaagc
tctgtaatgagatcagatgtacccatagacatttgtgtgtctgaatgtattacaccaaat
gga
>Switzerland_P112_2007_2007_11_1
------------------------ctactgacccattgggtctacagtcaaaacccaacc
agtggcaacaacacagccacattatgtctgggacaccatgcagtagcaaatggaacattg
gtaaaaacaataactgatgaccaaattgaggtgacaaatgctactgaattagttcagagc
atttcaatagggaaaatatgcaacaactcatatagggttctagatggaagaaattgcaca
ttaatagatgcaatgctaggagacccccactgtgatgtttttcagtatgagaattgggac
ctcttcatagaaagaagcagcgctttcagcaattgctacccatatgacatccctgactat
gcatcgctccggtccattgtagcatcctcaggaacattagaattcacagcagagggattc
acatggacaggtgtcactcaaaacggaagaagtggagcctgcaaaaggggatcagccgat
agtttctttagccgactgaattggctaacaaaatctgaaaattcttaccccatattgaat
gtgacaatgcctaacaataaaaatttcgataaactatacatctgggggattcatcacccg
agctcaaacaaagagcagacaaaattgtatatccaagaatcaggacgagtaacagtctca
acagaaagaagtcaacaaacagtaatccctaacatcggatctagaccgtgggtcaggggt
caatcaggcaggataagcatatactggaccattgtaaaacctggagatattctaacgata
aacagtaatggcaacttagttgcaccgcggggatatttcaaattgagaacagggaaaagc
tctgtaatgagatcagatgcacccatagacacttgtgtgtctgaatgtattacaccaaat
gga
>Bollnas_96_1996_1
atgaaaacaaccattattttgatactactgacccattgggtctacagtcaaaacccaacc
agtggaaacaacacagccacattatgtctgggacaccatgcagtagcaaatggaacattg
gtaaaaacaataactaatgaccaaattgaggtgacaaatgctactgaattagttcagagc
atttcaatagggaaaatatgcaacaactcatatagagttctagatggaagaaattgcaca
ttaatagatgcaatgctaggagacccccactgtgatgtcttccagtatgagaattgggac
ctcttcatagaaagaagcagcgctttcagcaattgctacccatatgacatccctgactat
gcatcgctccggtccattgtagcatcctcaggaacattggaattcacagcagagggattc
acatggacaggtgtcactcaaaacggaagaagtggagcctgcaaaaggggatcagccgat
agtttctttagccgactgaattggctaacaaaatctggaaactcttaccccacattgaat
gtgacaatgcctaacaataaaaatttcgacaaactatacatctgggggattcatcacccg
agctcaaaccaacagcagacagaattgtacatccaagaatcaggacgagtaacagtctca
acaaaaagaagtcaacaaacgataatccctaatatcggatctagaccgtgggttaggggt
caatcaggcaggataagcatatactggaccattgtaaaacctggagatatcctaatgata
aacagtaatggcaacttagttgcaccgcggggatattttaaattgaaaacagggaaaagc
tctgtaatgagatcagatgcacccatagacatttgtgcgtctgaatgtattacaccaaat
gga
>Ibadan_9_91_1991_1
atgaagacaaccattattttgatactactgacccattgggtctacagtcaaaatccaacc
agtggcaacaacacagccacattatgtctgggacaccatgcagtagcaaatggaacattg
gtaaaaacaataactgatgaccaaattgaggtgacaaatgctactgaattagttcagagc
atttcaatagggaaaatatgcaacaactcatatagagttctagatggaagaaattgcaca
ttaatagatgcaatgctaggagacccccactgtgatgtctttcagtatgagaattgggac
ctcttcatagaaagaagcagcgctttcagcagttgctacccatatgacatccctgactat
gcatcgctccggtccattgtagcatcctcaggaacattggaattcacagcagagggattc
acatggacaggtgtcactcaaaacggaagaagtggatcctgcaaaaggggatcagccgat
agtttctttagccgactgaattggctaacagaatctggaaactcttaccccacattgaat
gtgacaatgcctaacaataaaaatttcgacaaactatacatctgggggattcatcacccg
agctcaaacaaagagcagacaaaattgtacatccaagaatcaggacgagtaacagtctca
acaaaaagaagtcaacaaacaataatccctaacatcggatctagaccgtgggtcaggggt
caatcaggcaggataagcatatactggaccattgtaaaacctggagatatcctaatgata
aacagtaatggcaatttagttgcaccgcggggatattttaaattgaaaacagggaaaagc
tctgtaatgagatcagatgcacccatagacatttgtgtgtctgaatgtattacaccaaat
gga
>CAA59416_A_eq_Newmarket_93_1
atgaagacaaccattattttgatactactgacccattgggtctacagtcaaaacccaacc
agtggcaacaacacagccacattatgtctgggacaccatgcagtagcaaatggaacattg
gtaaaaacaataactgatgaccaaattgaggtgacaaatgctactgaattagtccagagc
atttcaatagggaaaatatgcaacaactcatatagggttctagatggaagaaattgcaca
ttaatagatgcaatgctaggagacccccattgtgatgattttcagtatgagaattgggac
ctcttcatagaaagaagcagcgctttcagcaattgctacccatatgacatccctgactat
gcatcgctccggtccattgtagcatcctcaggaacattagaattcacagcagaggggttc
acatggacaggtgtcactcaaaacggaggaagtggagcctgcaaaaggggatcagccgat
agtttctttagccgactgaattggctaacaaaatctggaaattcttaccccatattgaat
gtgacaatgcctaacaataaaaatttcgataaactatacatctgggggattcatcacccg
agctcaaacaaagagcagacaaaattatatatccaagaatcaggacgagtaacagtctca
acagaaagaagtcaacaaacagtaatccctaacatcggatctaggccgtgggtcaggggt
caatcaggcaggataagcatatactggaccattgtaaaacctggagatattctaatgata
aacagtaatggcaacttagttgcaccgcggggatattttaaattgagaacagggaaaagc
tctgtaatgagatcagatgcactcatagacacttgtgtgtctgaatgtattacaccaaat
gga
>Fontainebleau_1976_1976_1
atgaagacaaccattattttgatactactgacccattgggtctacagtcaaaacccaacc
agtggcaacaacacagccacactatgtctgggacaccatgcagtagcaaatggaacattg
gtaaaaacaataactgatgaccaaattgaggtgacaaatgctactgaattagttcagagc
acttcaatagggaaaatatgcaacaacccatatagggttctagatggaagaaactgcaca
ttaatagatgcaatgctaggagatccccactgtgatgtttttcngtatgagaattgggac
ctcttcatagaaagaagcagcgctttcagcaattgctacccatatgacatccctgactat
gcatcgctccggtctattgtggcatcttcaggaacattagaattcacagcagagggattc
acatggacaggtgtcactcaaaacggaagaagtggcgcctgcagaaggggatcagccgat
agtttctttagccgactgaattggctaacaaaatctggaaattcttaccccacattgaat
gtgacaatgcctaacaataacaatttcgataaactatacatctgggggatccatcacccg
agcacaaacaatgagcagacaaaattgtatgtccaagaattagggcgagtaacagtctca
acaaaaagaagtcaacaaacaataatccccaacatcggatctagaccgggggtcaggggt
caatcaggcaggataagcatatattggaccattgtgaaacctggagatatcctaatgata
aacagtaatggcaacttagttgcaccgcggggatatttcaaaatgcgaacaggaaaaagc
tctataatgagatcagatgcacccatagacacttgtgtgtccgagtgtattacaccaaat
gga
>Kentucky_8_2004_2004_1
---------------------------------------------agtcaaaacccaatc
agtggcaacaacacagccacattgtgtctgggacaccatgcagtagcaaatggaacattg
gtaaaaacaataagtgatgatcaaattgaggtgacaaatgctacagaattagttcagagc
atttcaatggggaaaatatgcaacaactcatatagaattctagatggaagaaattgcaca
ttaatagatgcaatgctaggagacccccactgtgacgcctttcagtatgagaattgggac
ctctttatagaaagaagcagcgctttcagcaattgctacccatatgacatccctgactat
gcatcgctccgatccattgtagcatcctcaggaacattggaattcacagcagagggattc
acatggacaggtgtcactcaaaacggaagaagtggagcctgcaaaagggaatcagccgat
agtttctttagccgactgaattggctaacaaaatccggaagctcttaccccacattgaat
gtgacaatgcctaacaataaaaatttcgacaagctatacatctgggggattcatcacccg
agctcaaatcaagagcagacaaaattgtacatccaagaatcaggacgagtaacagtctca
acaaaaagaagtcaacaaacaataatccccaacatcggatctagaccgtgggtcagaggt
caatcaggtaggataagcatatactggaccattgtaaaacctggagatatcctaatgata
aacagtaatggcaacttagttgcaccgcggggatattttaaattgaaaacagggaaaagc
tctgtaatgagatcagatgtacccatagacatttgtgtgtctgaatgtattacaccaaat
gga
>Kentucky_2_1987_1987_2
atgaagacaaccattgttttgatactactgacccattgggtctacagtcaaaacccaacc
agtggcaacaacacagccacattatgtctgggacaccatgcagtagcaaatggaacattg
gtaaaaacaataactgatgaccaaattgaggtgacaaatgctactgaattagttcagagc
atttcaatagggaaaatatgcaacaactcatatagggttctagatggaagaaattgcaca
ttaatagatgcaatgctaggagacccccactgtgatgtttttcagtatgagaattgggac
ctcttcatagaaagaagcagcgctttcagcaattgctacccatatgacatccctgactat
gcatcgctccggtctattgtggcatcctcaggaacattagaattcacagcagagggattc
acatggacaggtgtcactcaaaacggaagaagtggagcctgcaaaaggggatcagccgat
agtttctttagccgactgaattggctaacaaaatctggaaattcttaccccacattgaat
gtgacaatgcctaacaataacaatttcgataaactatacatctgggggattcatcacccg
agctcaaacaatgagcagacaaaattgtatatccaagaatcaggacgagtaacagtctca
acaaaaagaagtcaacaaacaataatccccaacatcggatctagaccgtgggtcaggggt
caatcaggcaggataagcatatattggaccattgtaaaacctggagatatcctaatgata
aacagtaatggcaacttagttgcaccgcggggatattttaaattgagaacagggaaaagc
tctgtaatgagatcagatgcacccatagacacttgtgtgtctgaatgtattacaccaaat
gga
>Idaho_37875_1991_1991_1
atgaagacaaccattattttgatactactgacccattgggtctacagtcaaaacccaacc
agtggcaacaacacagccacattatgtctgggacaccatgcagtagcaaatggaacattg
gtaaaaacaataactgatgaccaaattgaggtgacaaatgctactgaattagttcagagc
atttcaatagggaaaatatgcaacaactcatatagagttctagatggaagaaattgcaca
ttaatagatgcaatgctaggagacccccactgtgatgtctttcagtatgagaattgggac
ctcttcatagaaagaagcagcgctttcagcaattgctacccatatgacatccctgactat
gcatcgctccggtccattgtagcatcctcaggaacattggaattcacagcagagggattc
acatggacagatgtcactcaaaacggaagaagtggagcctgcaaaaggggatcagccgat
agtttctttagccgactgaattggctaacaaaatctggaaactcttaccccacattgaat
gtgacaatgcctaacaataaaaatttcgacaaactatacatctgggggattcatcacccg
agctcaaacaaagagcagacaaaattgtacatccaagaatcaggacgagtaacagtctca
acaaaaagaagtcaacaaacaataatccctaacatcggatctagaccgtggatcaggggt
caatcaggcaggataagcatatactggaccattgtaaaacctggagatatcctaatgata
aacagtaatggcaacttagttgcaccgcggggatattttaaattgaaaacagggaaaagc
tctgtaatgagatcagatgcacccatagacatttgtgtgtctgaatgtattacaccaaat
gga
>Kentucky_1_1993_1993_1
---------------------------------------------agtcaaaacccaacc
agtggcaacaacacagccacattatgtctgggacaccatgcagtagcaaatggaacattg
gtaaaaacaataactgatgaccaaattgaggtgacaaatgctactgaattagttcagagc
atttcaatagggaaaatatgcaacaactcatatagagttctagatggaagaaattgcaca
ttaatagatgcaatgctaggagacccccactgtgatgtctttcagtatgagaattgggac
ctcttcatagaaagaagcagcgctttcagcaattgctacccatatgacatccctgactat
gcatcgctccggtccattgtagcatcctcaggaacattggaattcacagcagagggattc
acatggacaggtgtcactcaaaacggaagaagtggagcctgcaaaaggggatcagccgat
agtttctttagccgactgaattggctaacaaaatctggaaactcttaccccacattgaat
gtgacaatgcctaacaataaaaatttcgacaaactatacatctgggggattcatcacccg
agctcaaaccaagagcagacaaaattgtacatccaagaatcaggacgagtaacagtctca
acaaaaagaagtcaacaaacaataatccctaacatcggatctagaccgtgggtcaggggt
caatcaggcaggataagcatatactggaccattgtaaaacctggagatatcctaatgata
aacagtaatggcaacttagttgcaccgcggggatattttaaattgaaaacagggaaaagc
tctgtaatgagatcagatgcacccatagacatttgtgtgtctgaatgtattacaccaaat
gga
>Saskatoon_1_1990_1990_1
atgaagacaaccattattttgatactactgacccattgggtctacagtcaaaacccaacc
agtggcaacaacacagccacattatgtctgggacaccatgcagtagcaaatggaacattg
gtaaaaacaataactgatgaccaaattgaggtgacaaatgctactgaattagttcagagc
atttcaatagggaaaatatgcaacaactcatatagggttctagatggaagaaattgcaca
ttaatagatgcaatgctaggagacccccactgtgatgtttttcagtatgagaattgggac
ctcttcatagaaagaagcagcgctttcagcaattgctacccatatgacatccctgactat
gcatcgctccggtccattgtagcatcctcaggaacattagaattcacagcagagggattc
acatggacaggtgtcactcaaaacggaagaagtggagcctgcaaaagaggatcagccgat
agtttctttagccgactgaattggctaacaaaatctggaaattcttaccccacattgaat
gtgacaatgcctaacaataaaaatttcgataaactatacatctgggggattcatcacccg
agctcaaacgaagagcaaacaaaattgtatatccaagaatcaggacgagtaacagtctca
acagaaagaagtcaacaaacagtaatccctaacatcggatctagaccgtgggtcaggggt
caaccaggcaggataagcatatactggaccattgtaaaacctggagatattctaatgata
aacagtaatggcaacttagttgcaccgcggggatattttaaattgagaacagggaaaagc
tctgtaatgagatcagatgcacccatagacacttgtgtgtctgaatgtattacaccaaat
gga
>Argentina_99_3_1999_1
------------------------------------------------caaaacccaacc
agtggaaacaacaccgccacattatgtctgggacaccatgcagtagcaaatggaacattg
gtaaaaacaataactgatgaccaaattgaggtgacaaatgctaccgaattagttcagagc
atttcaatagggaaaatatgcaacaactcatatagagttctagatggaagaaattgcaca
ttaatagatgcaaagctaggagacccccactgtgatgtcttccagtatgagaattgggac
ctcttcatagaaagaagcaacgctttcagcaattgctacccatatgacatccctaactat
gcatcgctccggtccattgtagcatcctcaggaacattggaattcacagcagagggattc
acatggacaggtgtcactcaaaacggaagaagtggagcctgcaaaaggggatcagccgat
agtttctttagccgactgaattggctaacagaatctggaaactcttaccccacattgaat
gtgacaatgcctaacaataaaaatttcgacaaactatacatctgggggattcatcacccg
agctcaaaccaagagcagacaaaattgtacatccaagaatcaggacgagtaacagtctca
acaaaaagaagtcaacaaacgatagtccctaatatcggatctagaccgtgggtcaggggt
caatcaggcaggataagcatatactggaccattgtaaaacctggagatatcctaatgata
aacagtaatggcaacttagttgcaccgcggggatattttaaattaaaaacagggaaaagc
tctgtaatgagatcagatgcacccatagacatttgtgtgtctgaatgtattacaccaaat
gga
>Kentucky_1_1981_1981_1
atgaagacaaccattattttgatactactgacccattgggtctacagtcaaaacccaacc
agtggcaacaacacagccacactatgtctgggacaccatgcagtagcaaatggaacattg
gtaaaaacaataactgatgaccaaattgaggtgacaaatgctactgaattagttcagagc
acttcaatagggaaaatatgcaacaacccatatagggttctagatggaagaaactgcaca
ttaatagatgcaatgctaggagatccccactgtgatgtttttcagtatgagaattgggac
ctcttcatagaaagaagcagcgctttcagcaattgctacccatatgacatccctgactat
gcatcgctccggtctattgtggcatcttcaggaacattagaattcacagcagagggattc
acatggacaggtgtcactcaaaacggaggaagtggagcctgcagaagggggtcagccgat
agtttctttagccgactgaattggctaacaaaatctggaaattcttaccccacattgaat
gtaacaatgcctaacaataacaatttcgataaactatacatctgggggatccatcacccg
agcacaaacaatgagcagacaaaattgtatatccaagaatcagggcgagtaacagtctca
acaaaaagaagtcaacaaacaataatccccaacatcggatctagaccgtgggtcaggggt
caatcaggcaggataagcatatattggaccattgtgaaacctggagatatcctaatgata
aacagtaatggcaacttagttgcaccgcggggatattttaaaatgcgaacagggaaaagc
tctgtaatgagatcagatgcacccatagacacttgtgtgtccgagtgtattacaccaaat
gga
>Xinjiang_2_2007_2007_11_1
atgaagacaaccattattttgatactactgacccattgggcctacagtcaaaacccaatc
agtaacaacaacacagccacattgtgtctgggacaccatgcagtagcaaatggaacatta
gtaaaaacaataagtgatgatcaaattgaggtgacaaatgctacagaattagttcagagc
attacaatggggaaaatatgcaacaactcatatagaattctagatggaagaaattgcaca
ttaatagatgcaatgctaggagacccccactgtgacgtctttcagtatgagaattgggac
ctctttatagaaagaagcagcgctttcagcaattgctacccatatgacatccctgactat
gcatcgctccgatcaattgtagcatcctcaggaacattggaattcacagcagagggattc
acatggacaggtgtcactcaaaacggaagaagtggagcctgcaaaaggggatcagccgat
agtttctttagccgactgaattggctaacaaaatctggaaactcttatcccacattgaat
gtgacaatgcctaacaataaaaatttcgacaagctatacatctgggggattcatcacccg
agttcaaatcaagagcagacaaaattgtatatccaagaatcaggacgagtaacagtctca
acaaaaagaagtcaacaaacaataatccctaacatcggatctagcccgtgggtcagaggt
caatcaggcaggataagcatatactggaccattgtaaaacctggagatatcctaatgata
aacagtaatggcaacttagttgcaccgcggggatattttaaattgaaaacagggaaaagc
tctgtaatgagatcagatgtacccatagacatttgtgtgtctgaatgtattacaccaaat
gga
>Oklahoma_2000_2000_1
atgaagacaaccattattttgatactactgacccattgggtctacagtcaaaacccaacc
agtggaaacaacacagccacattatgtctgggacaccatgcagtagcaaatggaacattg
gtaaaaacaataactgatgaccaaattgaggtgacaaatgctactgaattagttcagagc
atttcaatagggaaaatatgcaacaactcatataaagttctagatggaagaaattgcaca
ttaatagatgcaatgctaggagacccccactgtgatgtctttcagtatgagaattgggac
ctcttcatagaaagaagcagcgctttcagcaattgctacccatatgacatccctgactat
gcatcgctccggtccattgtagcatcctcaggaacattagaattcacagcagagggattc
acatggacaggtgtcactcaaaacggaagaagtggagcctgcaaaaggggatcagccgat
agtttctttagccgactgaattggctaacaaaatctggaaactcttaccccacattgaat
gtgacaatgcctaacaataaaaatttcgacaaactatacatctgggggattcatcacccg
agctcaaaccaacagcagacagaattgtacatccaagaatcaggacgagtaacagtctca
acaaaaagaagtcaacaaacgatagtccctaatatcggatctagaccgtgggtcaggggt
caatcaggcaggataagcatatactggaccattgtaaaacctggagatatcctaatgata
aacagtaatggcaacttagttgcaccgcggggatattttaaattgaaaacaggggaaagc
tctgtaatgagatcagatgcacccatagacatttgtgtgtctgaatgtattacaccaaat
gga
>Kentucky_1_1999_1999_1
---------------------------------------------agtcaaaacccaacc
agtggaaacaacacagccacattatgtctgggacaccatgcagtagcaaatggaacattg
gtaaaaacaataactgatgaccaaattgaggtgacaaatgctactgaattagttcagagc
atttcaatggggaaaatatgcaacaactcatatagaattctagatggaagaaattgcaca
ttaatagatgcaatgctaggagacccccactgtgacgtctttcagtatgagaattgggac
ctctttatagaaagaagcagcgctttcagcaattgctacccatatgacatccctgactat
gcatcgctccggtccattgtagcatcctcaggaacattggaattcacagcagagggattt
acatggacaggtgtcactcaaaacggaagaagtggagcctgcaaaaggggatcagccgat
agtttctttagccgactgaattggctaacaaaatctggaaactcttaccccacattgaat
gtgacaatgcctaacaataaaaatttcgacaaactatacatctgggggattcatcacccg
agctcaaatcaagagcagacaaaattgtacatccaagaatcaggacgagtaacagtctca
acaaaaagaagtcaacaaacaataatccctaacatcggatctagaccgtgggtcagaggt
caatcaggcaggataagcatatactggaccattgtaaaacctggagatatcctaatgata
aacagtaatggcaacttagttgcaccgcggggatattttaaattgaaaacagggaaaagc
tctgtaatgagatcagatgcacccatagacatttgtgtgtctgaatgtattacaccaaat
gga
>Argentina_352_1996_1996_1
---------------------------------------------agtcaaaacccaacc
agtggaaacaacacagccacattatgtctgggacaccatgcagtagcaaatggaacattg
gtaaaaacaataactgatgaccaaattgaggtgacaaatgctaccgaattagttcagagc
atttcaatagggaaaatatgcaacaactcatatagagttctagatggaagaaattgcaca
ttaatagatgcaatgctaggagacccccactgtgatgtcttccagtatgagaattgggac
ctcttcatagaaagaagcaacgctttcagcaattgctacccatatgacatccctaactat
gcatcgctccggtccattgtagcatcctcaggaacattggaattcacagcagagggattc
acatggacaggtgtcactcaaaacggaagaagtggagcctgcaaaaggggatcagccgat
agtttctttagccgactgaattggctaacaaaatctggaaactcttaccccacattgaat
gtgacaatgcctaacaataaaaatttcgacaaactatacatctgggggattcatcacccg
agctcaaaccaacagcagacagaattgtacatccaagaatcaggacgagtaacagtctca
acaaaaagaagtcaacaaacgatagtccctaatatcggatctagaccgtgggtcaggggt
caatcaggcaggataagcatatactggaccattgtaaaacctggagatatcctaatgata
aacagtaatggcaacttagttgcaccgcggggatattttaaattgaaaacagggaaaagc
tctgtaatgagatcagatgcacccatagacatttgtgtgtctgaatgtattacaccaaat
gga
>France_179578_2004_2004_1
---------------------------------------------agtcaaaacccaatc
agtggcaacaacacagccacattgtgtctgggacaccatgcagtagcaaatggaacattg
gtaaaaacaataagtgatgatcaaattgaggtgacaaatgctacagaattagttcagagc
atttcaatggggaaaatatgcaacaactcatatagaattctagatggaagaaattgcaca
ttaatagatgcaatgctaggagacccccactgtgacgtctttcagtatgagaattgggac
ctctttatagaaagaagcagcgctttcagcaattgctacccatatgacatccctgactat
gcatcgctccgatcaattgtagcatcctcaggaacattggaattcacagcagagggattc
acatggacaggtgtcactcaaaacggaagaagtggagcctgcaaaaggggatcagccgat
agtttctttagccgactgaattggctaacaaaatctggaaactcttatcccacattgaat
gtgacaatgcctaacaataaaaatttcgacaagctatacatctgggggattcatcacccg
agctcaaatcaagagcagacaaaattgtacatccaagaatcaggacgagtaacagtctca
acaaaaagaagtcaacaaacaataatccctaacatcggatctagaccgtgggtcagaggt
caatcaggcaggataagcatatactggaccattgtaaaacctggagatatcctaatgata
aacagtaatggcaacttagttgcaccgcggggatattttaaattgaaaacagggaaaagc
tctgtaatgagatcagatgtacccatagacatttgtgtgtctgaatgtattacaccaaat
gga
>AEI26232Kentucky_5_2002_2002_1
---------------------------------------------agtcaaaacccaatc
agtggcaacaacacagccacattgtgtctgggacaccatgcagtagcaaatggaacattg
gtaaaaacaataagtgatgatcaaattgaggtgacaaatgctacagaattagttcagagc
atttcaatggggaaaatatgcaacaactcatatagaattctagatggaagaaattgcaca
ttaatagatgcaatgctaggagacccccactgtgacgtctttcagtatgagaattgggac
ctctttatagaaagaagcagcgctttcagcaattgctacccatatgacatccctgactat
gcatcgctccgatccattgtagcatcctcaggaacattggaattcacagcagagggattc
acatggacaggtgtcactcaaaacggaagaagtggagcctgcaaaaggggatcagccgat
agtttctttagccgactgaattggctaacaaaatctggaaactcttaccccacattgaat
gtgacaatgcctaacaataaaaatttcgacaagctatacatctgggggattcatcacccg
agctcaaatcaagagcagacaaaattgtacatccaagaatcaggacgagtaacagtctca
acaaaaagaagtcaacaaacaataatccctaacatcggatctagaccgtgggtcagaggt
caatcaggcaggataagcatatactggaccattgtaaaacctggagatatcctaatgata
aacagtaatggcaacttagttgcaccgcggggatattttaaattgaaaacagggaaaagc
tctgtaatgagatcagatgtacccatagacatttgtgtgtctgaatgtattacaccaaat
gga
>Wisconsin_1_03_2003_1
atgaagacaaccattattttgatactactgacccattgggcttacagtcaaaacccaatc
agtggcaacaacacagccacattgtgtctgggacaccatgcagtagcaaatggaacattg
gtaaaaacaataagtgatgatcaaattgaggtgacaaatgctacagaattagttcaaagc
atttcaatggggaaaatatgcaacaactcatatagaattctagatggaagaaattgcaca
ttaatagatgcaatgctaggagacccccactgtgacgcctttcagtatgagaattgggac
ctctttatagaaagaagcagcgctttcagcaattgctacccatatgacatccctgactat
gcatcgctccgatccattgtagcatcctcaggaacattggaattcacagcagagggattc
acatggacaggtgtcactcaaaacggaagaagtggagcctgcaaaaggggatcagccgat
agtttctttagccgactgaattggctaacaaaatctggaagctcttaccccacattgaat
gtgacaatgcctaacaataaaaatttcgacaagctatacatctgggggattcatcacccg
agctcaaatcaagagcagacaaaattgtacatccaagaatcaggacgagtaacagtctca
acaaaaagaagtcaacaaacaataatccctaacatcggatctagaccgtgggtcagaggt
caatcaggtaggataagcatatactggaccattgtaaaacctggagatatcctaatgata
aacagtaatggcaacttagttgcaccgcggggatattttaaattgaaaacagggaaaagc
tctgtaatgagatcagatgtacccatagacatttgtgtgtctgaatgtattacaccaaat
gga
>Newmarket_1_1995_1995_1
---------------------------------------------agtcaaaacccaacc
agtggcaacaacacagccacattatgtctgggacaccatgcagtagcaaatggaacattg
gtaaaaacaataactgatgaccaaattgaggtgacaaatgctactgaattagtccagagc
atttcaatagggaaaatatgcaacaactcatatagggttctagatggaagaaattgcaca
ttaatagatgcaatgctaggagacccccattgtgatgattttcagtatgagaattgggac
ctcttcatagaaagaagcagcgctttcagcaattgctacccatatgacatccctgactat
gcatcgctccggtccattgtggcatcctcaggaacattagaattcacagcagaggggttc
acatggacaggtgtcactcaaaacggaagtagtggagcctgcaaaaggggatcagctgat
agtttctttagccgactgaattggctaacaaaatctggaaattcttaccccatattgaat
gtgacaatgcctaacaataaaaatttcgataaactatacatctgggggattcatcacccg
agctcaaacaaagagcagacaaaattatatatccaagaatcaggacgagtaacagtctca
acagaaagaagtcaacaaacagtaatccctaacatcggatctaggccgtgggtcaggggt
caatcaggcaggataagcatatactggaccattgtaaaacccggagatattctaacgata
aacagtaatggcaacttagttgcaccgcggggatattttagattgaaaacagggaaaagc
tctgtaatgagatcagatgcactcatagacacttgtgtgtctgaatgtattacaccaaat
gga
>Virginia_131054_3_2005_2005_11_08_1
atgacgacaaccattattttgatactactgacccattgggcttacagtcaaaacccaatc
agtggcaacaacacagccacattgtgtctgggacaccatgcagtagcaaatggaacattg
gtaaaaacaataagtgatgatcaaattgaggtgacaaatgctacagaattagttcagagc
atttcaatggggaaaatatgcaacaactcatatagaattctagatggaaggaattgcaca
ttaatagatgcaatgctaggagacccccactgtgacgcctttcagtatgagaattgggac
ctctttatagaaagaagcagcgctttcagcaactgctacccatatgacatccctgactat
gcatcgctccgatccattgtagcatcctcaggaacattggaattcacagcagagggattc
acatggacaggtgtcactcaaaacggaagaagtggagcctgcaaaaggggatcagccgat
agtttctttagccgactgaattggctaacaaaatccggaagctcttaccccacattgaat
gtgacaatgcctaacaataaaaatttcgacaagctatacatctgggggattcatcacccg
agctcaaatcaagagcagacaaaattgtacatccaagaatcaggacgagtaacagtctca
acaaaaagaagtcaacaaacaataatccctaacatcggatctagaccgtgggtcagaggt
caatcaggtaggataagcatatactggaccattgtaaaacctggagatatcctaatgata
aacagtaatggcaacttagttgcaccgcggggatattttaaattgaaaacagggaaaagc
tctgtaatgagatcagatgtacccatagacatttgtgtgtctgaatgtattacaccaaat
gga
>Santiago_1_1985_1985_1
atgaagacaaccattattttgatactactgacccattgggtctacagtcaaaacccaacc
agtggcaataacacagccacattatgtctaggacaccatgcagtagcaaatggaacattg
gtaaaaacaataactgatgatcaaattgaggtgacaaatgctactgaattagttcagagc
atttcaatagggaaaatatgcaacaacccatatagggttctagatggaagaaactgcaca
ttaatagatgcaatgctaggatacccccactgtgatgtttttcngtatgagaattgggac
ctcttcatagaaagaagcagcactttcagcaattgctacccatatgacatccctgactat
gcatcgctccggtctattgtggcatcttcaggaacattagaattcacagcagagggattc
acatggacaggtgtcactcaaaacggaagaagtggagcctgcaaaaggggatcagccgat
agtttctttagccgactgaattggctaacaaaatctggaaattcttaccccacattgaat
gtgacaatgcctaacaataacaatttcgataaactatacatctgggggatccatcacccg
agctcaaacaatgagcagacaaaattgtatatccaagaatcaggacgagtaacagtctca
acaaaaagaagtcaacaaacaataatccccaacatcggatctagaccggggatcaggggt
caatcaggcagaataagcatatattggaccattgtgaaacctggggacatcctaatggta
aacagtaatggcaacttagttgcaccgcggggatatttcaaaatgcgaacagggaaaagc
tctgtaatgagatcagatgcacccatagacacttgtgtgtctgagtgtattacaccaaat
gga
>Lincolnshire_1_2007_2007_09_1
------------------------ctactgacccattgggcttacagtcaaaacccaatc
agtggcaacaacacagccacattgtgtctgggacaccatgcagtagcaaatggaacattg
gtaaaaacaataagtgatgatcaaattgaggtgacaaatgctacagaattagttcagagc
atttcaatggggaaaatatgcaacaattcatatagaattctagatggaaagaattgcaca
ttaatagatgcaatgctaggagacccccactgtgacgcctttcagtatgagaattgggac
ctctttatagaaagaagcagcgctttcagcaattgctacccatatgacatccctaactat
gcatcgctccgatccattgtagcatcttcaggaacattggaattcacagcagagggattc
acatggacaggtgtcactcaaaacggaagaagtggatcctgcaaaaggggatcagccgat
agtttctttagccgactgaattggctaacaaaatccggaagctcttaccccacattgaat
gtgacaatgcctaacaataaaaatttcgacaagctatacatctgggggattcatcacccg
agctcaaatcaagagcagacaaaattgtacatccaagaatcaggacgagtaacagtctca
acaaaaagaagtcaacaaacaataatccctaacatcggatctagaccgtgggtcagaggt
caatcaggtaggataagcatatactggaccattgtaaaacctggagatatcctaatgata
aacagtaatggcaacttagttgcaccgcggggatattttaaattgaaaacagggaaaagc
tctgtaatgagatcagatgtacccatagacatttgtgtgtctgaatgtattacaccaaat
gga
>Massachussetts_213_2003_2003_1
atgaagacaaccattattttgatactactgacccattgggcctacagtcaaaacccaatc
agtggcaacaacacagccacattgtgtctgggacaccatgcagtagcaaatggaacattg
gtaaaaacaataagtgatgatcaaattgaggtgacaaatgctacagaattagttcagagc
atttcaatggggaaaatatgcaacaactcatatagaattctagatggaagaaattgcaca
ttaatagatgcaatgctaggagacccccactgtgacgcctttcagtatgagaattgggac
ctctttatagaaagaagcagcgctttcagcaattgctacccatatgacatccctgactat
gcatcgctccgatccattgtagcatcctcaggaacattggaattcacagcagagggattc
acatggacaggtgtcactcaaaacggaagaagtggagcctgcaaaaggggatcagccgat
agtttctttagccgactgaattggctaacaaaatctggaagctcttaccccacattgaat
gtgacaatgcctaacaataaaaatttcgacaagctatacatctgggggattcatcacccg
agctcaaatcaagagcagacaaaattgtacatccaagaatcaggacgagtaacagtctca
acaaaaagaagtcaacaaacaataatccctaacatcggatctagaccgtgggtcagaggt
caatcaggcaggataagcatatactggaccattgtaaaacctggagatatcctaatgata
aacagtaatggcaacttagttgcaccgcggggatattttaaattgaaaacagggaaaagc
tctgtaatgagatcagatgyacccatagacatttgtgtgtctgaatgtattacaccaaat
gga
>AAX23575Kentucky_5_2002_2002_1
atgaagacaaccattattttgatactactgacccattgggcctacagtcaaaacccaatc
agtggcaacaacacagccacattgtgtctgggacaccatgcagtagcaaatggaacattg
gtaaaaacaataagtgatgatcaaattgaggtgacaaatgctacagaattagttcagagc
atttcaatggggaaaatatgcaacaactcatatagaattctagatggaagaaattgcaca
ttaatagatgcaatgctaggagacccccactgtgacgtctttcagtatgagaattgggac
ctctttatagaaagaagcagcgctttcagcaattgctacccatatgacatccctgactat
gcatcgctccgatccattgtagcatcctcaggaacattggaattcacagcagagggattc
acatggacaggtgtcactcaaaacggaagaagtggagcctgcaaaaggggatcagccgat
agtttctttagccgactgaattggctaacaaaatctggaaactcttaccccacattgaat
gtgacaatgcctaacaataaaaatttcgacaagctatacatctgggggattcatcacccg
agctcaaatcaagagcagacaaaattgtacatccaagaatcaggacgagtaacagtctca
acaaaaagaagtcaacaaacaataatccctaacatcggatctagaccgtgggtcagaggt
caatcaggcaggataagcatatactggaccattgtaaaacctggagatatcctaatgata
aacagtaatggcaacttagttgcaccgcggggatattttaaattgaaaacagggaaaagc
tctgtaatgagatcagatgcacccatagacatttgtgtgtctgaatgtattacaccaaat
gga
>Zagreb_1_1968_1968_1
---------------------------------------------agtcaaatcccaatc
agtgacaacaacacagccacactatgcctgggacaccatgcagtagcaaatggaacactg
gtaaaaacattaactgatgaccagattgaggtgacaaatgctactgaattagttcagagt
acttcaacaggaaaaatatgcaataacccatatagggtcctagatggaaaaaactgcaca
ttaatagatgcaatgctgggagatccccattgtgatgtttttcagtatgagaattgggac
ctcttcgttgaaagaagcagtgctttcagcaattgctacccatatgacgtccctgactat
gcatcgctccggtctattgtggcatcttcaggaacgttagaattcatggcagagggattc
acatggacaggtgtcactcaaaacggaagtagtagctcctgcagaaggggatcagccgat
agtttctttagccgactgaattggctaacaaaatctggaagttcctactccacattgaat
gtgacaatgcctaacaatgacaatttcgataaactatacatctgggggatccatcacccg
agtacaaataatgagcaaacaaaattgtatgtccaagaatcagggcgagtaacagtttca
acaaaaagaagtcaacaaacgatactccccaacatcgggtccaggccgtgggtcagaggt
caaccaggcaggataagcatatattggaccattgtgaaacctggagatgtcttaatgata
aacagtaatggcaacttaattgcaccgcggggatatttcaaaatgggggcagggaaaagc
tctataatgagatcagatgcacccatcgacacttgtgtgtctgagtgtattacaccaaat
gga
>California_103_1982_1982_1
atgaagacaaccattattttgatactactgacccattgggtctacagtcaaaacccaacc
agtggcaacaacacagccacactatgtctgggacaccatgcagtagcaaatggaacattg
gtaaaaacaataactgatgaccaaattgaggtgacaaatgctactgaattagttcagagc
atttcaatagggaaaatatgcaacaacccatatagggttctagatggaagaaactgcaca
ttaatagatgcaatgctaggagatccccactgtgatgtttttcagtatgagaattgggac
ctcttcatagaaagaagcagcgctttcagcaattgctacccatatgacatccctgactat
gcatcgctccggtctattgtggcatcttcaggaacattagaattcacagcagagggattc
acatggacaggtgtcactcaaaacggaagaagtggagcctgcagaaggggatcagccgat
agtttctttagccgactgaattggctaacaaaatctggaaattcttaccccacattgaat
gtgacaatgcctaacaataacaatttcgataaactatacatctgggggatccatcacccg
agctcaaacaatgagcagacaaaattgtatatccaagaatcaggacgagtaacagtctca
acaaaaagaagtcaacaaacaataatccccaacatcggatctagaccgtgggtcaggggt
caatcaggcaggataagcatatattggaccattgtgaaacctggagatatcctaatgata
aacagtaatggcaacttagttgcaccgcggggatattttaaaatgcgaacagggaaaagc
tctgtaatgagatcagatgcacccatagacacttgtgtgtctgagtgtattacaccaaat
gga
>Aby_84_1984_1
atgaagacaaccattattttaatactactgacccattgggcctactgtcaaaacccaacc
agtggcaacaacacagccacactatgtttgggacaccatgcagtagcaaatggaacattg
gtaaaaacaataactgatgaccaaattgaggtgacaaatgctactgaattagttcagagc
acttcaatagggaaaatatgcaacaacccatatagggttctagatggaagaaactgcaca
ttaatagatgcaatgctaggagatccccactgcgatgcttttcagtataagaattgggac
ctcttcatagaaagaagcagcgctttcagcaattgctacccatatgacatccctgactat
gcatcgctccggtctattgtggcagcttcaggaacattagaattcacagcagagggattc
acatggacaggtgtcactcaaaacggaagaagtggcgcctgcagaaggggatcagccagt
agtttctttagccgactaaattggctaacaaaatctggaaattcttaccccacattgaat
gtgacaatgcctaacaataacaatttcgataaactatacatctgggggatccatcacccg
agcacaaacaatgagcagacaaaattgtatgtccaagagttagggcgagtaacagtctca
acaaaaagaagtcaacaaacaataatccccaacatcggatctagaccgtgggtcaggggt
caatcaggcaggataagcatatattggaccattgtgaaacctggagatatcctaatgata
aacagtaatggcaacttagttgcaccgcggggatatttcaaaatgcgaacaggaaaaagc
tctataatgagatcagatgcacctatagacacttgtgtgtccgagtgtattacaccaaat
gga
>Wales_1_2005_2005_1
atgaagacaaccattatttttatactactgacccattgggcctacagtcaaaacccaatc
agtgacaacaacacagccacattgtgtctgggacaccatgcagtagcaaatggaacattg
gtaaaaacaataagtgatgatcaaattgaggtgacaaatgctacagaattagttcagagc
atttcaatggggaaaatatgcaacaactcatatagaattctagatggaagaaattgcaca
ttaatagatgcaatgctaggagacccccactgtgacgtctttcagtatgagaattgggac
ctctttatagaaagaagcagcgctttcagcaattgctacccatatgacatccctgactat
gcatcgctccgatcaattgtagcatcctcaggaacattggaattcacagcagagggattc
acatggacaggtgtcactcaaaacggaagaagtggagcctgcaaaaggggatcagccgat
agtttctttagccgactgaattggctaacaaaatctggaaactcttatcccacattgaat
gtgacaatgcctaacaataaaaatttcgacaagctatacatctgggggattcatcacccg
agttcaaatcaagagcagacaaaattgtatatccaagaatcaggacgagtaacagtctca
acaaaaagaagtcaacaaacaatgatccctaacatcggatctagaccgtgggtcagaggt
caatcaggcaggataagcatatactggaccattgaaaaacctggagatatcctaatgata
aacagtaatggcaacttagttgcaccgcggggatattttaaattgaaaacagggaaaagc
tctgtaatgagatcagatgtacccatagacatttgtgtgtctgaatgtattacaccaaat
gga
>Wales_2_2004_2004_1
---------------------------------------------agtcaaaacccaatc
agtggcaacaacacagccacattgtgtctgggacaccatgcagtagcaaatggaacattg
gtaaaaacaataagtgatgatcaaattgaggtgacaaatgctacagaattagttcagagc
atttcaatggggaaaatatgcaacaactcatatagaattctagatggaagaaattgcaca
ttaatagatgcaatgctaggagacccccactgtgacgtctttcagtatgagaattgggac
ctctttatagaaagaagcagcgctttcagcaattgctacccatatgacatccctgactat
gcatcgctccgatcaattgtagcatcctcaggaacattggaattcacagcagagggattc
acatggacaggtgtcactcaaaacggaagaagtggagcctgcaaaaggggatcagccgat
agtttctttagccgactgaattggctaacaaaatctggaaactcttatcccacattgaat
gtgacaatgcctaacaataaaaatttcgacaagctatacatctgggggattcatcacccg
agttcaaatcaagagcagacaaaattgtatatccaagaatcaggacgagtaacagtctca
acaaaaagaagtcaacaaacaatgatccctaacatcggatctagaccgtgggtcagaggt
caatcaggcaggataagcatatactggaccattgtaaaacctggagatattctaatgata
aacagtaatggcaacttagttgcaccgcggggatattttaaattgaaaacagggaaaagc
tctgtaatgagatcagatgtacccatagacatttgtgtgtctgaatgtattacaccaaat
gga
>California_191_2003_2003_1
atgaagacaaccattattttgatactactgacccattgggcctacagtcaaaacccaatc
agtggcaacaacacagccacattgtgtctgggacaccatgcagtagcaaatggaacattg
gtaaaaacaataagtgatgatcaaattgaggtgacaaatgctacagaattagttcagagc
atttcaacggggaaaatatgcaacaactcatatagaattctagatggaagaaattgcaca
ttaatagatgcaatgctaggagacccccactgtgacgcctttcagtatgagaattgggac
ctctttatagaaagaagcagcgctttcagcaattgctacccatatgacatccctgactat
gcatcgctccgatccattgtagcatcctcaggaacattggaattcacagcagagggattc
acatggacaggtgtcactcaaaacggaagaagtggagcctgcaaaaggggatcagccgat
agtttctttagccgactgaattggctaacaaaatctggaagctcttaccccacattgaat
gtgacaatgcctaacaataaaaatttcgacaagctatacatctgggggattcatcacccg
agctcaaatcaagagcagacaaaattgtacatccaagaatcaggacgagtaacagtctca
acaaaaagaagtcaacaaacaataatccctaacatcggatctagaccgtgggtcagaggt
caatcaggcaggataagcatatactggaccattgtaaaacctggagatatcctaatgata
aacagtaatggcaacttagttgcaccgcggggatattttaaattgaaaacagggaaaagc
tctgtaatgagatcagatgcacccatagaaatttgtgtgtctgaatgtattacaccaaat
gga
>Snailwell_1_1998_1998_1
---------------------------------------------agtcaaaacccaacc
agtggaaacaacacagccacattatgtctgggacaccatgcagtagcaaatggaacattg
gtaaaaacaataactgatgaccaaattgaggtgacaaatgctactgaattagttcagagc
acttcaatagggaaaatatgcaacaactcatataaaattctagatggaagaaattgcaca
ttaatagatgcaatgctaggagacccccactgtgatgtcttccagtatgagaattgggac
ctcttcatagaaagaagcagcgctttcagcaattgctacccatatgacatccctgattat
gcatcgctccggtccattgtagcatcctcaggaacattagaattcacagcagagggattc
acatggacaggtgtcactcaaaacggaagaagtggagcctgcaaaaggggatcagccgat
agtttctttagtcgactgaattggctaacaaaatctggaaactcttaccccacattgaat
gtgacaatgcctaacaataaaaatttcgacaaactatacatctgggggattcatcacccg
agctcaaaccaaaagcagacagaattgtacatccaagaatcaggacgagtaacagtctca
acaaaaagaagtcaacaaacgataatccctaatatcggatctagaccgtgggttaggggt
caatcaagcaggataagcatatactggaccattgtaaaacctggagatatcctaatgata
aacagtaatggcaacttagttgcaccgcggggatattttaaattgaaaacagggaaaagc
tctgtaatgagatcagatgcacccatagacatttgtgtgtctgaatgtattacaccaaat
gga
>Newmarket_Bob_Champion_89_1989_1
---------------------------------------------agtcaaaacccaacc
agtggcaacaacacagccacattatgtctgggacaccatgcagtagcaaatggaacattg
gtaaaaacaataactgatgaccaaattgaggtgacaaatgctactgaattagttcagagc
atttcaatagggaaaatatgcaacaactcatatagggttctagatggaagaaattgcaca
ttaatagatgcaatgctaggagacccccactgtgatgtttttcagtatgagaattgggac
ctcttcatagaaagaagcagcgctttcagcaattgctacccatatgacatccctgactat
gcatcgctccggtccattgtagcatcctcaggaacattagaattcacagcagagggattc
acatggacaggtgtcactcaaaacggaagaagtggagcctgcaaaaggggatcagccgat
agtttctttagccgactgaattggctaacaaaatctggaaattcttaccccatattgaat
gtgacaatgcctaacaataaaaatttcgataaactatacatctgggggattcatcacccg
agctcaaacaaagagcagacaaaattgtatatccaagaatcaggacgagtaacagtctca
acagaaagaagtcaacaaacagtaatccctaacatcggatctagaccgtgggtcaggggt
caatcaggcaggataagcatatactggaccattgtaaaacctggagatattctaatgata
aacagtaatggcaacttagttgctccgcggggatattttaaattgagaacagggaaaagc
tctgtaatgagatcagatgcacccatagacacttgtgtgtctgaatgtattacaccaaat
gga
>ACA24667Kentucky_1_1991_1991_3
atgaagacaaccattattttgatactactgacccattgggtctacagtcaaaacccaacc
agtggcaacaacacagccacattatgtctgggacaccatgcagtagcaaatggaacattg
gtaaaaacaataactgatgaccaaattgaggtgacaaatgctactgaattagttcagagc
atttcaatagggaaaatatgcaacaactcatatagagttctagatggaagaaattgcaca
ttaatagatgcaatgctaggagacccccactgtgatgtctttcagtatgagaattgggac
ctcttcatagaaagaagcagcgctttcagcagttgctacccatatgacatccctgactat
gcatcgctccggtccattgtagcatcctcaggaacattggaattcacagcagagggattc
acatggacaggtgtcactcaaaacggaagaagtggatcctgcaaaaggggatcagccgat
agtttctttagccgactgaattggctaacaaaatctggaaactcttaccccacattgaat
gtgacaatgcctaacaataaaaatttcgacaaactatacatctgggggattcatcacccg
agctcaaacgaagagcagacaaaattgtacatccaagaatcaggacgagtaacagtctca
acaaaaagaagtcaacaaacaataatccctaacatcggatctagaccgtgggtcaggggt
caatcaggcaggataagcatatactggaccattgtaaaacctggagatatcctaatgata
aacagtaatggcaacttagttgcaccgcggggatattttaaattgaaaacagggaaaagc
tctgtaatgagatcagatgcacccatagacatttgtgtgtctgaatgtattacaccaaat
gga
>Taby_1991_1991_1
atgaagacaaccattattttgatactactgacccattgggtctacagtcaaaacccaacc
agtggcaacaacacagccacattatgtctgggacaccatgcagtagcaaatggaacattg
gtaaaaacaataactgatgaccaaattgaggtgacaaatgctactgaattagttcagagc
atttcaatagggaaaatatgcaacaactcatatagggttctagatggaagaaactgcaca
ttaatagatgcaatgctaggagatccccactgtgatgattttcagtatgagaattgggac
ctcttcatagaaagaagcagcgctttcagcaattgttacccatatgacatccctgaccat
gcatcgctccggtccattgtagcatcctcaggaacattagaattcacagcagaggggttc
acatggacaggtgtcactcaaaacggaggaagtggagcgtgcaaaaggggatcagccgat
agtttctttagccgactgaattggctaacaaaatctggaaattcttaccccatattgaat
gtgacaatgcctaacaataaaaatttcgataaactatacatctgggggattcatcacccg
agctcaaacaaagagcagacaaaattatatatccaagaatcaggacgagtaacagtctca
acagaaagaagtcaacaaacagtaatccctaacatcggatctaggccgtgggtcaggggt
caatcaggcaggataagcatatactggaccattgtaaaacctggagatattctaatgata
aacagtaatggcaacttagttgcaccgcggggatattttaaattgagaacaggggaaagc
tctgtaatgagatcagatgcactcataggcacttgtgtgtctgaatgtattacaccaaat
gga
>Ontario_V_50_1997_1997_1
---------------------------------------------agtcaaaacccaacc
agtggaaacaacacagccacattatgtctgggacaccatgcagtagcaaatggaacattg
gtaaaaacaataactgatgaccaaattgaggtgacaaatgctactgaattagttcagagc
atttcaatagggaaaatatgcaacaactcatataaagttctagatggaagaaattgcaca
ttaatagatgcaatgctaggagacccccactgtgatgtcttccagtatgagaattgggac
ctcttcatagaaagaagcagcgctttcagcaattgctacccatatgacatccctgattat
gcatcgctccggtccattgtagcatcctcaggaacattagaattcacagcagagggattc
acatggacaggtgtcactcaaaacggaagaagtggagcctgcaaaaggggatcagccgat
agtttctttagtcgactgaattggctaacaaaatctggaaactcttaccccacattgaat
gtgacaatgcctaacaataaaaatttcgacaaactatacatctgggggattcatcacccg
agctcaaaccaacagcagacagaattgtacatccaagaatcaggacgagtaacagtctca
acaaaaagaagtcaacaaacgataatccctaatatcggatctagaccgtgggttaggggt
caatcaggcaggataagcatatactggaccattgtaaaacctggagatatcctaatgata
aacagtaatggcaacttagttgcaccgcggggatattttaaattgaaaacagggaaaagc
tctgtaatgagatcagatgcacccatagacatttgtgtgtctgaatgtattacaccaaat
gga
>Lanark_1_2005_2005_1
atgaagacaaccattatttttatactactgacccattgggcctacagtcaaaactcaatc
agtgacaacaacacagccacattgtgtctgagacaccatgcagtagcaaatggaacatta
gtaaaaacaataagtgatgatcaaattgaggtgacaaatgctacagaattagttcagagc
atttcaatggggaaaatatgcaacaactcatatagaattctagatggaagaaattgcaca
ttaatagatgcaatgctaggagacccccactgtgacgtctttcagtatgagaattgggac
ctctttatagaaagaagcagcgctttcagcaattgctacccatatgacatccctgactat
gcatcgctccgatcaattgtagcatcctcaggaacattggaattcacagcagagggattc
acatggacaggtgtcactcaaaacggaagaagtggagcctgcaaaaggggatcagccgat
agtttctttagccgactgaattggctaacaaaatctggaaactcttatcccacattgaat
gtgacaatgcctaacaataaaaatttcgacaagctatacatctgggggattcatcacccg
agttcaaatcaagagcagacaaaattgtatatccaagagtcaggacgagtaacagtctca
acaaaaagaagtcaacaaacaatgatccctaacatcggatctagaccgtgggtcagaggt
caatcaggcaggataagcatatactggaccattgtaaaacctggagatatcctaatgata
aacagtaatggcaacttagttgcaccgcggggatattttaaattgaaaacagggaaaagc
tctgtaatgagatcagatgtacccatagacatttgtgtgtctgaatgtattacaccaaat
gga
>Kentucky_5_2002_2002_1
atgaagacaaccattattttgatactactgacccattgggcctacagtcaaaacccaatc
agtggcaacaacacagccacattgtgtctgggacaccatgcagtagcaaatggaacattg
gtaaaaacaataagtgatgatcaaattgaggtgacaaatgctacagaattagttcagagc
atttcaatggggaaaatatgcaacaactcatatagaattctagatggaagaaattgcaca
ttaatagatgcaatgctaggagacccccactgtgacgtctttcagtatgagaattgggac
ctctttatagaaagaagcagcgctttcagcaattgctacccatatgacatccctgactat
gcatcgctccgatccattgtagcatcctcaggaacattggaattcacagcagagggattc
acatggacaggtgtcactcaaaacggaagaagtggagcctgcaaaaggggatcagccgat
agtttctttagccgactgaattggctaacaaaatctggaaactcttaccccacattgaat
gtgacaatgcctaacaataaaaatttcgacaagctatacatctgggggattcatcacccg
agctcaaatcaagagcagacaaaattgtacatccaagaatcaggacgagtaacagtctca
acaaaaagaagtcaacaaacaataatccctaacatcggatctagaccgtgggtcagaggt
caatcaggcaggataagcatatactggaccattgtaaaacctggagatatcctaatgata
aacagtaatggcaacttagttgcaccgcggggatattttaaattgaaaacagggaaaagc
tctgtaatgagatcagatgtacccatagacatttgtgtgtctgaatgtattacaccaaat
gga
>New_Market_1976_1976_1
atgaagacaaccattattttgatactactgacccattgggtctacagtcaaaacccaatc
agtggcaacaacacagccacactgtgtctgggacaccatgcagtagcaaatggaacgctg
gtaaaaacaataactgatgaccaaattgaggtgacaaatgctactgaattagttcagagc
acttcaatagggaaaatatgcaacaacccatatagggttctagatggaagaaactgcaca
ttaatagatgcaatgctaggagatccccactgtgatgcttttcngtatgagaagtgggat
ctcttcatagaaagaagcagcgctttcagcaattgctacccatatgacatccctgactat
gcatcgctccggtctattgtggcatcttcaggaacattagaattcacagcagagggattc
acatggacaggtgtcactcaaaacggagaaagtggctcctgcagaaggggatcagccgat
agtttctttagccgactgaattggctaacaaaatctggagattcttaccccacattgaat
gtgacaatgcctaacaataacaatttcgataaactatacatctgggggatccatcacccg
agcacaaatgatgagcaaacaaaattgtatgtccaagaatcagggcgagtaacagtctca
acaaaaagaagtcaacaaacaataatccccaacatcgggtctagaccgtgggtcaggggt
caagcaggcaggataagcatatattggaccattgtgaaacctggagatgtcctaatgata
aacagtaatggcaacttagttgcaccgcggggatatttcaaaatgcgaacagaaaaaagc
tctataatgaggtcagatgcacccatagacacttgtgtgtccgagtgtattacaccaaat
gga
>Sydney_6085_2007_2007_10_10_1
---------------------------------------------------aacccaatc
agtggcaacaacacagccacattgtgtctgggacaccatgcagtagcaaatggaacattg
gtgaaaacaataagtgatgatcaaattgaggtgacaaatgctacagaattagttcagagc
atttcaatggggaaaatatgcaacaactcatatagaattctagatggaaggaattgcaca
ttaatagatgcaatgctaggagacccccactgtgacgcctttcagtatgagaattgggac
ctctttatagaaagaagcagcgctttcagcaattgctacccatatgacatccctgactat
gcatcgctccgatccattgtagcatcctcaggaacattggaattcacagcagagggattc
acatggacaggtgtcactcaaaacggaaaaagtggagcctgcaaaaggggatcagccgat
agtttctttagccgactgaattggctaacaaaatccggaagctcttactccacattgaat
gtgacaatgcctaacaataaaaatttcgacaagctatacatctgggggattcatcacccg
agctcaaataaagagcagacaaaattgtacatccaagaatcaggacgagtaacagtctca
acaaaaagaagtcaacaaacaataatccctaacatcggatctagaccgtgggtcagaggt
caatcaggtaggataagcatatactggaccattgtaaaacctggagatatcctaatgata
aacagtaatggcaacttagttgcaccgcggggatattttaaattgaaaacagggaaaagc
tctgtaatgagatcagatgtacccatagacatttgtgtgtctgaatgtattacaccaaat
gga
>Canada_1_2003_2003_1
---------------------------------------------agtcaaaacccaatc
agtggcaacaacacagccacattgtgtctgggacaccatgcagtagcaaatggaacattg
gtaaaaacaataagtgatgatcaaattgaggtgacaaatgctacagaattagttcagagc
atttcaatggggaaaatatgcaacaactcatatagaattctagatggaagaaattgcaca
ttaatagatgcaatgctaggagacccccactgtgacgcctttcagtatgagaattgggac
ctctttatagaaagaagcagcgctttcagcaattgctacccatatgacatccctgactat
gcatcgctccgatccactgtagcatcctcaggaacattggaattcacagcagagggattc
acatggacaggtgtcactcaaaacggaagaagtggagcctgcaaaaggggatcagccgat
agtttctttagccgactgaattggctaacaaaatctggaagctcttaccccacattgaat
gtgacaatgcctaacaataaaaatttcgacaagctatacatctgggggattcatcacccg
agctcaaatcaagagcagacaaaattgtacgtccaagaatcaggacgagtaacagtctca
acaaaaagaagtcaacaaacaataatccctaacatcggatctagaccgtgggtcagaggt
caatcaggcaggataagcatatactggaccattgtaaaacctggagatatcctaatgata
aacagtaatggcaacttagttgcaccgcggggatattttaaattgaaaacagggaaaagc
tctgtaatgagatcagatgtacccatagacatttgtgtgtctgaatgtattacaccaaat
gga
>Virginia_1_2008_2008_1
------------------------ctactgacccattgggcttacagtcaaaacccaatc
agtggcaacaacacagccacattgtgtctgggacaccatgcagtagcaaatggaacattg
gtaaaaacaataagtgatgatcaaattgaggtgacaaatgctacagaattagttcagagc
atttcaatggggaaaatatgcaacaattcatatagaattctagatggaaagaattgcaca
ttaatagatgcaatgctaggagacccccactgtgacgcctttcagtatgagaattgggac
ctctttatagaaagaagcagcgctttcagcaattgctacccatatgacatccctaactat
gcatcgctccgatccattgtagcatcttcaggaacattggaattcacagcagagggattc
acatggacaggtgtcactcaaaacggaagaagtggatcctgcaaaaggggatcagccgat
agtttctttagccgactgaattggctaacaaaatccggaagctcttaccccacattgaat
gtgacaatgcctaacaataaaaatttcgacaagctatacatctgggggattcatcacccg
agctcaaatcaagagcagacaaaattgtacatccaagaatcaggacgagtaacagtctca
acaaaaagaagtcaacaaacaataatccctaacatcggatctagaccgtggatcagaggt
caatcaggtaggataagcatatactggaccattgtaaaacctggagatatcctaatgata
aacagtaatggcaacttagttgcaccgcggggatattttaaattgaaaacagggaaaagc
tctgtaatgagatcagatgtacccatagacatttgtgtgtctgaatgtattacaccaaat
gga
>Kascakew_1_1978_1978_1
atgaagacaaccattattttgatactactgacccattgggtctacagtcaaaacccaacc
agtggcaacaacacagccacactatgtctgggacaccatgcagtagcaaatggaacattg
gtaaaaacaataactgatgaccaaattgaggtgacaaatgctactgaattagttcagagc
acttcaatagggaaaatatgcaacaacccatatagggttctagatggaagaaactgcaca
ttaatagatgcaatgctaggagatccccactgtgatgtttttcagtatgagaattgggac
ctcttcatagaaagaagcagcgctttcagcaattgctacccatatgacatccctgactat
gcatcgctccggtctattgtggcatcttcaggaacattagaattcacagcagagggattc
acatggacaggtgtcactcaaaacggaagaagtggcgcctgcagaaggggatcagccgat
agtttctttagccgactgaattggctaacaaaatctggaaattcttaccccacattgaat
gtgacaatgcctaacaataacaatttcgataaactatacatctgggggatccatcacccg
agcacaaacaatgagcagacaaaattgtatgtccaagaattagggcgagtaacagtctca
acaaaaagaagtcaacaaacaataatccccaacatcggatctagaccgtgggtcaggggt
caatcaggcaggataagcatatattggaccattgtgaaacctggagatatcctaatgata
aacagtaatggcaacttagttgcaccgcggggatatttcaaaatgcgaacaggaaaaagc
tctataatgagatcagatgcacccatagacacttgtgtgtccgagtgtattacaccaaat
gga
>Dubai_41_1995_1995_1
---------------------------------------------agtcaaaacccaacc
agtggaaacaacacagccacattatgtctgggacaccatgcagtagcaaatggaacattg
gtaaaaacaataactgatgaccaaattgaggtgacaaatgctactgaattagttcagagc
atttcaatagggaaaatatgcaacaactcatatagagttctagatggaagaaattgcaca
ttaatagatgcaatgctaggagacccccactgtgatgtcttccagtatgagaattgggac
ctcttcatagaaagaagcagcgctttcagcaattgctacccatatgacatccctgactat
gcatcgctccggtccattgtagcatcctcaggaacattggaattcacagcagagggattc
acatggacaggtgtcactcaaaacggaagaagtggagcctgcaaaaggggatcagccgat
agtttctttagccgactgaattggctaacaaaatctggaaactcttaccccacattgaat
gtgacaatgcctaacaataaaaatttcgacaaactatacatctgggggattcatcacccg
agctcaaaccaaaagcagacagaattgtacatccaagaatcaggacgagtaacagtctca
acaaaaagaagtcaacaaacgataacccctaatatcggatctagaccgcgggtcaggggt
caatcaggcaggataagcatatactggaccatagtaaaacctggagatatcctaatgata
aacagtaatggcaacttagttcgaccgctgggatattttaaattgaaaacagggaaaatc
tctgtaatgagatcagatgcacccatagacatttgtgtgtctgaatgtattacaccaaat
gga
>Alaska_1_1991_1991_1
atgaggactaccattattttgatactactgacccattgggtctacagtcaaaacccaacc
agtggcaacaacacagccacattatgtctgggacaccatgcagtagcaaatggaacattg
gtaaaaacaataactgatgaccaaattgaggtgacaaatgctactgaattagttcagagc
atttcaatagggaaaatatgcaacaactcatatagagttctagatggaagaaattgcaca
ttaatagatgcaatgctaggagacccccactgtgatgtctttcagtatgagaattgggac
ctcttcatagaaagaagcagcgctttcagcaattgctacccatatgacatccctgactat
gcatcgctccggtccattgtagcatcctcaggaacattggaattcacagcagagggattc
acatggacaggtgtcactcaaaacggaagaagtggagcctgcaaaaggggatcagccgat
agtttctttagccgactgaattggctaacaaaatctggaaactcttaccccacattgaat
gtgacaatgcctaacaataaaaatttcgacaaactatacatctgggggattcatcacccg
agctcaaacaaagagcagacagaattgtacatccaagaatcaggacgagtaacagtctca
acaaaaagaagtcaacaaacaataatccctaacatcggatctagaccgttggtcaggggt
caatcaggcaggataagcatatactggaccattgtaaaacctggagatatcctaatgata
aacagtaatggcaacttagttgcaccgcggggatattttaaattgaaaacagggaaaagc
tctgtaatgagatcagatgcacccatagacatttgtgtgtctgaatgtattacaccaaat
gga
>Kentucky_1_1998_1998_2
atgaagacaaccattattttgatactactgacccattgggtctacagtcaaaacccaacc
agtggaaacaacacagccacattatgtctgggacaccatgcagtagcaaatggaacattg
gtaaaaacaataactgatgaccaaattgaggtgacaaatgctactgaattagttcagagc
atttcaatagggaaaatatgcaacaactcatataaagttctagatggaagaaattgcaca
ttaatagatgcaatgctaggagacccccactgtgatgtcttccagtatgagaattgggac
ctcttcatagaaagaagcagcgctttcagcaattgctacccatatgacatccctgactat
gcatcgctccggtccattgtagcatcctcaggaacattagaattcacagcagagggattc
acatggacaggtgtcactcaaaacggaagaagtggagcctgcaaaaggggatcagccgat
agtttctttagccgactgaattggctaacaaaatctggaaactcttaccccacattgaat
gtgacaatgcctaacaataaaaatttcgacaaactatacatctgggggattcatcacccg
agctcaaaccaacagcagacagaattgtacatccaagaatcaggacgagtaacagtctca
acaaaaagaagtcaacaaacgatagtccctaatatcggatctagaccgtgggttaggggt
caatcaggcaggataagcatatactggaccattgtaaaacctggagatatcctaatgata
aacagtaatggcaacttagttgcaccgcggggatattttaaattgaaaacagggaaaagc
tctgtaatgagatcagatgcacccatagacatttgtgtgtctgaatgtattacaccaaat
gga
>Ontario_51610_2001_2001_1
---------------------------------------------agtcaaaacccaatc
agtggcaacaacacagccacattgtgtctgggacaccatgcagtagcaaatggaacattg
gtaaaaacaataagtgatgatcaaattgaggtgacaaatgctacwgaattagttcagagc
atttcaatggggaaaatatgcaacaactcatatagaattctagatggaagaaattgcaca
ttaatagatgcaatgctaggagacccccactgtgacgtctttcagtatgagaattgggac
ctctttatagaaagaagcagcgctttcagcaattgctacccatatgacatccctgactat
gcatcgctccgatccattgtagcatcctcaggaacattggaattcacagcagagggattc
acatggacaggtgtcactcaaaacggaagaagtggagcctgcaaaaggggatcagccgat
agtttctttagccgactgaattggctaacaaaatctggaaactcttaccccacattgaat
gtgacaatgcctaacaataaaaatttcgacaagctatacatctgggggattcatcacccg
agctcaaatcaagagcagacaaaattgtacatccaagaatcaggacgagtaacagtctca
acaaaaagaagtcaacaaacaataatccctaacatcggatctagaccgtgggtcagaggt
caaccaggcaggataagcatatactggaccattgtaaaacctggagatatcctaatgata
aacagtaatggcaacttagttgcaccgcggggatattttaaattgaaaacagggaaaagc
tctgtaatgagatcagatgtacccatagacatttgtgtgtctgaatgtattacaccaaat
gga
>Alvdalen_96_1996_1
atgaagacaaccattattttgatactactgacccattgggtctacagtcaaaacccaacc
agtggaaacaacacagccacattatgtctgggacaccatgcagtagcaaatggaacattg
gtaaaaacaataactaatgaccaaattgaggtgacaaatgctactgaattagttcagagc
atttcaatagggaaaatatgcaacaactcatatagagttctagatggaagaaattgcaca
ttaatagatgcaatgctaggagacccccactgtgatgtcttccagtatgagaattgggac
ctcttcatagaaagaagcagcgctttcagcaattgctacccatatgacatccctgactat
gcatcgctccggtccattgtagcatcctcaggaacattggaattcacagcagagggattc
acatggacaggtgtcactcaaaacggaagaagtggagcctgcaaaaggggatcagccgat
agtttctttagccgactgaattggctaacaaaatctggaaactcttaccccacattgaat
gtgacaatgcctaacaataaaaatttcgacaaactatacatctgggggattcatcacccg
agctcaaaccaacagcagacagaattgtacatccaagaatcaggacgagtaacagtctca
acaaaaagaagtcaacaaacgataatccctaatatcggatctagaccgtgggttaggggt
caatcaggcaggataagcatatactggaccattgtaaaacctggagatatcctaatgata
aacagtaatggcaacttagttgcaccgcggggatattttaaattgaaaacagggaaaagc
tctgtaatgagatcagatgcacccatagacatttgtgcgtctgaatgtattacaccaaat
gga
>Southampton_1_2006_2006_04_1
------------------------ctactgacccattgggcctacagtcaaaacccaatc
agtgacaacaacacagccacattgtgtctgggacaccatgcagtagcaaatggaacatta
gtaaaaacaataagtgatgatcaaattgaggtgacaaatgctacagaattagttcagagc
atttcaatggggaaaatatgcaacaactcatatagaattctagatggaagaaattgcaca
ttaatagatgcaatgctaggagacccccactgtgacgtctttcagtatgagaattgggac
ctctttatagaaagaagcagcgctttcagcaattgctacccatatgacatccctgactat
gcatcgctccgatcaattgtagcatcctcaggaacattggaattcacagcagagggattc
acatggacaggtgtcactcaaaacggaagaagtggagcctgcaaaaggggatcagccgat
agtttctttagccgactgaattggctaacaaaatctggaaactcttatcccacattgaat
gtgacaatgcctaacaataaaaatttcgacaagctatacatctgggggattcatcacccg
agttcaaatcaagagcagacaaaattgtatatccaagaatcaggacgagtaacagtctca
acaaaaagaagtcaacaaacaatgatccctaacatcggatctagaccgtgggtcagaggt
caatcaggcaggataagcatatactggaccattgtaaaacctggagatatcctaatgata
aacagtaatggcaacttagttgcaccgcggggatattttaaattgaaaacagggaaaagc
tctgtaatgagatcagatgtacccatagacatttgtgtgtctgaatgtattacaccaaat
gga
>Suffolk_89_1989_2
atgaagacaaccattattttgatactactgacccattgggtctacagtcaaaacccaacc
agtggcaacaacacagccacattatgtctgggacaccatgcagtagcaaatggaacattg
gtaaaaacaataactgatgaccaaattgaggtgacaaatgctactgaattagttcagagc
atttcaatagggaaaatatgcaacaactcatatagggttctagatggaagaaattgcaca
ttaatagatgcaatgctaggagacccccactgtgatgtttttcagtatgagaattgggac
ctcttcatagaaagaagcagcgctttcagcaattgctacccatatgacatccctgactat
gcatcgctccggtccattgtagcatcctcaggaacattagaattcacagcagagggattc
acatggacaggtgtcactcaaaacggaagaagtggagcctgcaaaaggggatcagccgat
agtttctttagccgactgaattggctaacaaaatctggaaattcttaccccatattgaat
gtgacaatgcctaacaataaaaatttcgataaactatacatctgggggattcatcacccg
agctcaaacaaagagcagacaaaattgtatatccaagaatcaggacgagtaacagtctca
acagaaagaagtcaacaaacagtaatccctaacatcggatctagaccgtgggtcaggggt
caatcaggcaggataagcatatactggaccattgtaaaacctggagatattctaacgata
aacagtaatggcaacttagttgcaccgcggggatattttaaattgagaacagggaaaagc
tctgtaatgagatcagatgcacccatagacacttgtgtgtctgaatgtattacaccaaat
gga
>Richmond_2_2007_2007_11_4
------------------------ctactgacccattgggcctacagtcaaaacccaatc
agtaacaacaacacagccacattgtgtctgggacaccatgcagtagcaaatggaacatta
gtaaaaacaataagtgatgatcaaattgaggtgacaaatgctacagaattagttcagagc
atttcaatggggaaaatatgcaacaactcatatagaattctagatggaagaaattgcaca
ttaatagatgcaatgctaggagacccccactgtgacgtctttcagtatgagaattgggac
ctctttatagaaagaagcagcgctttcagcaattgctacccatatgacatccctgactat
gcatcgctccgatcaattgtagcatcctcaggaacattggaattcacagcagagggattc
acatggacaggtgtcactcaaaacggaagaagtggagcctgcaaaaggggatcagccgat
agtttctttagccgactgaattggctaacaaaatctggaaactcttatcccacattgaat
gtgacaatgcctaacaataaaaatttcgacaagctatacatctgggggattcatcacccg
agttcaaatcaagagcagacaaaattgtatatccaagaatcaggacgagtaacagtctca
acaaaaagaagtcaacaaacaataatccctaacatcggatctagaccgtgggtcagaggt
caatcaggcaggataagcatatactggaccattgtaaaacctggagatatcctaatgata
aacagtaatggcaacttagttgcaccgcggggatattttaaattgaaaacagggaaaagc
tctgtaatgagatcagatgtacccatagacatttgtgtgtctgaatgtattacaccaaat
gga
>Yorkshire_3_2009_2009_12_1
------------------------ctactgacccattgggcctacagtcaaaacccaatc
agtaacaacaacacagccacattgtgtctgggacaccatgcagtagcaaatggaacatta
gtaaaaacaataagtgatgatcaaattgaggtgacaaatgctacagaattagttcagagc
atttcaatggggaaaatatgcaacaactcatatagaattctagatggaagaaattgcaca
ttaatagatgcaatgctaggagacccccactgtgacgtctttcagtatgagaattgggac
ctctttatagaaagaagcagcgctttcagcaattgctacccatatgacatccctgactat
gcatcgctccgatcaattgtagcatcctcaggaacattggaattcacagcagagggattc
acatggacaggtgtcactcaaaacggaagaagtggagcctgcaaaaggggatcagccgat
agtttctttagccgactgaattggctaacaaaatctggaaactcttatcccacattgaat
gtgacaatgcctaacaataaaaatttcgacaagctatacatctgggggattcatcacccg
agttcaaatcaagagcagacaaaattgtatatccaagaatcaggacgagtaacagtctca
acaaaaagaaatcaacaaacaataatccctaacatcggatctagaccgtgggtcagaggt
caatcaggcaggataagcatatactggaccattgtaaaacctggagatatcctaatgata
aacagtaatggcaacttagttgcaccgcggggatattttaaattgaaaacagggaaaagc
tctgtaatgagatcagatgtacccatagacatttgtgtgtctgaatgtattacaccaaat
gga
>New_York_452_2003_2003_1
atgaagacaaccattattttgatactactgacccattgggcctacagtcaaaacccaatc
agtggcaacaacacagccacattgtgtctgggacaccatgcagtagcaaatggaacattg
gtaaaaacaataagtgatgatcaaattgaggtgacaaatgctacagaattagttcagagc
atttcaatggggaaaatatgcaacaactcatatagaattctagatggaagaaattgcaca
ttaatagatgcaatgctaggagacccccactgtgacgcctttcagtatgagaattgggac
ctctttatagaaagaagcagcgctttcagcaattgctacccatatgacatccctgactat
gcatcgctccgatccattgtagcatcctcaggaacattggaattcacagcagagggattc
acatggacaggtgtcactcaaaacggaagaagtggagcctgcaaaaggggatcagccgat
agtttctttagccgactgaattggctaacaaaatctggaagctcttaccccacattgaat
gtgacaatgcctaacaataaaaatttcgacaagctatacatctgggggattcatcacccg
agctcaaatcaagagcagacaaaattgtacatccaagaatcaggacgagtgacagtctca
acaaaaagaagtcaacaaacaataatccctaacatcggatctagaccgtgggtcagaggt
caatcaggcaggataagcatatactggaccattgtaaaacctggagatatcctaatgata
aacagtaatggcaacttagttgcaccgcggggatattttaaattgaaaacagggaaaagc
tctgtaatgagatcagatgcacccatagacatttgtgtgtctgaatgtattacaccaaat
gga
>Hracina_1_1988_1988_1
---------------------------------------------agtcaaaacccaacc
agtggcaacaaaacagccacattatgtctaggacaccatgcagtagcaaatggaacattg
gtaaaaacaataactgatgatcaaattgaggtgacaaatgctactgaattagttcagagc
atttcaatagggaaaatatgcaacaacccatatagggttctagatggaagaaactgcaca
ttaatagatgcaatgctaggagatccccactgtgatgtttttcagtatgagaattgggac
ctcttcatagaaagaagcagcactttcagcaattgctacccatatgacatccctgactat
gcatcgctccggtctattgtggcatcctcaggaacattagaattcacagcagagggattc
acatggacaggtgtcactcaaaacggaagaagtggagcctgcaaaaggggatcagccgat
agtttctttagccgactgaattggttaacaaaatctggaaattcttaccccacattgaat
gtaacaatgcctaacaataacaatttcgataaactatacatctgggggatccatcaccca
agctcaaacaatgagcaaacaaaattgtatatccaagaatcaggacgagtaacagtctca
acaaaaagaagtcaacaaacaataatccccaacatcggatctagaccgtggatcaggggt
caatcaggcagaataagcatatattggaccattgtgaaacctggagacatcctaatgata
aacagtaatggcaacttagttgcaccgcggggatattttaaaatgcgaacagggaaaagc
tctgtaatgagatcagatgcacccatagacacttgtgtgtctgagtgtattacaccaaat
gga
>Canada_3112_2004_2004_1
---------------------------------------------agtcaaaacccaatc
agtggcaacaacacagccacattgtgtctgggacaccatgcagtagcaaatggaacattg
gtaaaaacaataagtgatgatcaaattgaggtgacaaatgctacagaattagttcagagc
atttcaatggggaaaatatgcaacaactcatatagaattctagatggaaggaattgcaca
ttaatagatgcaatgctaggagacccccactgtgacgcctttcagtatgagaattgggac
ctctttatagaaagaagcagcgctttcagcaattgctacccatatgacatccctgactat
gcatcgctccgatccattgtagcatcctcaggaacattggaattcacagcagagggattc
acatggacaggtgtcactcaaaacggaagaagtggagcctgcaaaaggggatcagccgat
agtttctttagccgactgaattggctaacaaaatccggaagctcttaccccacattgaat
gtgacaatgcctaacaataaaaatttcgacaagctatacatctgggggattcatcacccg
agctcaaatcaagagcagacaaaattgtacatccaagaatcaggacgagtaacagtctca
acaaaaagaagtcaacaaacaataatccctaacatcggatctagaccgtgggtcagaggt
caatcaggtaggataagcatatactggaccattgtaaaacctggagatatcctaatgata
aacagtaatggcaacttagttgcaccgcggggatattttaaattgaaaacagggaaaagc
tctgtaatgagatcagatgtacccatagacatttgtgtgtctgaatgtattacaccaaat
gga
>Qinghai_1_1994_1994_1
atgaagacaaccattattttgatactactgacccattgggtctacagtcaaaacccaacc
agtggcaacaacacagccacattatgtctgggacaccatgcagtagcaaatggaacattg
gtaaaaacaataactgatgaccaaattgaggtgacaaatgctactgaattagttcagagc
atttcaatagggaaaatatgcaacaacccatatagggttctagatggaagaaattgcaca
ttaatagacgcaatgctaggagacccccattgtgatgattttcagtatgagaattgggac
ctcttcatagaaagaagcagcgctttcagcaattgctacccatatgacatccctgactat
gcatcgctccggtccattgtagcatcctcaggaacattagaattcacagcagaggagttc
acatggacaggtgtcactcaaaacggaagaagtggagcctgcaaaaggggatcagccgat
agtttctttagccgactgaattggctaacagaatctggaagttcttaccccatattgaat
gtgacaatgcctaacaataaaaatttcgataaactatacatctgggggattcatcatccg
agctcaaacaaagagcagacaaaattatatatccaagaatcaggacgagtaacagtctca
acagaaagaagtcaacaaacagtaatccctaacatcggatctaggccgttggtcaggggt
caatcaggcaggataagtatatactggaccattgtaaaacctggagatattctaatgata
aacagtaatggcaacttagttgcaccgcggggatattttaaattgagaacagggaaaagc
tctgtaatgagatcagatgcactcatagacacttgtgtgtctgaatgtattacaccaaat
gga
>California_1_2007_2007_06_1
------------------------ctactgacccattgggcttacagtcaaaacccaatc
agtggcaacaacacagccacattgtgtctgggacaccatgcagtagcaaatggaacattg
gtaaaaacaataagtgatgatcaaattgaggtgacaaatgctacagaattagttcagagc
atttcaatggggaaaatatgcaacaattcatatagaattctagatggaaagaattgcaca
ttaatagatgcaatgctaggagacccccactgtgacgcctttcagtatgagaattgggac
ctctttatagaaagaagcagcgctttcagcaattgctacccatatgacatccctaactat
gcatcgctccgatccattgtagcatcctcaggaacattggaattcacagcagagggattc
acatggacaggtgtcactcaaaacggaagaagtggatcctgcaaaaggggatcagccgat
agtttctttagccgactgaattggctaacaaaatccggaagctcttaccccacattgaat
gtgacaatgcctaacaataaaaatttcgacaagctatacatctgggggattcatcacccg
agctcaaatcaagagcagacaaaattgtatatccaagaatcaggacgagtaacagtctca
acaaaaagaagtcaacaaacaataatccctaacatcggatctagaccgtgggtcagaggt
caatcaggtagaataagcatatactggaccattgtaaaacctggagatatcctaatgata
aacagtaatggcaacttagttgcaccgcggggatattttaaattgaaaacagggaaaagc
tctgtaatgagatcagatgtacccatagacatttgtgtgtctgaatgtattacaccaaat
gga
>Guelph_G03_55399_2003_2003_11_15_1
atgacgacaactctcattttgatactactgacccattgggcttacagtcaaaacccaatc
agtggcaacaacacagccacattgtgtctgggacaccatgcagtagcaaatggaacattg
gtaaacacaataagtgatgatcaaattgaggtgacaaatgctacagaattagttcagagc
atttcaatggggaaaatatgcaacaactcatatagaattctagatggaagaaattgcaca
ttaatagatgcaatgctaggagacccccactgtgacgcctttcagtatgagaattgggac
ctctttatagaaagaagcagcgctttcagcaattgctacccatatgacatccctgactat
gcatcgctccgatccattgtagcatcctcaggaacattggaattcacagcagagggattc
acatggacaggtgtcactcaaaacggaagaagtggagcctgcaaaaggggatcagccgat
agtttctttagccgactgaattggctaacaaaatccggaagctcttaccccacattgaat
gtgacaatgcctaacaataaaaatttcgacaagctatacatctgggggacacatcacccg
agctcaaatcaagagcagacaaaattgtacatccaagaatcaggacgagtaacagtctca
acaaaaagaagtcaacaaacaataatccctaacatcggatctagaccgtgggtcagaggt
caatcaggtaggagaagcatatactggaccattgtaaaacctggagatatcctaatgata
aacagtaatggcaacttagttgcaccgcggggatattttaaattgaaaacagggaaaagc
tctgtaatgagatcagatgtacccatagacatttgtgtgtctgaatgtattacaccaaat
gga
>Italy_788_91_1991_1
atgaagacaaccattattttgatactactgacccattgggtctacagtcaaaacccaacc
agtgacaacaacacatccacattatgtctgggacaccatgcagtagcaaatggaacattg
gtcaaaacaataactgatgaccaaattgaggtgacaaatgctactgaattagttcagagc
atttcaatagggaaaatatgcaacaactcatatagggttctagatggaagaaattgcaca
ttaatagatgcaatgctaggagacccccactgtgatgtttttcagtatgagaattgggac
ctcttcatagaaagaagcagcgctttcagcaattgctacccatatgacatccctgactat
gcatcgctccggtccattgtagcatcctcaggaacattagaattcatagcagagggattc
acatggacaggtgtcactcaaaacggaagaagtggagcctgcaaaaggggatcagccgat
agtttctttagccgactgaattggctaacaaaatctgaaaattcttaccccatattgaat
gtgacaatgcctaacaataaaaatttcgataaactatacatctgggggattcatcacccg
agctcaaacaaagagcagacaaaattgtatatccaagaatcaggacgagtaacagtctca
acagaaagaagtcaacaaacagtaatccctaacatcggatctagaccgtgggtcaggggt
caatcaggcaggataagcatatactggaccattgtaaaacctggagatatcctaacgata
aacagtaagggcaacttagttgcaccgcggggatattttaaattgggaacagggaaaagc
tctgtaatgagatcagatgcacccatagacacttgtgtgtctgaatgtattacaccaaat
gga
>ABY81481Kentucky_1_1981_1981_1
atgaagacaaccattattttgatactactgacccattgggtctacagtcaaaacccaacc
agtggcaacaacacagccacactatgtctgggacaccatgcagtagcaaatggaacattg
gtaaaaacaataactgatgaccaaattgaggtgacaaatgctactgaattagttcagagc
acttcaatagggaaaatatgcaacaacccatatagggttctagatggaagaaactgcaca
ttaatagatgcaatgctaggagatccccactgtgatgtttttcagtatgagaattgggac
ctcttcatagaaagaagcagcgctttcagcaattgctacccatatgacatccctgactat
gcatcgctccggtctattgtggcatcttcaggaacattagaattcacagcagagggattc
acatggacaggtgtcactcaaaacggaagaagtggagcctgcagaagggggtcagccgat
agtttctttagccgactgaattggctaacaaaatctggaaattcttaccccacattgaat
gtaacaatgcctaacaataacaatttcgataaactatacatctgggggatccatcacccg
agcacaaacaatgagcagacaaaattgtatatccaagaatcagggcgagtaacagtctca
acaaaaagaagtcaacaaacaataatccccaacatcggatctagaccgtgggtcaggggt
caatcaggcaggataagcatatattggaccattgtgaaacctggagatatcctaatgata
aacagtaatggcaacttagttgcaccgcggggatattttaaaatgcgaacagggaaaagc
tctgtaatgagatcagatgcacccatagacacttgtgtgtccgagtgtattacaccaaat
gga
>Kentucky_1_1996_1996_1
atgaagacaaccattattttgatactactgacccattgggtctacagtcaaaacccaacc
agtggcaacaacacagccacattatgtctgggacaccatgcagtagcaaatggaacattg
gtaaaaacaataactgatgaccaaattgaggtgacaaatgctactgaattagttcagagc
atttcaatagggaaaatatgcaacaactcatatagagttctagatggaagaaattgcaca
ttaatagatgcaatgctaggagacccccactgtgatgtcttccagtatgagaattgggac
ctcttcatagaaagaagcagcgctttcagcaattgctacccatatgacatccctgactat
gcatcgctccggtccattgtagcatcctcaggaacattagaattcacagcagagggattc
acatggacaggtgtcactcaaaacggaagaagtggagcctgcaaaaggggatcagccgat
agtttctttagccgactgaattggctaacaaaatctggaaactcttaccccacattgaat
gtgacaatgcctaacaataaaaatttcgacaaactatacatctgggggattcatcacccg
agctcaaaccaaaagcagacagaattgtacatccaagaatcaggacgagtaacagtctca
acaaaaagaagtcaacaaacgataatccctaatatcggatctagaccgtgggttaggggt
caatcaggcaggataagcatatactggaccattgtaaaacctggagatatcctaatgata
aacagtaatggcaacttagttgcaccgcggggatattttaaattgaaaacagggaaaagc
tctgtaatgagatcagatgcacccatagacatttgtgtgtctgaatgtattacaccaaat
gga
>Lanarkshire_1_2009_2009_10_1
------------------------ctactgacccattgggcttacagtcaaaacccaatc
agtgacaacaacacagccacattgtgtctaggacaccatgcagtagcaaatggaacattg
gtaaaaacaataagtgatgatcaaattgaggtgacaaatgctacagaattagttcagggc
atttcaatggggaaaatatgcaacaattcatatagaattctagatggaaagaattgcaca
ttaatagatgcaatgctaggagacccccactgtgacgcctttcagtatgagaattgggac
ctctttatagaaagaagcagcgctttcagcaattgctacccatatgacatccctaactat
gcatcgctccgatccattgtagcatcctcaggaacattggaattcacagcagagggattc
acatggacaggtgtcactcaaaacggaagaagtggatcctgcaaaaggggatcagccgat
agtttctttagccgactgaattggctaacaaaatccggaagctcttaccccacattgaat
gtgacaatgcctaacaataaaaatttcgacaagctatacatctgggggattcatcacccg
agctcaaatcaagagcagacaaaattgtacatccaagaatcaggacgagtcacagtctca
acaaaaagaagtcaacaaacaataatccctaacatcggatctagaccgtggatcagaggt
caatcaggtaggataagcatatactggaccattgtaaaacctggagatatcctaatgata
aacagtaatggcaacctagttgcaccgcggggatattttaaattgaaaacagggaaaagc
tctgtaatgagatcagatgtacccatagacatttgtgtgtctgaatgtattacaccaaat
gga
>Kentucky_2_1980_1980_1
atgaagacaaccattattttgatactactgacccattgggtctacagtcaaaacccaacc
agtggcaacaacacagccacactatgtctgggacaccatgcagtggcaaatggaacattg
gtaaaaacaataactgatgaccaaattgaggtgacaaatgccactgaattagttcagagc
acttcaatagggaaaatatgcaacaacccatatagggttctagatggaagaaactgcaca
ttaatagatgcaatgctaggagatccccactgtgatgtttttcagtatgagaattgggac
ctcttcatagaaagaagcagcgctttcagcaattgctacccatatgacatccctgactat
gcatcgctccggtctattgtggcatcttcaggaacattagaattcacagcagagggattc
acatggacaggtgtcactcaaaacggaagaagtggcgcctgcagaaggggatcagccgat
agtttctttagccgactgaattggctaacaaaatctggaaattcttaccccacattgaat
gtgacaatgcctaacaataacaatttcgataaactatacatctgggggatccatcacccg
agcacaaacaatgagcagacaaaattgtatgtccaagaatcagggcgagtaacagtctca
acaaaaagaagtcaacaaacaataatccccaacatcggatctagaccgtgggtcaggggt
caatcaggcaggataagcatatattggaccattgtgaaacctggagatatcctaatgata
aacagtaatggcaacttagttgcaccgcggggatattttaaaatgcgaacaggaaaaagc
tctataatgagatcagatgcacccatagacacttgtgtgtccgagtgtattacaccaaat
gga
>Kentucky_3_1986_1986_1
atgaagacaaccattattttgatactactgacccattgggtctacagtcaaaacccaacc
agtggcaacaacacagccacattatgtctgggacaccatgcagtagtaaatggaacattg
gtaaaaacaataactgatgaccaaattgaggtgacaaatgctactgaattagttcagagc
atttcaatagggaaaatatgcaacaactcatatagggttctagatggaagaaattgcaca
ttaatagatgcaatgctaggagacccccactgtgatgtttttcagtatgagaattgggac
ctcttcatagaaagaagcagcgctttcagcaattgctacccatatgacatccctgactat
gcatcgctccggtctattgtggcatcctcaggaacattagaattcacagcagaaggattc
acatggacaggtgtcactcaaaacggaagaagtggagcctgcaaaaggggatcagccgat
agtttctttagccgactgaattggctaacaaaatctggaaattcttaccccacattgaat
gtgacaatgcctaacaataacaatttcgataaactatacatctgggggatccatcacccg
agctcaaacaatgagcagacaaaattgtatatccaagaatcaggacgagtaacagtctca
acaaaaagaagtcaacaaacaataatccccaacatcggatctagaccgtgggtcaggggt
caatcaggcaggataagcatatattggaccattgtgaaacctggagatatcctaatgata
aacagtaatggcaacttagttgcaccgcggggatattttaaattgcgaacagggaaaagc
tctgtaatgagatcagatgcacccatagacacttgtgtgtctgaatgtattacaccaaat
gga
>Kentucky_1_1997_1997_1
atgaagacaaccattattttgatactactgacccattgggcctacagtcaaaacccaatc
agtggcaacaacacagccacattgtgtctgggacaccatgcagtagcaaatggaacattg
gtaaaaacaataactgatgatcaaattgaggtgacaaatgctactgaattagttcagagc
atttcaatggggaaaatatgcaacaactcatatagagttctagatggaagaaattgcaca
ttaatagatgcaatgctaggagacccccactgtgatgtctttcagtatgagaattgggac
ctctttatagaaagaagcagcgctttcagcaattgctacccatatgacatccctgactat
gcatcgctccggtccattgtagcatcctcaggaacattggaattcacagcagagggattc
acatggacaggtgtcactcaaaacggaagaagtggagcctgcaaaaggggatcagccgat
agtttctttagccgactgaattggctaacaaaatctggaaactcttaccccacattgaat
gtgacaatgcctaacaataaaaatttcgacaaactatacatctgggggattcatcacccg
agctcaaaccaagagcagacaaaattgtacatccaagaatcaggacgagtaacagtctca
acaaaaagaagtcaacaaacaataatccctaacatcggatctagaccgtgggtcaggggt
caatcaggcaggataagcatatactggaccattgtaaaacctggagatatcctaatgata
aacagtaatggcaacttagttgcaccgcggggatattttaaattgaaaacagggaaaagc
tctgtaatgagatcagatgcacccatagacatttgtgtgtctgaatgtattacaccaaat
gga
>Argentina_99_2_1999_1
------------------------------------------------caaaacccaacc
agtggaaacaacaccgccacattatgtctgggacaccatgcagtagcaaatggaacattg
gtaaaaacaataactgatgaccaaattgaggtgacaaatgctaccgaattagttcagagc
atttcaatagggaaaatatgcaacaactcatatagagttctagatggaagaaattgcaca
ttaatagatgcaatgctaggagacccccactgtgatgtcttccagtatgagaattgggac
ctcttcatagaaagaagcaacgctttcagcaattgctacccatatgacatccctaactat
gcatcgctccggtccattgtagcatcctcaggaacattggaattcacagcagagggattc
acatggacaggtgtcactcaaaacggaagaagtggagcctgcaaaaggggatcagccgat
agtttctttagccgactgaattggctaacagaatctggaaactcttaccccacattgaat
gtgacaatgcctaacaataaaaatttcgacaaactatacatctgggggattcatcacccg
agctcaaaccaagagcagacaaaattgtacatccaagaatcaggacgagtaacagtctca
acaaaaagaagtcaacaaacgatagtccctaatatcggatctagaccgtgggtcaggggt
caatcaggcaggataagcatatactggaccattgtaaaacctggagatatcctaatgata
aacagtaatggcaacttagttgcaccgcggggatattttaaattaaaaacagggaaaagc
tctgtaatgagatcagatgcacccatagacatttgtgtgtctgaatgtattacaccaaat
gga
>Algiers_1972_1972_1
atgaagacaaccattattttgatactactaatccattgggtccacagccaaatcccaatt
agtgacaacaacacagccacactatgcctgggacaccatgcagtagcaaatggaacactg
gtaaaaacattaactgatgaccagactgaggtgacaaatgctactgaattagttcaaagt
acttcaacaggaaaaatatgcaataacccatatagggtcctagatgggaaaaactgcaca
ttaatagatgcaatgctgggagatccccattgtgatgtttttcngtatgagaattgggac
ctcttcgttgaaagaagcagtgctttcagcaattgctacccatacgacgtccctgactat
gcatcgctccggtctattgtagcatcctcaggaacgttagaattcatggcagagggattc
acatggacaggtgtcactcaaaacggaagaagtagctcctgcagaaggggatcagccgac
agtttctttagccgactgaattggctaacaaaatctgaaagttcctactccacattgaat
gtgacaatgcctaacaatgacaatttcgataaactatacatctgggggatccatcacccg
agtacaaacaatgagcagacaaaattgtatgtccaagcatcaggccgagtaacagtttca
acaaaaagaagccaacaaacgatactccccaacatcgggtccagaccgtgggtcagaggt
caatcaggcagaataagcatatattggaccattgtgaaacctggagatgttttagtgata
aacagtaatggtaacttaattgcaccgcggggatatttcaaaatgcgggcaggaaaaagc
tctataatgagatcagatgcacccatcgacacttgtgtgtttgaatgtattacaccaaat
gga
>Italy_1062_1991_1991_1
atgaagacaaccattattttgatactactgacccattgggtctacagtcaaaacccaacc
agtgacaacaacacagccacattatgtctgggacaccatgcagtagcaaatggaacattg
gtaaaaacaataactgatgaccaaattgaggtgacaaatgctactgaattagttcagagc
atttcaatagggaaaatatgcaacaactcatatagggttctagatggaagaaattgcaca
ttaatagatgcaatgctaggagacccccactgtgatgtttttcagtatgagaattgggac
ctcttcatagaaagaagcagcgctttcagcaattgctacccatatgacatccctgactat
gcatcgctccggtccattgtagcatcctcaggaacattagaattcacagcagagggattc
acatggacaggtgtcactcaaaacggaagaagtggagcctgcaaaaggggatcagccgat
agtttctttagccgactgaattggctaacaaattctggaaattcttaccccatattgaat
gtgacaatgcctaacaataaaaatttcgataaactatacatctgggggattcatcacccg
agctcaaacaaagagcagacaaaattgtatatccaagaatcaggacgagtaacagtctca
acagaaagaagtcaacaaacagtaatccctaacatcggatctagaccgtgggtcaggggt
caatcaggcaggataagcatatactggaccattgtaaaacctggagatattctaacgata
aacagtaatggcaacttagttgcaccgcggggatattttaaattgggaacagggaaaagc
tctgtaatgagatcagatgcacccatagacacttgtgtgtctgaatgtattacaccaaat
gga
>Edinburgh_1_1998_1998_1
---------------------------------------------agtcaaaacccaacc
agtggagacaacacagccacattatgtctgggacaccatgcagtagcaaatggaacattg
gtaaaaacaataactgatgaccaaattgaggtgacaaatgctactgaattagttcagagc
acttcaatagggaaaatatgcaacaactcatataaagttctagatggaagaaattgcaca
ttaatagatgcaatgctaggagacccccactgtgatgtcttccagtatgagaattgggac
ctcttcatagaaagaagcagcgctttcagcaattgctacccatatgacatccctgattat
gcatcgctccggtccattgtagcatcctcaggaacattagaattcacagcagagggattc
acatggacaggtgtcactcaaaacggaagaagtggagcctgcaaaaggggatcagccgat
agtttctttagtcgactgaattggctaacaaaatctggaaactcttaccccacattgaat
gtgacaatgcctaacaataaaaatttcgacaaactatacatctgggggattcatcacccg
agctcaaaccaacagcagacagaattgtacatccaagaatcaggacgagtaacagtctca
acaaaaagaagtcaacaaacgataattcctaatatcggatctagaccgtgggttaggggt
caatcaggcaggataagcatatactggaccattgtaaaacctggagatatcctaatgata
aacagtaatggcaacttagttgcaccgcggggatattttaaattgaaaacagggaaaagc
tctgtaatgagatcagatgcacccatagacatttgtgtgtctgaatgtattacaccaaat
gga
>Guelph_06_28865_2006_2006_04_1
atgacgacacctctctttttgatactactgacccattgggcttacagtcaaaacccaatc
agtggcaacaacacagccacattgtgtctgggacaccatgcagtagcaaatggaacattg
gtaaaaacaataagtgatgatcaaattgaggtgacaaatgctacagaattagttcagagc
atttcaatggggaaaatatgcaacaactcatatagaattctagatggaaggaattgcaca
ttaatagatgcaatgctaggagacccccactgtgacgcctttcagtatgagaattgggac
ctctttatagaaagaagcagcgctttcagcaattgctacccatatgacatccctgactat
gcatcgctccgatccattgtagcatcctcaggaacattggaattcacagcagagggattc
acatggacaggtgtcactcaaaacggaagaagtggagcctgcaaaaggggatcagccgat
agtttctttagccgactgaattggctaacaaaatccggaagctcttaccccacattgaat
gtgacaatgcctaacaataaaaatttcgacaagctatacatctgggggattcatcacccg
agctcaaatcaagagcagacaaaattgtacatccaagaatcaggacgagtaacagccaca
acaaaaaaaagtcaacaaacaataatccctaacatcggatctagaccgtgggtcagaggt
caatcaggtaggataagcatatactggaccattgtaaaacctggagatatcctaatgata
aacagtaatggcaacatagttgcaccgcggggatattttaaattgaaaacagggaaaagc
tctgtaatgagatcagatgtacccatagacatttgtgtgtcggaatgtattacaccaaat
gga
>Herefordshire_1_2009_2009_08_1
------------------------ctactgacccattgggcttacagtcaaaacccaatc
agtgacaacaacacagccacattgtgtctgggacaccatgcagtagcaaatggaacattg
gtaaaaacaataagtgatgatcaaattgaggtgacaaatgctacagaattagttcagggc
atttcaatggggaaaatatgcaacaattcatatagaattctagatggaaagaattgcaca
ttaatagatgcaatgctaggagacccccactgtgacgcctttcagtatgagaattgggac
ctctttatagaaagaagcagcgctttcagcaattgctacccatatgacatccctaactat
gcatcgctccgatccattgtagcatcctcaggaacattggaattcacagcagagggattc
acatggacaggtgtcactcaaaacggaagaagtggatcctgcaaaaggggatcagccgat
agtttctttagccgactgaattggctaacaaaatccggaagctcttaccccacattgaat
gtgacaatgcctaacaataaaaatttcgacaagctatacatctgggggattcatcacccg
agctcaaatcaagagcagacaaaattgtacatccaagaatcaggacgagtaacagtctca
acaaaaagaagtcaacaaacaataatccctaacatcggatctagaccgtggatcagaggt
caatcaggtaggataagcatatactggaccattgtaaaacctggagatatcctaatgata
aacagtaatggcaacctagttgcaccgcggggatattttaaattgaaaacagggaaaagc
tctgtaatgagatcagatgtacccatagacatttgtgtgtctgaatgtattacaccaaat
gga
>Cheshire_1_2006_2006_03_1
------------------------ctactgacccattgggtctacagtcaaaacccaacc
agtggcaacaacacagccacattatgtctgggacaccatgcagtagcaaatggaacattg
gtaaaaacaataactgatgaccaaattgaggtgacaaatgctactgaattagttcagagc
atttcaatagggaaaatatgcaacaactcatatagagttctagatggaagaaattgcaca
ttaatagatgcaatgctaggagacccccactgtgatgtctttcagtatgagaattgggac
ctcttcatagaaagaagcagcgctttcagcaattgctacccatatgacatccctgactat
gcatcgctccggtccattgtagcatcctcaggaacattggaattcacagcagagggattc
acatggacaggtgtcactcaaaacggaagaagtggagcctgcaaaaggggatcagccgat
agtttctttagccgactgaattggctaacaaaatctggaaactcttaccccacattgaat
gtgacaatgcctaacaataaaaatttcgacaaactatacatctgggggattcatcacccg
agctcaaaccaacagcagacagaattgtacatccaagaatcaggacgagtaacagtctca
acaaaaagaagtcaacaaacgataatccctaatatcggatctagaccatgggtcaggggt
caatcaggcaggataagcatatactggaccattgtaaaacctggagatatcctaatgata
aacagtaatggcaacttagttgcaccgcggggatattttaaattgaaaacagggaaaagc
tctgtaatgagatcagatgcacccatagacatttgtgtgtctgaatgtattacaccaaat
gga
>New_York_VR_297_1983_1983_1
atgaagacaaccattattttgatactactgacccattgggtctacagtcaaaacccaatc
agtggcaacaacacagccacactgtgtctgggacaccatgcagtagcaaatggaacgctg
gtaaaaacaataactgatgaccaaattgaggtgacaaatgctactgaattagttcagagc
acttcaatagggaaaatatgcaacaacccatatagggttctagatggaagaaactgcaca
ttaatagatgcaatgctaggagatccccactgtgatgtttttcagtatgagaattgggac
ctcttcatagaaagaagcagcgctttcagcaattgctacccatatgacatccctgactat
gcatcgctccggtctattgtggcatcttcaggaacattagaattcacagcagagggattc
acatggacaggtgtcactcaaaacggaagaagtggcgcctgcagaaggggatcagccgat
agtttctttagccgactgaattggctaacaaaatctggaaattcttaccccacattgaat
gtgacaatgcctaacaataacaatttcgataaactatacatctgggggatccatcacccg
agcacaaataatgagcagacaaaattgtatgtccaagaatcagggcgagtaacagtctca
acaaaaagaagtcaacaaacaataatccccaacatcgggtctagaccgtgggtcaggggt
caatcaggcaggataagcatatattggaccattgtgaaacctggagatgtcctaatgata
aacagtaatggcaacttagttgcaccgcggggatatttcaaaatgcgaacagaaaaaagc
tctataatgaggtcagatgcacccatagacacttgtgtgtccgagtgtattacaccaaat
gga
>Argentina_1_1994_1994_1
---------------------------------------------agtcaaaatccaacc
agyggcaacaacacagccacattatgtctgggacaccatgcagtagcaaatggaacattg
gtaaaaacaataactgatgaccaaattgaggtgacaaatgctactgaattagttcagagc
atttcaatagggaaaatatgcaacaactcatatagagttctagatggaagaaattgtaca
ttaatagatgcaatgctaggagacccccactgtgatgtctttcagtatgagaattgggac
ctcttcatagaaagaagcagcgctttcagcaattgctacccatatgacatccctgactat
gcatcgctccggtccattgtagcatcctcaggaacattggaattcacagcagagggattc
acatggacaggtgtcactcaaaacggaagaagtggaagctgcaaaaggggatcagccgat
agtttctttagccgactgaattggctaacaaaatctggaaactcttaccccacattgaat
gtgacaatgcctaacaataaaaatttcgacaaactatacatctggggaattcatcacccg
agctcgaacaacgagcagacaaaattgtacatccaagaatcaggacgagtaacagtctca
acaaaaagaagtcaacaaacaataatccctaacatcggatctagaccgtgggtcaggggt
caatcaggcaggataagcatatactggaccattgtaaaacctggagatatcctaatgata
aacagtaatggcaacttagttgcaccgcggggatattttaaattgaaaacagggaaaagc
tctgtaatgagatcagatgcacccatagacatttgtgtgtctgaatgtattacaccaaat
gga
>Aboyne_410355_04_2004_06_14_1
atgaagacaaccattatttttatactactgacccattgggcctacagtcaagacccaatc
agtggcaacaacacagccacattgtgtctgagacaccatgcagtagcaaatggaacattg
gtaaaaacaataagtgatgatcaaattgaggtgacaaatgctacagaattagttcagagc
atttcaatggggaaaatatgcaacaactcatatagaattctagatggaaggaattgcaca
ttaatagatgcaatgctaggagacccccactgtgacgtctttcagtatgagaattgggac
ctctttatagaaagaagcagcgctttcagcaattgctacccatatgacatccctgactat
gcatcgctccgatcaattgtagcatcctcaggaacattggaattcacagcagagggattc
acatggacaggtgtcactcaaaacggaagaagtggagcctgcaaaaggggatcagccgat
agtttctttagccgactgaattggctaacaaaatctggaaactcttatcccacattgaat
gtgacaatgcctaacaataaaaatttcgacaagctatacatctgggggattcatcacccg
agctcaaatcaagagcagacaaaattgtacatccaagaatcaggacgagtaacagtctca
acaaaaagaagtcaacaaacaataatccctaacatcggatctagaccgtgggtcagaggt
caatcaggcaggataagcatatactggaccattgtaaaacctggagatatcctaatgata
aacagtaatggcaacttagttgcaccgcggggatattttaaattgaaaacagggaaaagc
tctgtaatgagatcagatgtacccatagacatttgtgtgtctgaatgtattacaccaaat
gga
>Philippines_2_1997_1997_1
---------------------------------------------agtcaaaacccaacc
agtggaaacaacacagccacattatgtctgggacaccatgcagtagcaaatggaacattg
gtaaaaacaataactgatgaccaaattgaggtgacaaatgctactgaattagttcagagc
atttcaatagggaaaatatgcaacaactcatataaagttctagatggaagaaattgcaca
ttaatagatgcaatgctaggagacccccactgtgatgtcttccagtatgagaattgggac
ctcttcatagaaagaagcagcgctttcagcaattgctacccatatgacatccctgactat
gcatcgctccggtccattgtagcatcctcaggaacattagaattcacagcagagggattc
acatggacaggtgtcactcaaaacggaagaagtggagcctgcaaaaggggatcaaccgat
agtttctttagccgactgaattggctaacaaaatctggaaactcttaccccacattgaat
gtgacaatgcctaacaataaaaatttcgacaaactatacatctgggggattcatcacccg
agctcaaaccaacagcagacagaattgtacatccaagaatcaggacgagtaacagtctca
acaaaaagaagtcaacaaacgatagtccctaatatcggatctagaccgtgggttaggggt
caatcaggcaggataagcatatactggaccattgtaaaacctggagatatcctaatgata
aacagtaatggcaacttagttgcaccgcggggatattttaaattgaaaacagggaaaagc
tctgtaatgagatcagatgcacccatagacatttgtgtgtctgaatgtattacaccaaat
gga
>Kentucky_4_2004_2004_1
---------------------------------------------agtcaaaacccaatc
agtggcaacaacacagccacattgtgtctgggacaccatgcagtagcaaatggaacattg
gtaaaaacaataagtgatgatcaaattgaggtgacaaatgctacagaattagttcagagc
atttcaatggggaaaatatgcaacaactcatatagaattctagatggaagaaattgcaca
ttaatagatgcaatgctaggagacccccactgtgacgtctttcagtatgagaattgggac
ctctttatagaaagaagcagcgctttcagcaattgctacccatatgacattcctgactat
gcatcgctccgatcaattgtagcatcctcaggaacattggaattcacagcagagggattc
acatggacaggtgtcactcaaaacggaagaagtggagcctgcaaaaggggatcagccgat
agtttctttagccgactgaattggctaacaaaatctggaaactcttatcccacattgaat
gtgacaatgcctaacaataaaaatttcgacaagctatacatctgggggattcatcacccg
agctcaaatcaagagcagacaaaattgtacatccaagaatcaggacgagtaacagtctca
acaaaaagaagtcaacaaacaataatccctaacatcggatctagaccgtgggtcagaggt
caatcaggcaggataagcatatactggaccattgtaaaacctggagatatcctaatgata
aacagtaatggcaacttagttgcaccgcggggatattttaaattgaaaacagggaaaagc
tctgtaatgagatcagatgtacccatagacatttgtgtgtctgaatgtattacaccaaat
gga
>Southampton_1_2007_2007_06_1
------------------------ctactgacccattgggcctacagtcaaaacccaatc
agtaacaacaacacagccacattgtgtctgggacaccatgcagtagcaaatggaacatta
gtaaaaacaataagtgatgatcaaattgaggtgacaaatgctacagaattagttcagagc
atttcaatggggaaaatatgcaacaactcatatagaattctagatggaagaaattgcaca
ttaatagatgcaatgctaggagacccccactgtgacgtctttcagtatgagaattgggac
ctctttatagaaagaagcagcgctttcagtaattgctacccatatgacatccctgactat
gcatcgctccgatcaattgtagcatcctcaggaacattggaattcacagcagagggattc
acatggacaggtgtcactcaaaacggaagaagtggagcctgcaaaaggggatcagccgat
agtttctttagccgactgaattggctaacaaaatctggaaactcttatcccacattgaat
gtgacaatgcctaacaataaaaatttcgacaagctatacatctgggggattcatcacccg
agttcaaatcaagagcagacaaaattgtatatccaagaatcaggacgagtaacagtctca
acaaaaagaagtcaacaaacaataatccctaacatcggatctagaccgtgggtcagaggt
caatcaggcaggataagcatatactggaccattgtaaaacctggagatatcctaatgata
aacagtaatggcaacttagttgcaccgcggggatattttaaattgaaaacagggaaaagc
tctgtaatgagatcagatgtacccatagacatttgtgtgtctgaatgtattacaccaaat
gga
>Sachiyama_1_1971_1971_1
atgaagacaaccactattttgatactactgacccattgggtccacagtcaaatcccaatc
aatgacaacaacacagccacactatgcctgggacaccatgcagtagcaaatggaacactg
gtaaaaacattaactgatgaccagattgaggtgacaaatgctactgaattagttcagagt
acttcaacaggaaaaatatgcaataactcatatagggtcctagatggaaaaaactgcaca
ttgatagatgcaatgctgggagatccccattgtgatgtttttcagtatgagaattgggac
ctcttcgttgaaagaagcagtgctttcagcaattgctacccatatgacgtccctaactat
gcatcgctccggtctattgtagcatcctcaggaacgttagaattcatggcagagggattc
acatggacaggtgtcactcaaaacggaagaagtagctcctgcagaaggggatcagccgat
agtttctttagccgactgaattggctgacaaaatctggaagttcctactccacactgaat
gtgacaatgcctaataatgacaatttcgataaactatacgtctgggggatccatcacccg
agtacaaataatgagcaaacaaaattgtatgtccaagcatcagggcgagtaacagtttca
acaaaaagaagtcaacaaacgatactccccaacatcgggctcaggccgtgggtcagaggt
caatcaggcagggtaagcatatattggaccattgtgaaacctggagatgtcttaatgata
aacagtaatggcaacttaattgcaccgcggggatatttcaaaatacgagcagggaaaagc
tctataatgagatcagatgcacccatcgacacttgtgtgtctgagtgtattacaccaaat
gga
>Ontario_40754_2002_2002_1
---------------------------------------------agtcaaaacccaatc
agtggcaacaacacagccacattgtgtctgggacaccatgcagtagcaaatggaacattg
gtaaaaacaataagtgatgatcaaattgaggtgacaaatgctacagaattagttcagagc
atttcaatggggaaaatatgcaacaactcatatagaattctagatggaagaaattgcaca
ttaatagatgcaatgctaggagacccccactgtgacgtctttcagtatgagaattgggac
ctctttatagaaagaagcagcgctttcagcaattgctacccatatgacatccctgactat
gcatcgctccgatccattgtagcatcctcaggaacattggaattcacagcagagggattc
acatggacaggtgtcactcaaaacggaagaagtggagcctgcaaaaggggatcagccgat
agtttctttagccgactgaattggctaacaaaatctggaaactcttaccccacattgaat
gtgacaatgcctaacaataaaaatttcgacaagctatacatctgggggattcatcacccg
agctcaaatcaagagcagacaaaattgtacatccaagaatcaggacgagtaacagtctca
acaaaaagaagtcaacaaacaataatccctaacatcggatctagaccgtgggtcagaggt
caatcaggcaggataagcatatactggaccatcgtaaaacctggagatatcctaatgata
aacagtaatggcaacttagttgcaccgcggggatattttaaattgaaaacagggaaaagc
tctgtaatgagatcagatgtacccatagacatttgtgtgtctgaatgtattacaccaaat
gga
>Kentucky_698_1988_1988_2
atgaagacaaccattattttgatactactgacccattgggtctacagtcaaaacccaacc
agtggcaacaacacagccacattatgtctgggacaccatgcagtagcaaatggaacattg
gtaaaaacaataactgatgaccaaattgaggtgacaaatgctactgaattagttcagagc
atttcaatagggaaaatatgcaacaactcatatagggttctagatggaagaaattgcaca
ttaatagatgcaatgctaggagacccccactgtgatgtttttcagtatgagaattgggac
ctcttcatagaaagaagcagcgctttcagcaattgctacccatatgacatccctgactat
gcatcgctccggtccattgtagcatcctcaggaacattagaattcacagcagagggattc
acatggacaggtgtcactcaaaacggaagaagtggagcctgcaaaaggggatcagccgat
agtttctttagccgactgaattggctaacaaaatctggaaactcttaccccacattgaat
gtgacaatgcctaacaataaaaatttcgataaactatacatctgggggattcatcacccg
agctcaaacaatgagcagacaaaattgtatatccaagaatcaggacgagtaacagtctca
acaaaaagaagtcaacaaacaataatccctaacatcggatctagaccgtgggtcaggggt
caatcaggcaggataagcatatactggaccattgtaaaacctggagatatcctaatgata
aacagtaatggcaacttagttgcaccgcggggatattttaaattgagaacagggaaaagc
tctgtaatgagatcagatgcacccatagacacttgtgtgtctgaatgtattacaccaaat
gga
>Rome_5_1991_1991_1
atgaagacaaccattattttgatactactgacccattgggtctacagtcaaaacccaacc
agtggcaacaacacagccacattatgtctgggacaccatgcagtagcaaatggaacattg
gtaaaaacaataactgatgaccaaattgaggtgacaaatgctactgaattagttcagagc
atttcaatagggaaaatatgcaacaactcatatagggttctagatggaagaaattgcaca
ttaatagatgcaatgctaggagacccccattgtgatgattttcagtatgagaattgggac
ctcttcatagaaagaagcagcgctttcagcaattgctacccatatgacatccctgactat
gcatcgctccggtccattgtagcatcctcaggaacattagaatttacagcagaggggttc
acatggacaggtgtcactcaaaacggaagaagtggagcctgcaaaaggggatcagccgat
agtttctttagccgactgaattggctaacaaaatctggaaattcttaccccatattgaat
gtgacaatgcctaacaataaaaatttcgataaactatacatctgggggattcatcacccg
agctcaaacgaagagcagacaaaattatatatccaagaatcaggacgagtaacagtctca
acagaaagaagtcaacaaacagtaatccctaacatcggatctaggccgttggtcaggggt
caatcaggcaggataagcatatactggaccattgtaaaacctggagatattctaatgata
aacagtaatggcaacttagttgcaccgcggggatattttaaattgagaacagggaaaagc
tctgtaatgagatcagatgcactcatagacacttgtgtgtctgaatgtattacaccaaat
gga
>Texas_39655_1991_1991_1
atgaagacaaccattattttgatactactgacccattgggtctacagtcaaaacccaacc
agtggcaacaacacagccacattatgtctgggacaccatgcagtagcaaatggaacattg
gtaaaaacaataactgatgaccaaattgaggtgacaaatgctactgaattagttcagagc
atttcaatagggaaaatatgcaacaactcatatagagttctagatggaagaaattgcaca
ttaatagatgcaatgctaggagacccccactgtgatgtctttcagtatgagaattgggac
ctcttcatagaaagaagcagcactttcagcaattgctacccatatgacatccctgactat
gcatcgctccggtccattgtagcatcctcaggaacattggaattcacagcagagggattc
acatggacaggtgtcactcaaaacggaagaagtggagcctgcaaaaggggatcagccgat
agtttctttagccgactgaattggctaacaaaatctggaaactcttaccccacattgaat
gtgacaatgcctaacaataaaaatttcgacaaactatacatctgggggattcatcacccg
agctcaaacaaagagcagacaaaattgtacatccaagaatcaggacgagtaacagtctca
acaaaaagaagtcaacaaacaataatccctaacatcggatctagaccgtgggtcaggggt
caatcaggcaggataagcatatactggaccattgtaaaacctggagatatcctaatgata
aacagtaatggcaacttagttgcaccgcggggatattttaaattgaaaacagggaaaagc
tctgtaatgagatcagatgcacccatagacatttgtgtgtctgaatgtattacaccaaat
gga
>ABY81492Miami_1_1963_1963_1
atgaagacaaccactattttgatactactgacccattgggtccacagtcaaaacccaacc
ggtggcaacaacacagccacactgtgcctgggacaccatgcagtagcaaatggaacactg
gtaaaaacaataactgatgaccagattgaggtgacaaatgctactgaattagttcagagc
acttcaacagggaaaatatgcaacaacccatatagggtcctagatggaagaaactgcaca
ttaatagatgcaatgctgggagatccccattgtaatgtttttcagtatgagaattgggac
ctcttcattgaaagaagcagtgctttcagcaattgctacccatatgacgtccctgactat
gcatcgctccggtctcttgtggcatcttcaggaacgttagaattcatggcagagggattc
acatggacaggtgtcactcaaaacggaggaagtagcgcctgcagaaggggatcagccgat
agtttctttagccgactgaattggctaacaaaatctgaaagttcctaccccacattgaat
gtgacaatgcctaacaatgacaatttcgataaactatacatctgggggatccatcacccg
agtacaaataatgagcagacaaaattgtatgtccaagcatcagggcgagtaacagtttca
acaaaaagaagtcaacaaacgataatccccaacatcgggtccagaccgtgggtcaggggt
caatcaggcaggataagcatatattggaccattgtgaaacctggagatgtcctaatgata
aacagtaatggcaacttaattgcaccgcggggatatttcaaaatgcggacaggaaaaagc
tctataatgagatcagatgcacccatagacacttgtgtgtctgagtgtattacaccaaat
gga
>Soderala_94_1994_1
atgaagacaaccattattttgatactactgatccattgtgtctacagtcaaaacccaatc
agtggcaacaacacagccacattatgtctgggacaccatgcagtagcaaatggaacattg
gtaaaaacaataactgatgaccaaattgaagtgacaaatgctactgaattagttcagagc
atttcaatagggaaaatatgcaacaactcatatagagttctagatggaagaaattgcaca
ttaatagatgcaatgctaggagacccccactgtgatgtcttccagtatgagaattgggac
ctcttcatagaaagaagcagcgctttcagcaattgctacccatatgacatccctgactat
gcatcgctccggtccattgtagcatccttaggaacattggaattcacagcagagggattc
acatggacaggtgtcactcaaaacggaagaagtggagcctgcaaaaggggatcagccgat
agtttctttagccgactgaattggctaacaaaatctggaaactcttaccccacattgaat
gtgacaatgcctaacaataaaaatttcgacaaactatacatctgggggattcatcacccg
agctcaaaccaacagcagacagaattgtacatccaagaatcaggacgagtaacagtctca
acaaaaagaagtcaacaaacagtaatccctaatatcggatctagaccgtgggtcaggggt
caatcaggcaggataagcatatactggaccattgtaaaacctggagatatcctaatgata
aacagtaatggcaacttagttgcaccgcggggatattttaaattgaaaacagggaaaagc
tctgtaatgagatcagatgcacccatagacatttgtgtgtctgaatgtattacaccaaat
gga
>Argentina_225_1995_1995_1
---------------------------------------------agtcaaaatccaacc
agtggcaacaacacagccacattatgtctgggacaccatgcagtagcaaatggaacattg
gtaaaaacaataactgatgaccaaattgaggtgacaaatgctactgaattagttcagagc
atttcaatagggaaaatatgcaacaactcatatagagttctagatggaagaaattgtaca
ttaatagatgcaatgctaggagacccccactgtgatgtctttcagtatgagaattgggac
ctcttcatagaaagaagcagcgctttcagcaattgctacccatatgacatccctgactat
gcatcgctccggtccattgtagcatcctcaggaacattggaattcacggcagagggattc
atatggacaggtgtcactcaaaacggaagaagtggagcctgcaaaaggggatcagccgat
agtttctttagccgactgaattggctaacaaaatatggaaactcttaccccacattgaat
gtgacaatgcctaacaatgaaaatttcgacaaactatacatctgggggattcatcatccg
agctcaaacaacgagcagacaaaattgtacatccaagaatcaggacgagtaacagtctca
acaaaaagaagtcaacaaacaataatccctaacatcggatctagaccgtgggtcaggggt
caatcaggcagaataagcatatactggaccattgtaaaacctggagatatcctaatgata
aacagtaatggcaacttagttgcaccgcggggatattttaaattgaaaacagggaaaagc
tctgtaatgagatcagatgcacccatagacatttgtgtgtctgaatgtattacaccaaat
gga
>Pennsylvania_1_2007_2007_09_1
------------------------ctactgacccattgggcttacagtcaaaacccaatc
agtggcaacaacacagccacattgtgtctgggacaccatgcagtagcaaatggaacattg
gtaaaaacaataagtgatgatcaaattgaggtgacaaatgctacagaattagttcagagc
atttcaatggggaaaatatgcaacaactcatatagaattctagatggaaggaattgcaca
ttaatagatgcaatgctaggagacccccactgtgacgcctttcagtatgagaattgggac
ctctttatagaaagaagcagcgctttcagcaattgctacccatatgacatccctgactat
gcatcgctccgatccattgtagcatcctcaggaacattggaattcacagcagagggattc
acatggacaggtgtcactcaaaacggaagaagtggagcctgcaaaaggggatcagccgat
agtttctttagccgactgaattggctaacaaaatccggaagctcttactccacattgaat
gtgacaatgcctaacaataaaaatttcgacaagctatacatctgggggattcatcacccg
agctcaaataaagagcagacaaaattgtacatccaagaatcaggacgagtaacagtctca
acaaaaagaagtcaacaaacaataatccctaacatcggatctagaccgtgggtcagaggt
caatcaggtaggataagcatatactggaccattgtaaaacctggagatatcctaatgata
aacagtaatggcaacttagttgcaccgcggggatattttaaattgaaaacagggaaaagc
tctgtaatgagatcagatgtacccatagacatttgtgtgtctgaatgtattacaccaaat
gga
>Cagnes_sur_Mer_1_2000_2000_1
---------------------------------------------agtcaaaacccaatc
agtggcaacaacacagccacattatgtctgggacaccatgcagtagcaaatggaacatta
gtaaaaacaataactgatgaccaaattgaggtgacaaatgctactgaattagttcagagc
atttcaatggggaaaatatgtaacaactcatatagggttctagatggaagaaattgcaca
ttaatagatgcaatgctaggagatccccattgtgatgattttcagtatgagaattgggac
ctcttcatagaaagaagcagcgctttcagcaattgctacccatatgacatccctgactat
gcatcgctccggtccattgtagcatcctcaggaacattagaattcacagcagaggggttc
acatggacaggtgtcactcaaaacggaagaagtggagcctgcaaaaggggatcagccgat
agtttctttagcagactgaattggctaacaaaatctggaaattcttaccccatattgaat
gtgacaatgcctaacaataaaaatttcgataaactatacatctgggggattcatcacccg
agctcaaacgaagagcagacaaaattatatatccaagaatcaggacgagtaacagtctca
acggaaagaagtcaacaaacagtaatccctaacatcagatctaggccatgggtcaggggt
caatcaggcaggataagcatatactggaccattgtaaaacctggagatgttctaatgata
aacagtaatggcaacttagttgcaccgcgaggatattttaaattgagaacagggaaaagc
tctgtaatgagatcagatgcactcatagacacttgtgtgtctaaatgtattacaccaaat
gga
>Rome_2_2003_2003_2
atgaagacaaccattattttgatactactgacccattgggcctacagtcaaaacccaatc
agtggcaacaacacagccacattgtgtctgggacaccatgcagtagcaaatggaacattg
gtaaaaacaataagtgatgatcaaattgaggtgacaaatgctacagaattagttcagagc
atttcaatggggaaaatatgcaacaactcatatagaattctagatggaagaaattgcaca
ttaatagatgcaatgctaggagacccccactgtgacgtctttcagtatgagaattgggac
ctctttatagaaagaagcagcgctttcagcaattgctacccatatgacatccctgactat
gcatcgctccgatcaattgtagcatcctcaggaacattggaattcacagcagagggattc
acatggacaggtgtcactcaaaacggaagaagtggagcctgcaaaaggggatcagccgat
agtttctttagccgactgaattggctaacaaaatctggaaactcttatcccacattgaat
gtgacaatgcctaacaataaaaatttcgacaagctatacatctgggggattcatcacccg
agctcaaatcaagagcagacaaaattgtacatccaagaatcaggacgagtaacagtctca
acaaaaagaagtcaacaaacaataatccctaacatcggatctagaccgtgggtcagaggt
caatcaggcaggataagcatatactggaccattgtaaaacctggagatatcctaatgata
aacagtaatggcaacttagttgcaccgcggggatattttaaattgaaaacagggaaaagc
tctgtaatgagatcagatgtacccatagacatttgtgtgtctgaatgtattacaccaaat
gga
>Cheshire_1_2007_2007_11_1
------------------------ctactgacccattgggcctacagtcaaaacccaatc
agtaacaacaacacagccacattgtgtcttggacaccatgcagtagcaaatggaacatta
gtaaaaacaataagtgatgatcaaattgaggtgacaaatgctacagaattagttcagagc
atttcaatggggaaaatatgcaacaactcatatagaattctagatggaagaaattgcaca
ttaatagatgcaatgctaggagacccccactgtgacgtctttcagtatgagaattgggac
ctctttatagaaagaagcagcgctttcagcaattgctacccatatgacatccctgactat
gcatcgctccgatcaattgtagcatcctcaggaacattggaattcacagcagagggattc
acatggacaggtgtcactcaaaacggaagaagtggagcctgcaaaaggggatcagccgat
agtttctttagccgactgaattggctaacaaaatctggaaactcttatcccacattgaat
gtgacaatgcctaacaataaaaatttcgacaagctatacatctgggggattcatcacccg
agttcaaatcaagagcagacaaaattgtatatccaagaatcaggacgagtaacagtctca
acaaaaagaagtcaacaaacaataatccctaacatcggatctagaccgtgggtcagaggt
caatcaggcaggataagcatatattggaccattgtaaaacctggagatatcctaatgata
aacagtaatggcaacttagttgcaccgcggggatattttaaattgaaaacagggaaaagc
tctgtaatgagatcagatgtacccatagacatttgtgtgtctgaatgtattacaccaaat
gga
>Algiers_1_1972_1972_1
atgaagacaaccattattttgatactactaatccattgggtccacagccaaatcccaatt
agtgacaacaacacagccacactatgcctgggacaccatgcagtagcaaatggaacactg
gtaaaaacattaactgatgaccagactgaggtgacaaatgctactgaattagttcaaagt
acttcaacaggaaaaatatgcaataacccatatagggtcctagatgggaaaaactgcaca
ttaatagatgcaatgctgggagatccccattgtgatgtttttcagtatgagaagtgggat
ctcttcgttgaaagaagcagtgctttcagcaattgctacccatacgacgtccctgactat
gcatcgctccggtctattgtggcatcttcaggaacgttagaattcatggcagagggattc
acatggacaggtgtcactcaaaacggaagaagtagctcctgcagaaggggatcagccgac
agtttctttagccgactgaattggctaacaaaatctgaaagttcctactccacattgaat
gtgacaatgcctaacaatgacaatttcgataaactatacatctgggggatccatcacccg
agtacaaacaatgagcagacaaaattgtatgtccaagcatcaggccgagtaacagtttca
acaaaaagaagccaacaaacgatactccccaacatcgggtccagaccgtgggtcagaggt
caatcaggcagaataagcatatattggaccattgtgaaacctggagatgttttagtgata
aacagtaatggtaacttaattgcaccgcggggatatttcaaaatgcgggcaggaaaaagc
tctataatgagatcagatgcacccatcgacacttgtgtgtttgaatgtattacaccaaat
gga
>Leicestershire_1_2000_2000_05_1
atgaagacaaccattatcttgatactactgacccattgggtctacagtcaaaacccaatc
agtggcaacaacacagccacattatgtctgggacaccatgcagtagcaaatggaacatta
gtaaaaacaataactgatgaccaaattgaggtgacaaatgctactgaattagttcaaagc
atttcaatggggaaaatatgtaacaactcatatagggttctagatggaagaaattgcaca
ttaatagatgcaatgctaggagatccccattgtgatgattttcagtatgagaattgggac
ctcttcatagaaagaagcagcgctttcagcaattgctacccatatgacatccctgactat
gcatcgctccggtccattgtagcatcctcaggaacattagaattcacagcagaggggttc
gcatggacaggtgtcactcaaaacggaagcagtggagcctgcaaaaggggatcagccgat
agtttctttagcagactgaattggctaacaaaatctggaaattcttaccccatattgaat
gtgacaatgcctaacaataaaaatttcgataaactatacatctgggggattcatcacccg
agctcaaacaaagagcagacaaaattatatatccaagaatcaggacgagtaacagtctca
acggaaagaagtcaacaaacagtaatccctaacatcggatctaggccatgggtcaggggt
caatcaggcaggataagcatatactggaccattgtaaaacctggagatgttctaatgata
aacagtaatggcaacttagttgcaccgcgaggatattttaaattgagaacagggaaaagc
tctgtaatgagatcagatgcactcatagacacttgtgtgtctaaatgtattacaccaaat
gga
>Kentucky_7_2007_2007_07_1
------------------------ctactgacccattgggcttacagtcaaaacccaatc
agtggcaacaacacagccacattgtgtctgggacaccatgcagtagcaaatggaacattg
gtaaaaacaataagtgatgatcaaattgaggtgacaaatgctacagaattagttcagagc
atttcaatggggaaaatatgcaacaattcatatagaattctagatggaaagaattgcaca
ttaatagatgcaatgctaggagacccccactgtgacgcctttcagtatgagaattgggac
ctctttatagaaagaagcagcgctttcagcaattgttacccatatgacatccctaactat
gcatcgctccgatccattgtagcatcatcaggaacattggaattcacagcagagggattc
acatggacaggtgtcactcaaaacggaagaagtggatcctgcaaaaggggatcagccgat
agtttctttagccgactgaattggctaacaaaatccggaagctcttaccccacattgaat
gtgacaatgcctaacaataaaaatttcgacaagctatacatctgggggattcatcacccg
agctcaaatcaagagcagacaaaattgtacatccaagaatcaggacgagtaacagtctca
acaaaaagaagtcaacaaacaataatccctaacatcggatctagaccgtgggtcagaggt
caatcaggtaggataagcatatactggaccattgtaaaacctggagatatcctaatgata
aacagtaatggcaacttagttgcaccgcggggatattttaaattgaaaacagggaaaagc
tctgtaatgagatcagatctacccataaacatttgtgtgtctgaatgtattacaccaaat
gga
>Switzerland_173_1993_1993_1
atgaagacaaccattattttaatactactgacccattgggtctacagtcaaaacccaacc
agtggcaacaacacagccacattatgtctgggacaccatgcagtagcaaatggaacattg
gtaaaaacaataactgatgaccaaattgaggtgacaaatgctactgaattagttcagagc
atttcaatagggaaaatatgcaacaactcatatagggttctagatggaagaaattgcaca
ttaatagatgcaatgctaggagacccccattgtgatgattttcagtatgagaattgggac
ctcttcatagaaagaagcagcgctttcagcaattgctacccatatgacatccctgactat
gcatcgctccggtccattgtagcatcctcaggaacattagaattcacagcagaggggttc
acatggacaggtgtcactcaaaacggaagaagtggagcctgcaaaaggggatcagccgat
agtttctttagccgactgaattggctaacaaactctggaaattcttaccccatattgaat
gtgacaatgcctaacaataaaaatttcgataaactatacatctgggggattcatcacccg
agctcaaacaaagagcagacaaaattatatacccaagaatcaggacgagtaacagtctca
acagaaagaagtcaacaaacagtaatccctaacatcagatctaggccgtgggtcaggggt
caatcaggcaggataagcatatactggaccattgtaaaacctggagatattctaatgata
aacagtaatggcaacttagttgcaccgcggggatattttaaattgagaacagggaaaagc
tctgtaatgagatcagatgcactcatagacacttgtgtgtctgaatgtattacaccaaat
gga
>Kentucky_694_1988_1988_1
atgaagacaaccattattttgatactactgacccattgggtctacagtcaaaacccaacc
agtggcaacaacacagccacattatgtctgggacaccatgcagtagcaaatggaacattg
gtaaaaacaataactgatgaccaaattgaggtgacaaatgctactgaattagttcagagc
atttcaataggaaaaatatgcaacaactcatatagggttctagatggaagaaattgcaca
ttaatagatgcaatgctaggagacccccactgtgatgtttttcagtatgagaattgggac
ctcttcatagaaagaagcagcgctttcagcaattgctacccatatgacatccctgactat
gcatcgctccggtccattgtagcatcctcaggaacattagaattcacagcagagggattc
acatggacaggtgtcactcaaaacggaagaagtggagcctgcaaaaggggatcagccgat
agtttctttagccgactgaattggctaacaaaatctggaaactcttaccccacattgaat
gtgacaatgcctaacaataaaaatttcgataaactatacatctgggggattcatcacccg
agctcaaacaatgagcagacaaaattgtatatccaagaatcaggacgagtaacagtctca
acaaaaagaagtcaacaaacaataatccctaacatcggatctagaccgtgggtcaggggt
caatcaggcaggataagcatatactggaccattgtaaaacctggagatatcctaatgata
aacagtaatggcaacttagttgcaccgcggggatattttaaattgagaacagggaaaagc
tctgtaatgagatcagatgcacccatagacacttgtgtgtctgaatgtattacaccaaat
gga
>Romania_1_1980_1980_1
atgaagacaaccattattttgatactactgacccattgggtctacagtcaaaacccaacc
agtggcaacaacacagccacactatgtctgggacaccatgcagtagcaaatggaacattg
gtaaaaacaataactgatgaccaaattgaggtgacaaatgctactgaattagttcagagc
acttcaatagggaaaatatgcaacaacccatatagggttctagatggaagaaactgcaca
ttaatagatgcaatgctaggagatccccactgtgatgtttttcagtatgagaattgggac
ctcttcatagaaagaagcagcgctttcagcaattgctacccatatgacatccctgactat
gcatcgctccggtctattgtggcatcttcaggaacattagaattcacagcagagggattc
acatggacaggtgtcactcaaaacggaggaagtggcgcctgcagaaggggatcagccgat
agtttctttagccgactgaattggctaacaaaatctggaaattcttaccccacattgaat
gtgacaatgcctaacaataacaatttcgataaactatacatctgggggatccatcacccg
agcacaaacaatgagcagacaaaattgtatgtccaagagttagggcgagtaacagtctca
acaaaaagaagtcaacaaacaataatccccaacatcggatctagaccgtgggtcaggggt
caatcaggcaggataagcatatattggaccattgtgaaacctggagatatcctaatgata
aacagtaatggcaacttagttgcaccgcggggatatttcaaaatgcgaacaggaaaaagc
tctataatgagatcagatgcacccatagatacttgtgtgtccgagtgtattacaccaaat
gga
>Ibaraki_1_07_2007_08_21_3
--------------------gatactactgacccattgggcttacagtcaaaacccaatc
agtggcaacaacacagccacattgtgtctgggacaccatgcagtagcaaatggaacattg
gtgaaaacaataagtgatgatcaaattgaggtgacaaatgctacagaattagttcagagc
atttcaatggggaaaatatgcaacaactcatatagaattctagatggaaggaattgcaca
ttaatagatgcaatgctaggagacccccactgtgacgcctttcagtatgagaattgggac
ctctttatagaaagaagcagcgctttcagcaattgctacccatatgacatccctgactat
gcatcgctccgatccattgtagcatcctcaggaacattggaattcacagcagagggattc
acatggacaggtgtcactcaaaacggaagaagtggagcctgcaaaaggggatcagccgat
agtttctttagccgactgaattggctaacaaaatccggaagctcttactccacattgaat
gtgacaatgcctaacaataaaaatttcgacaagctatacatctgggggattcatcacccg
agctcaaataaagagcagacaaaattgtacatccaagaatcaggacgagtaacagtctca
acaaaaagaagtcaacaaacaataatccctaacatcggatctagaccgtgggtcagaggt
caatcaggtaggataagcatatactggaccattgtaaaacctggagatatcctaatgata
aacagtaatggcaacttagttgcaccgcggggatattttaaattgaaaacagggaaaagc
tctgtaatgagatcagatgtacccatagacatttgtgtgtctgaatgtattacaccaaat
gga
>Switzerland_1118_1979_1979_1
atgaagacaaccattattttgatactactgacccattgggtctacagtcaaaacccaacc
agtggcaacaacacagccacactatgtctgggacaccatgcagtagcaaatggaacattg
gtaaaaacaataactgatgaccaaattgaggtgacaaatgctactgaattagttcagagc
acttcaatagggaaaatatgcaacaacccatatagggttctagatggaagaaactgcaca
ttaatagatgcaatgctaggagatccccactgtgatgtttttcagtatgagaattgggac
ctcttcatagaaagaagcagcgctttcagcaattgctacccatatgacatccctgactat
gcatcgctccggtctattgtggcatcttcaggaacattagaattcacagcagagggattc
acatggacaggtgtcactcaaaacggaggaagtggcgcctgcagaaggggatcagccgat
agtttctttagccgactgaattggctaacaaaatctggaaattcttaccccacattgaat
gtgacaatgcctaacaataacaatttcgataaactatacatctgggggatccatcacccg
agcacaaacaatgagcagacaaaattgtatgtccaagaattagggcgagtaacagtctca
acaaaaagaagtcaacaaacaataatccccaacatcggatctagaccgtgggtcaggggt
caatcaggcaggataagcatatattggaccattgtgaaacctggagatatcctaatgata
aacagtaatggcaacttagttgcaccgcggggatatttcaaaatgcgaacaggaaaaagc
tctataatgagatcagatgcacccatagacacttgtgtgtccgagtgtattacaccaaat
gga
>Ibadan_6_91_1991_1
atgaagacaaccattgttttgatactactgacccattgggtctacagtcaaaacccaacc
agtggcaacaacacagccacattatgtctgggacaccatgcagtagcaaatggaacattg
gtaaaaacaataactgatgaccaaattgaggtgacaaatgctactgaattagttcagagc
atttcaatagggaaaatatgcaacaactcatatagggttctagatggaagaaattgcaca
ttaatagatgcaatgctaggagacccccactgtgatgtttttcagtatgagaattgggac
ctcttcatagaaagaagcagcgctttcagcaattgctacccatatgacatccctgactat
gcatcgctccggtccattgtagcatcctcaggaacattagaattcacagcagagggattc
acatggacaggtgtcactcaaaacggaacaagtggagcctgcaaaaggggatcagccgat
agtttctttagccgactgaattggctaacaaaatctggaaattcttaccccatattgaat
gtgacaatgcctaacaataaaaatttcgataaactatacatctgggggattcatcacccg
agctcaaacaaagagcagacaaaattgtatatccaagaatcaggacgagtaacagtctca
acagaaagaagtcaacaaacagtaatccctaacatcggatctagaccgtgggtcaggggt
caatcaggcaggataagcatatactggaccattgtaaaacctggagatattctaatgata
aacagtaatggcaacttagttgcaccgcggggatattttaaattgagaacagggaaaagc
tctgtaatgagatcagatgcacccatagacacttgtgtgtctgaatgtattacaccaaat
gga
>Fontainbleu_1_1979_1979_1
atgaagacaaccattattttgatactactgacccattgggtctacagtcaaaacccaacc
agtggcaacaacacagccacactatgtctgggacaccatgcagtagcaaatggaacattg
gtaaaaacaataactgatgaccaaattgaggtgacaaatgctactgaattagttcagagc
acttcaatagggaaaatatgcaacaacccatatagggttctagatggaagaaactgcaca
ttaatagatgcaatgctaggagatccccactgtgatgtttttcagtatgagaattgggac
ctcttcatagaaagaagcagcgctttcagcaattgctacccatatgacatccctgactat
gcatcgctccggtctattgtggcatcttcaggaacattagaattcacagcagagggattc
acatggacaggtgtcactcaaaacggaagaagtggcgcctgcagaaggggatcagccgat
agtttctttagccgactgaattggctaacaaaatctggaaattcttaccccacattgaat
gtgacaatgcctaacaataacaatttcgataaactatacatctgggggatccatcacccg
agcacaaacaatgagcagacaaaattgtatgtccaagaattagggcgagtaacagtctca
acaaaaagaagtcaacaaacaataatccccaacatcggatctagaccgggggtcaggggt
caatcaggcaggataagcatatattggaccattgtgaaacctggagatatcctaatgata
aacagtaatggcaacttagttgcaccgcggggatatttcaaaatgcgaacaggaaaaagc
tctataatgagatcagatgcacccatagacacttgtgtgtccgagtgtattacaccaaat
gga
>Florida_1_94_1994_1
atgaagacaaccattattttgatactactgacccattgggcctacagtcaaaacccaacc
agtggcaacaacacagccacattatgtctgggacaccatgcagtagcaaatggaacattg
gtaaaaacaataactgatgaccaaattgaggtgacaaatgctactgaattagttcagagc
atttcaatagggaaaatatgcaacaactcatatagagttctagatggaagaaattgcaca
ttaatagatgcaatgctaggagacccccactgtgatgtctttcagtatgagaattgggac
ctctttatagaaagaagcagcgctttcagcaattgctacccatatgacatccctgactat
gcatcgctccggtccattgtagcatcctcaggaacattggaattcacagcagagggattc
acatggacaggtgtcactcaaaacggaagaagtggagcctgcaaaaggggatcagccgat
agtttctttagccgactgaattggctaacaaaatctggaaattcttaccccacattgaat
gtgacaatgcctaacaataaaaatttcgacaaactatacatctgggggattcatcacccg
agctcaaaccaagagcagacaaaattgtacatccaagaatcaggacgagtaacagtctca
acaaaaagaagtcaacaaacaataatccctaacatcggatctagaccgtgggtcaggggt
caatcaggcaggataagcatatactggaccattgtaaaacctggagatatcctaatgata
aacagtaatggcaacttagttgcaccgcggggatattttaaattgaaaacagggaaaagc
tctgtaatgagatcagatgcacccatagacatttgtgtgtctgaatgtattacaccaaat
gga
>Kentucky_9_1995_1995_1
atgaagacaaccattattttgatactactgacccattgggtctacagtcaaaacccaacc
agtggaaacaacacagccacattatgtctgggacaccatgcagtagcaaatggaacattg
gtaaaaacaataactgatgaccaaattgaggtgacaaatgctactgaattagttcagagc
atttcaatagggaaaatatgcaacaactcatatagagttctagatggaagaaattgcaca
ttaatagatgcaatgctaggagacccccactgtgatgtcttccagtatgagaattgggac
ctcttcatagaaagaagcagcgctttcagcaattgctacccatatgacatccctgactat
gcatcgctccggtccattgtagcatcctcaggaacattggaattcacagcagagggattc
acatggacaggtgtcactcaaaacggaagaagtggagcctgcaaaaggggatcagccgat
agtttctttagccgactgaattggctaacaaaatctggaaactcttaccccacattgaat
gtgacaatgcctaacaataaaaatttcgacaaactatacatctgggggattcatcacccg
agctcaaaccaaaagcagacagaattgtacatccaagaatcaggacgagtaacagtctca
acaaaaagaagtcaacaaacgataatccctaatatcggatctagaccgtgggtcaggggt
caatcaggcaggataagcatatactggaccattgtaaaacctggagatatcctaatgata
aacagtaatggcaacttagttgcaccgcggggatattttaaattgaaaacagggaaaagc
tctgtaatgagatcagatgcacccatagacatttgtgtgtctgaatgtattacaccaaat
gga
>Xinjiang_4_2007_2007_12_1
atgaagacaaccattattttgatactactgacccattgggcctacagtcaaaacccaatc
agtaacaacaacacagccacattgtgtctgggacaccatgcagtagcaaatggaacatta
gtaaaaacaataagtgatgatcaaattgaggtgacaaatgctacagaattagttcagagc
attacaatggggaaaatatgcaacaactcatatagaattctagatggaagaaattgcaca
ttaatagatgcaatgctaggagacccccactgtgacgtctttcagtatgagaattgggac
ctctttatagaaagaagcagcgctttcagcaattgctacccatatgacatccctgactat
gcatcgctccgatcaattgtagcatcctcaggaacattggaattcacagcagagggattc
acatggacaggtgtcactcaaaacggaagaagtggagcctgcaaaaggggatcagccgat
agtttctttagccgactgaattggctaacaaattctggaaactcttatcccacattgaat
gtgacaatgcctaacaataaaaatttcgacaagctatacatctggggaattcatcacccg
agttcaaatcaagagcagacaaaattgtatatccaagaatcaggacgagtaacagtctca
acaaaaagaagtcaacaaacaataatccctaacatcggatctagaccgtgggtcagaggt
caatcaggcaggataagcatatactggaccattgtaaaacctggagatatcctaatgata
aacagtaatggcaacttagttgcaccgcggggatattttaaattgaaaacagggaaaagc
tctgtaatgagatcagatgtacccatagacatttgtgtgtctgaatgtattacaccaaat
gga
>LaPlata_1_1993_1993_2
atgaagacaaccattattttgatactactgacccattgggtctacagtcaaaatccaacc
agtggcaacaacacagccacattatgtctgggacaccatgcagtagcaaatggaacattg
gtaaaaacaataactgatgaccaaattgaggtgacaaatgctactgaattagttcagagc
atttcaatagggaaaatatgcaacaactcatatagagttctagatggaagaaattgtaca
ttaatagatgcaatgctaggagacccccactgtgatgtctttcagtatgagaattgggac
ctcttcatagaaagaagcagcgctttcagcaattgctacccatatgacatccctgactat
gcatcgctccggtccattgtagcatcctcaggaacattggaattcacagcagagggattc
acatggacaggtgtcactcaaaacggaagaagtggagcctgcaaaaggggatcagccgat
agtttctttagccgactgaattggctaacaaaatctggaaactcttaccccacattgaat
gtgacaatgcctaacaataaaaatttcgacaaactatacatctgggggattcatcacccg
agctcaaacaacgagcagacaaaattgtacatccaagaatcaggacgagtaacagtctca
acaaaaagaagtcaacaaacaataatccctaacatcggatctagaccgtgggtcaggggt
caatcaggcaggataagcatatactggaccattgtaaaacctggagatatcctaatgata
aacagtaatggcaacttagttgcaccgcggggatattttaaattgaaaacagggaaaagc
tctgtaatgagatcagatgcacccatagacatttgtgtgtctgaatgtattacaccaaat
gga
>Sussex_1_1989_1989_2
atgaagacaaccattattttgatactactgacccattgggtctacagtcaaaacccaacc
agtggcaacaacacagccacattatgtctgggacaccatgcagtagcaaatggaacattg
gtaaaaacaataactgatgaccaaattgaggtgacaaatgctactgaattagttcagagc
atttcaatagggaaaatatgcaacaactcatatagggttctagatggaagaaattgcaca
ttaatagatgcaatgctaggagacccccactgtgatgtttttcagtatgagaattgggac
ctcttcatagaaagaagcagcgctttcagcaattgctacccatatgacatccctgactat
gcatcgctccggtccattgtagcatcctcaggaacattagaattcacagcagagggattc
acatggacaggtgtcactcaaaacggaacaagtggagcctgcaaaaggggatcagccgat
agtttctttagccgactgaattggctaacaaaatctggaaattcttaccccatattgaat
gtgacaatgcctaacaataaaaatttcgataaactatacatctgggggattcatcacccg
agctcaaacaaagagcagacaaaattgtatatccaagaatcaggacgagtaacagtctca
acagaaagaagtcaacaaacagtaatccctaacatcggatctagaccgtgggtcaggggt
caatcaggcaggataagcatatactggaccattgtaaaacctggagatattctaatgata
aacagtaatggcaacttagttgcaccgcggggatattttaaattgagaacagggaaaagc
tctgtaatgagatcagatgcacccatagacacttgtgtgtctgaatgtattacaccaaat
gga
>ACA24634Kentucky_1_1992_1992_2
atgaagacaaccattattttgatactactgacccattgggtctacagtcaaaacccaacc
agtggcaacaacacagccacattatgtctgggacaccatgcagtagcaaatggaacattg
gtaaaaacaataactgatgaccaaattgaggtgacaaatgctactgaattagttcagagc
atttcaatagggaaaatatgcaacaactcatatagggttctagatggaagaaattgcaca
ttaatagatgcaatgctaggagacccccactgtgatgtctttcagtatgagaattgggac
ctcttcatagaaagaagcagcgctttcagcaattgctacccatatgacatccctgactat
gcatcgctccggtccattgtagcatcctcaggaacattagaattcacagcagagggattc
acatggacaggtgtcactcaaaacggaagaagtggagcctgcaaaaggggatcagccgat
agtttctttagccgactgaattggctaacaaaatctggaaactcttaccccacattgaat
gtgacaatgcctaacaataaaaatttcgacaaactatacatctgggggattcatcacccg
agctcaaacaatgagcagacaaaattgtatatccaagaaacaggacgagtaacagtctca
acaaaaagaagtcaacaaacaataatccctaacatcggatctagaccgtgggtcaggggt
caatcaggcaggataagcatatactggaccattgtaaaacctggagatatcctaatgata
aacagcaatggcaacttagttgcaccgcggggatattttaaattgagaacagggagaagc
tctgtaatgagatcagatgcacccatagacatttgtgtgtctgaatgtattacaccaaat
gga
>Heilongjiang_10_2008_2008_04_1
atgaagacaaccattattttgatactactgacccattgggcctacagtcaaaacccaatc
agtaacaacaacacagccacattgtgtctgggacaccatgcagtagcaaatggaacatta
gtaaaaacaataagtgatgatcaaattgaggtgacaaatgctacagaattagttcagagc
atttcaatggggaaaatatgcaacaactcatatagaattctagatggaagaaattgcaca
ttaatagatgcaatgctaggagacccccactgtgacgtctttcagtatgagaattgggac
ctctttatagaaagaagcagcgctttcagcaattgctacccatatgacatccctgactat
gcatcgctccgatcaattgtagcatcctcaggaacattggaattcacagcagagggattc
acatggacaggtgtcactcaaaacggaagaagtggagcctgcaaaaggggatcagccgat
agtttctttagccgactgaattggctaacaaaatctggaaactcttatcccacattgaat
gtgacaatgcctaacaataaaaatttcgacaagctatacatctgggggattcatcacccg
agttcaaatcaagagcagacaaaattgtatatccaaggatcaggacgagtaacagtctca
acaaaaagaagtcaacaaacaataatccctaacatcggatctagaccgtgggtcagaggt
caatcaggcaggataagcatatactggaccattgtaaaacctggagatatcctaatgata
aacagtaatggcaacttagttgcaccgcggggatattttaaattgaaaacagggaaaagc
tctgtaatgagatcagatgtacccatagacatttgtgtgtctgaatgtattacaccaaat
gga
>France_1_1976_1976_1
atgaagacaaccattattttgatactactgacccatgctgtggacagtcaaaacccaatc
agtggcaacaacacagccacactatgtctgggacaccatgcagtagcaaatggaacattg
gtaaaaacaataactgatgaccaaattgaggtgacaaatgctactgaattagttcagagc
acttcaatagggaaaatatgcaacaacccatatagggttctagatggaagaaactgcaca
ttaatagatgcaatgctaggagatccccactgtgatgtttttcagtatgagaattgggac
ctcttcatagaaagaagcagcgctttcagcaattgctacccatatgacatccctgactat
gcatcgctccggtctattgtggcatcttcaggaacattagaattcacagcagagggattc
acatggacaggtgtcactcaaaacggaggaagtggcgcctgcagaaggggatcagccgat
agtttctttagccgactgaattggctaacaaaatctggaaattcttaccccacattgaat
gtgacaatgcctaacaatgacaatttcgataaactatacatctgggggatccatcacccg
agcacaaacaatgagcagacaaaattgtatgtccaagaattagggcgagtaacagtctca
acaaaaagaagtcaacaaacaataatccccaacatcggatctagaccgggggtcaggggt
caagcaggcaggataagcatatattggaccattgtgaaacctggagatatcctaatgata
aacagtaatggcaacttagttgcaccgcggggatatttcaaaatgcgaacaggaaaaagc
tctataatgagatcagatgcacccatagacacttgttggtccgagtgtattacaccaaat
gga
>California_1_1980_1980_1
atgaagacaaccattattttgatactactgacccattgggtctacagtcaaaacccaacc
agtggcaacaacacagccacactatgtctgggacaccatgcagtagcaaatggaacattg
gtaaaaacaataactgatgaccaaattgaggtgacaaatgctactgaattagttcagagc
acttcaatagggaaaatatgcaacaacccatatagggttctagatggaagaaactgcaca
ttaatagatgcaatgctaggagatccccactgtgatgtttttcagtatgagaattgggac
ctcttcatagaaagaagcagcgctttcagcaattgctacccatatgacatccctgactat
gcatcgctccggtctattgtggcatcttcaggaacattagaattcacagcagagggattc
acatggacaggtgtcactcaaaacggaggaagtggagcctgcagaaggggatcagccgat
agtttctttagccgactgaattggctaacaaaatctggaaattcttaccccacattgaat
gtaacaatgcctaacaataacaatttcgataaactatacatctgggggatccatcacccg
agcacaaacaatgagcagacaaaattgtatatccaagaatcagggcgagtaacagtctca
acaaaaagaagtcaacaaacaataatccccaacatcggatctagaccgtgggtcaggggt
caatcaggcaggataagcatatattggaccattgtgaaacctggagatatcctaatgata
aacagtaatggcaacttagttgcaccgcggggatattttaaaatgcgaacagggaaaagc
tctgtaatgagatcagatgcacccatagacacttgtgtgtccgagtgtattacaccaaat
gga
>Lincolnshire_1_2002_2002_1
------------------------ctactgacccattgggtctacagtcaaaacccaatc
agtggcaacaacacagccacattatgtctgggacaccatgcagtagcaaatggaacatta
gtaaaaacaataactgatgaccaaattgaggtgacaaatgctactgaattagtccagagc
atttcaatagggaaaatatgtaacaactcatatagggttctagatggaagaaattgcaca
ttaatagatgcaatgctaggagatccccattgtgatgattttcagtatgagagttgggac
ctcttcatagaaagaagcagcgctttcagcaattgctacccatatgacatccctgactat
gcatcgctccggtccattgtagcatcctcaggaacattagaattcacagcagaggggttc
acatggacaggtgtcactcaaaacggaagaagtggagcctgcaaaaggggatcagccgat
agtttctttagcagactgaattggctaacaaaatttggaaattcttaccccatattgaat
gtgacaatgcctaacaataaaaatttcgataaactatacatctgggggatacatcacccg
agctcaaacaaggagcagacaaaattatatatccaagaatcaggacgagtaacagtctca
acggaaagaagtcaacaaacagtaatccctaacatcggatctaggccgtgggtcaggggt
caatcaggcaggataagcatatactggaccattgtaaaacctggagatgttctaatgata
aacagtaatggcaacttagttgcaccgcgaggatattttaaattgagaacagggaaaagc
tctgtaatgagatcagatgcacttatagacacttgtgtgtctaaatgtattacaccaaat
gga
>Lambourn_1_1993_1993_1
---------------------------------------------agtcaaaacccaacc
agtggcaacaacacagccacattatgtctgggacaccatgcagtagcaaatggaacattg
gtaaaaacaataactgatgaccaaattgaggtgacaaatgctactgaattagtccagagc
atttcaatagggaaaatatgcaacaactcatatagagttctagatggaagaaattgcaca
ttaatagatgcaatgctaggagacccccattgtgatgattttcagtatgagaattgggac
ctcttcatagaaagaagcagcgctttcagcaattgctacccatatgacatccctgactat
gcatcgctccggtccattgtagcatcctcaggaacattggaattcacagcagagggattc
acatggacaggtgtcactcaaaacggaagaagtggagcctgcaaaaggggatcagccgat
agtttctttagccgactgaattggctaacaaaatctggaaactcttaccccatattgaat
gtgacaatgcctaacaataaaaatttcgataaactatacatctgggggattcatcacccg
agctcaaaccaacagcagacagaattgtacatccaagaatcaggacgagtaacagtctca
acaaaaagaagtcaacaaacgataatccctaatatcggatctagaccatgggtcaggggt
caatcaggcaggataagcatatactggaccattgtaaaacctggagatatcctaatgata
aacagtaatggcaacttagttgcaccgcggggatattttaaattgaaaacagggaaaagc
tctgtaatgagatcagatgcacccatagacatttgtgtgtctgaatgtattacaccaaat
gga
>Brno_1_1997_1997_1
---------------------------------------------agtcaaaacccaacc
agtggaaacaacacagccacattatgtctgggacaccatgcagtagcaaatggaacattg
gtaaaaacaataactgatgaccaaattgaggtgacaaatgctactgaattagttcagagc
atttcaatagggaaaatatgcaacaactcatatagagttctagatggaagaaactgcaca
ttaatagatgcaatgctaggagatccccactgtgatgtcttccagtatgagaattgggac
ctcttcatagaaagaagcagcgctttcagcaattgctacccatatgacatccctgactat
gcatcgctccggtccattatagcatcctcaggaacattggaattcacagcagagggattc
acatggacaggtgtcactcaaaacggaagaagtggagcctgcaaaaggggatcagccgat
agtttctttagccgactgaattggctaacaaaatctggaaactcttaccccacattgaat
gtgacaatgcctaacaataaaaatttcgacaaactatacatctgggggattcatcacccg
agctcaaaccaacagcagacagaattgtacatccaagaatcaggacgagtaacagtctca
acaaaaagaagtcaacaaacgataatccctaatatcggatctagaccgtgggttaggggt
caatcaggcaggataagcatatactggaccattgtaaaacctggagatatcctaatgata
aacagtaatggcaacttagttgcaccgcggggatattttaaattgaaaacagggaaaagc
tctgtaatgagatcagatgcacccatagacatttgtgtgtctgaatgtattacaccaaat
gga
>Kentucky_4_2001_2001_1
---------------------------------------------agtcaaaacccaatc
agtggcaacaacacagccacattgtgtctgggacaccatgcagtagcaaatggaacattg
gtaaaaacaataagtgatgatcaaattgaggtgacaaatgccacagaattagttcagagc
atttcaatagggaaaatatgcaacaactcatatagaattctagatggaagaaattgcaca
ttaatagatgcaatgctaggagacccccactgtgacgtctttcagtatgagaattgggac
ctctttatagaaagaagcagcgctttcagcaattgctacccatatgacatccctgactat
gcatcgctccggtccattgtagcatcctcaggaacattggaattcacagcagagggattc
acatggacaggtgtcactcaaaacggaagaagtggagcctgcaaaaggggatcagccgat
agtttctttagccgactgaattggttaacaaaatctggaaactcttaccccacattgaat
gtgacaatgcctaacaataaaaatttcgacaaactatacatctgggggattcatcacccg
agctcaaatcaagagcagacaaaattgtacatccaagaatcaggacgagtaacagtctca
acaaaaagaagtcaacaaacaataatccctaacatcggatctagaccgtgggtcagaggt
caatcaggcaggataagcatatactggaccattgtaaaacctggagatatcctaatgata
aacagtaatggcaacttggttgcaccgcggggatattttaaattgaaaacagggaaaagc
tctgtaatgagatcagatgcacccatagacatttgtgtgtctgaatgtattacaccaaat
gga
>Alaska_29759_1991_1991_1
atgaagacaaccattattttgatactactgacccattgggtctacagtcaaaacccaacc
agtggcaacaacacagccacattatgtctgggacaccatgcagtagcaaatggaacattg
gtaaaaacaataactgatgaccaaattgaggtgacaaatgctactgaattagttcagagc
atttcaatagggaaaatatgcaacaactcatatagagttctagatggaagaaattgcaca
ttaatagatgcaatgctaggagacccccactgtgatgtctttcagtatgagaattgggac
ctcttcatagaaagaagcagcgctttcagcaattgctacccatatgacatccctgactat
gcatcgctccggtccattgtagcatcctcaggaacattggaattcacagcagagggattc
acatggacaggtgtcactcaaaacggaagaagtggagcctgcaaaaggggatcagccgat
agtttctttagccgactgaattggctaacaaaatctggaaactcttaccccacattgaat
gtgacaatgcctaacaataaaaatttcgacaaactatacatctgggggattcatcacccg
agctcaaacaaagagcagacagaattgtacatccaagaatcaggacgagtaacagtctca
acaaaaagaagtcaacaaacaataatccctaacatcggatctagaccgttggtcaggggt
caatcaggcaggataagcatatactggaccattgtaaaacctggagatatcctaatgata
aacagtaatggcaacttagttgcaccgcggggatattttaaattgaaaacagggaaaagc
tctgtaatgagatcagatgcacccatagacatttgtgtgtctgaatgtattacaccaaat
gga
>Kentucky_1_1990_1990_1
atgaaaacaaccattattttgatactactgacccattgggtctacagtcaaaacccaacc
agtggcaacaacacagccacattatgtctgggacaccatgcagtagcaaatggaacattg
gtaaaaacaataactgatgaccaaattgaggtgacaaatgctactgaattagttcagagc
atttcaataggaaaaatatgcaacaactcatatagggttctagatggaagaaattgcaca
ttaatagatgcaatgctaggagaccctcactgtgatgtctttcagtatgagaattgggac
ctcttcatagaaagaagcagcgctttcagcaattgctacccatatgacatccctgactat
gcatcgctccggtccattgtagcatcctcaggaacattagaattcacagcagagggattc
acatggacaggtgtcactcaaaacggaggaagtggagcctgcaaaagaggatcagccgat
agtttctttagccgactgaattggctaacaaaatctggaaactcttaccccacattgaat
gtgacaatgcctaacaataaaaatttcgacaaactatacatctgggggattcatcacccg
agctcaaacaatgagcagacaaaattgtatatccaagaatcaggacgagtaacagtctca
acaaaaagaagtcaacaaacaataatccctaacatcggatctagaccgtgggtcaggggt
caatcaggcaggataagcatatactggaccattgtaaaacctggagatatcctaatgata
aacagtaatggcaacttagttgcaccgcggggatattttaaattgagaacagggaaaagc
tctgtaatgagatcagatgcacccatagacacttgtgtgtctgaatgtattacaccaaat
gga
>Ohio_1_2009_2009_06_1
------------------------ctactgacccattgggcttacagtcaaaacccaatc
agtgacaacaacacagccacattgtgtctgggacaccatgcagtagcaaatggaacattg
gtaaaaacaataagtgatgatcaaattgaggtgacaaatgctacagaattagttcagagc
atttcaatggggaaaatatgcaacaattcatataggattctagatggaaagaattgcaca
ttaatagatgcaatgctaggagacccccactgtgacgcctttcagtatgagaattgggac
ctctttatagaaagaagcagcgctttcagcaattgctacccgtatgacatccctaactat
gcatcgctccgatccattgtagcatcctcaggaacattggaattcacagcagagggattc
acatggacaggtgtcactcaaaacggaagaagtggatcctgcaaaaggggatcagccgat
agtttctttagccgactgaattggctaacaaaatccggaagctcttaccccacattgaat
gtgacaatgcctaacaataaaaatttcgacaagctatacatctgggggattcatcacccg
agctcaaatcaagagcagacaaaattgtacatccaagaatcaggacgagtaacagtctca
acaaaaagaagtcaacaaacaataatccctaacatcggatctagaccgtggatcagaggt
caatcaggtaggataagcatatactggaccattgtaaaacctggagatatcctaatgata
aacagtaatggcaacttagttgcaccgcggggatattttaaattgaaaacagggaaaagc
tctgtaatgagatcagatgtacccatagacatttgtgtgtctgaatgtattacaccaaat
gga
>Lonquen_1_2006_2006_07_1
atgaagacaaccattattttgatactactgacccattgggtttacagtcaaaacccaacc
gatggaaacaacaccgccacattatgtctgggacaccatgcagtagcaaatggaacattg
gtaaaaacaataactgatgaccaaattgaggtgacaaatgctaccgaattagttcagagc
agttcaatagggaaaatatgcaacaactcatatagaattctagatggaagaaattgcaca
ttaatagatgcaatgctaggagacccccactgtgatatcttccagtatgagaattgggac
ctcttcatagaaagaagcaacgctttcagcagttgctacccatatgacatccctaattat
gcatcgctccggtccattgtagcatcctcaggaacattggaattcacagcagagggattc
acatggacaggtgtcactcaaaacggaagaagtggagcctgcaaaaggggatcagccgat
agtttctttagccgactgaattggctaacaaaatctggaaactcttaccccacattgaat
gtgacaatgcctaacaataaaaatttcgacaaactatacatctgggggattcatcacccg
agctcaaaccaaaagcagacagaattgtacatccaagaatcaggacgagtaacagtctca
acaaaaagaagtcaacaaacgatagtccctaatatcggatctagaccgtgggtcaggggt
caatcaagcagaataagtatatactggaccattgtgaaacctggagacatcctaatgata
aacagtaatggcaacttaattgcaccgcggggatattttaaattaaaaacagggaaaagc
tctgtaatgagatcagatgcacccatagacatttgtgtgtctgaatgtattacaccaaat
gga
>Italy_6377_2004_2004_1
---------------------------------------------agtcaaaacccaatc
agtggcaacaacacagccacattgtgtctgggacaccatgcagtagcaaatggaacattg
gtaaaaacaataagtgatgatcaaattgaggtgacaaatgctacagaattagttcagagc
atttcaatggggaaaatatgcaacaactcatatagaattctagatggaagaaattgcaca
ttaatagatgcaatgctaggagacccccactgtgacgtctttcagtatgagaattgggac
ctctttatagaaagaagcagcgctttcagcaattgctacccatatgacatccctgactat
gcatcgctccgatcaattgtagcatcctcaggaacattggaattcacagcagagggattc
acatggacaggtgtcactcaaaacggaagaagtggagcctgcaaaaggggatcagccgat
agtttctttagccgactgaattggctaacaaaatctggaaactcttatcccacattgaat
gtgacaatgcctaacaataaaaatttcgacaagctatacatctgggggattcatcacccg
agctcaaatcaagagcagacaaaattgtacatccaagaatcaggacgagtaacagtctca
acaaaaagaagtcaacaaacaataatccctaacatcggatctagaccgtgggtcagaggt
caatcaggcaggataagcatatactggaccattgtaaaacctggagatatcctaatgata
aacagtaatggcaacttagttgcaccacggggatatttcaaattgaaaacaaggaaaagc
tctgtaatgagatcagatgtacccatagacatttgtgtgtctgaatgtattacaccaaat
gga
>Miami_1_1963_1963_1
atgaagacaaccactattttgatactactgacccattgggtccacagtcaaaacccaacc
ggtggcaacaacacagccacactgtgcctgggacaccatgcagtagcaaatggaacactg
gtaaaaacaataactgatgaccagattgaggtgacaaatgctactgaattagttcagagc
acttcaacagggaaaatatgcaacaacccatatagggtcctagatggaagaaactgcaca
ttaatagatgcaatgctgggagatccccattatgatgtttttcngtatgagaattgggac
ctcttcattgaaagaagcagtgctttcagcaattgctacccatatgacgtccctgactat
gcatcgctccggtctcttgtggcatcttcaggaacgttagaattcatggcagagggattc
acatggacaggtgtcactcaaaacggaggaagtagcgcctgcagaaggggatcagccgat
agtttctttagccgactgaattggctaacacaatctgaaagttcctaccccacattgaat
gtgacaatgcctaacaatgacaatttcgataaactatacatctgggggatccatcacccg
agtacaaataatgagcagacaaaattgtatgtccaagcatcagggcgagtaacagtttca
acaaaaagaagtcaacaaacgataatccccaacatcgggtccagaccgtgggtcaggggt
caatcaggcaggataagcatatattggaccattgtgaaacctggagatgtcctaatgata
aacagtaatggcaacttaattgcaccgcgaggatatttcaaaatgcggacaggaaaaagc
tctataatgagatcagatgcacccatagacacttgtgtgtctgagtgtattacaccaaat
gga
>Kentucky_1_1992_1992_1
atgaagacaaccattattttgatactactgacccattgggtctacagtcaaaacccaacc
agtggcaacaacacagccacattatgtctgggacaccatgcagtagcaaatggaacattg
gtaaaaacaataactgatgaccaaattgaggtgacaaatgctactgaattagttcagagc
atttcaatagggaaaatatgcaacaactcatatagggttctagatggaagaaattgcaca
ttaatagatgcaatgctaggagacccccactgtgatgtctttcagtatgagaattgggac
ctcttcatagaaagaagcagcgctttcagcaattgctacccatatgacatccctgactat
gcatcgctccggtccattgtagcatcctcaggaacattagaattcacagcagagggattc
acatggacaggtgtcactcaaaacggaggaagtggagcctgcaaaaggggatcagccgat
agtttctttagccgactgaattggctaacaaaatctggaaactcttaccccacattgaat
gtgacaatgcctaacaataaaaatttcgacaaactatacatctgggggattcatcacccg
agctcaaacaatgagcagacaaaattgtatatccaagaaacaggacgagtaacagtctca
acaaaaagaagtcaacaaacaataatccctaacatcggatctagaccgtgggtcaggggt
caatcaggcaggataagcatatactggaccattgtaaaacctggagatatcctaatgata
aacagcaatggcaacttagttgcaccgcggggatattttaaattgagaacagggagaagc
tctgtaatgagatcagatgcacccatagacatttgtgtgtctgaatgtattacaccaaat
gga
>Florida_779_2004_2004_1
atgaagacaaccattattttgatactactgacccattgggcttacagtcaaaacccaatc
agtggcaacaacacagccacattgtgtctgggacaccatgcagtagcaaatggaacattg
gtaaaaacaataagtgatgatcaaattgaggtgacaaatgctacagaattagttcaaagc
atttcaatggggaaaatatgcaacaactcatatagaattctagatggaaggaattgcaca
ttaatagatgcaatgctaggagacccccactgtgacgcctttcagtatgagaattgggac
ctctttatagaaagaagcagcgctttcagcaattgctacccatatgacatccctgactat
gcatcgctccgatccattgtagcatcctcgggaacattggaattcacagcagagggattc
acatggacaggtgtcactcaaaacggaagaagtggagcctgcaaaaggggatcagccgat
agtttctttagccgactgaattggctaacaaaatcyggaagctcttaccccacattgaat
gtgacaatgcctaacaataaaaatttcgacaagctatacatctgggggattcatcacccg
agctcaaatcaagagcagacaaaattgtacatccaagaatcaggacgagtaacagtctca
acaaaaagaagtcaacaaacaataatccctaacatcggatctagaccgtgggtcagaggt
caatcaggtaggataagcatatactggaccattgtaaaacctggagatatcctaatgata
aacagtaatggcaacttagttgcaccgcggggatattttaaattgaaaacagggaaaagc
tctgtaatgagatcagatgtacccatagacatttgtgtgtctgaatgtattacaccaaat
gga
>Essex_2_2005_2005_1
atgaagacaaccattatttttatactactgacccattgggcctacagtcaaaacccaatc
agtgacaacaacacagccacattgtgtctgggacaccatgcagtagcaaatggaacatta
gtaaaaacaataagtgatgatcaaattgaggtgacaaatgctacagaattagttcagagc
atttcaatggggaaaatatgcaacaactcatatagaattctagatggaagaaattgcaca
ttaatagatgcaatgctaggagacccccactgtgacgtctttcagtatgagaattgggac
ctctttatagaaagaagcagcgctttcagcaattgctacccatatgacatccctgactat
gcatcgctccgatcaattgtagcatcctcaggaacattggaattcacagcagagggattc
acatggacaggtgtcactcaaaacggaagaagtggagcctgcaaaaggggatcagccgat
agtttctttagccgactgaattggctaacaaaatctggaaactcttatcccacattgaat
gtgacaatgcctaacaataaaaatttcgacaagctatacatctgggggattcatcacccg
agttcaaatcaagagcagacaaaattgtatatccaagaatcaggacgagtaacagtctca
acaaaaagaagtcaacaaacaatgatccctaacatcggatctagaccgtgggtcagaggt
caatcaggcaggataagcatatactggaccattgtaaaacctggagatatcctaatgata
aacagtaatggcaacttagttgcaccgcggggatattttaaattaaaaacagggaaaagc
tctgtaatgagatcagatgtacccatagacatttgtgtgtctgaatgtattacaccaaat
gga
>Moulton_1_1998_1998_1
---------------------------------------------agtcaaaacccaacc
agtggaaacaacacagccacattatgtctgggacaccatgcagtagcaaatggaacattg
gtaaaaacaataactgatgaccaaattgaggtgacaaatgctactgaattagttcagagc
acttcaatagggaaaatatgcaacaactcatataaaattctagatggaagaaattgcaca
ttaatagatgcaatgctaggagacccccactgtgatgtcttccagtatgagaattgggac
ctcttcatagaaagaagcagcgctttcagcaattgctacccatatgacatccctgattat
gcatcgctccggtccattgtagcatcctcaggaacattagaattcacagcagagggattc
acatggacaggtgtcactcaaaacggaagaagtggagcctgcaaaaggggatcagccgat
agtttctttagtcgactgaattggctaacaaaatctggaaactcttaccccacattgaat
gtgacaatgcctaacaataaaaatttcgacaaactatacatctgggggattcatcacccg
agctcaaaccaagagcagacagaattgtacatccaagaatcaggacgagtaacagtctca
acaaaaagaagtcaacaaacgataatccctaatatcggatctagaccgcgggttaggggt
caatcaggcaggataagcatatactggaccattgtaaaacctggagatatcctaatgata
aacagtaatggcaacttagttgcaccgcggggatattttaaattgaaaacagggaaaagc
tctgtaatgagatcagatgcacccatagacatttgtgtgtctgaatgtattacaccaaat
gga
>Mysore_1_2008_2008_12_10_1
atgaagacaaccattatttttatactactgacccattgggcctacagtcaaaagccaatc
agtaacaacaacacagccacattgtgtctgggacaccatgcagtagcaaatggaacatta
gtaaaaacaataagtgatgatcaaattgaggtgacaaatgctacagaattagttcagagc
atttcaatggggaaaatatgcaacaactcatatagaattctagatggaagaaattgcaca
ttaatagatgcaatgctaggagacccccactgtgacgtctttcagtatgagaattgggac
ctctttatagaaagaagcagcgctttcagcaattgctacccatatgacatccctgactat
gcatcgctcccaacaattgtagcatcctcaggaacattgaaattcacagcagagggattc
acatggacaggtgtcactcaaaacggaagaagtggagcctgcaaaaggggatcagccgat
agtttctttagccgactaaattggctaacaaaatctggaaactcttatcccacattgaat
gtgacaatgcctaacaataaaaatttcgacaagctatacatctgggggattcatcacccg
agttcaaatcaagagcagacaaaattgtatatccaagaatcaggacgagtaacagtctca
acaaaaagaagtcaacaaacaataatccctaacatcggatctagaccgtgggtcagaggt
caatcaggcaggataagcatatactggaccattgtaaaacctggagatatcctaatgata
aacagtaatggcaacttagttgcaccgcggggatattttaaattgagaacagggaaaagc
tctgtaatgagatcagatgtacccatagacatttgtgcgtctgaatgtattacaccaaat
gga
>Monmouthshire_1_2009_2009_10_1
------------------------ctactgacccattgggcttacagtcaaaacccaatc
agtgacaacaacacagccacattgtgtctaggacaccatgcagtagcaaatggaacattg
gtaaaaacaataagtgatgatcaaattgaggtgacaaatgctacagaattagttcagggc
atttcaatggggaaaatatgcaacaattcatatagaattctagatggaaagaattgcaca
ttaatagatgcaatgctaggagacccccactgtgacgcctttcagtatgagaattgggac
ctctttatagaaagaagcagcgctttcagcaattgctacccatatgacatccctaactat
gcatcgctccgatccattgtagcatcctcaggaacattggaattcacagcagagggattc
acatggacaggtgtcactcaaaacggaagaagtggatcctgcaaaaggggatcaaccgat
agtttctttagccgactgaattggctaacaaaatccggaagctcttaccccacattgaat
gtgacaatgcctaacaataaaaatttcgacaagctatacatctgggggattcatcacccg
agctcaaatcaagagcagacaaaattgtacatccaagaatcaggacgagtaacagtctca
acaaaaagaagtcaacaaacaataatccctaacatcggatctagaccgtggatcagaggt
caatcaggtaggataagcatatactggaccattgtaaaacctggagatatcctaatgata
aacagtaatggcaacctagttgcaccgcggggatattttaaattgaaaacagggaaaagc
tctgtaatgagatcagatgtacccatagacatttgtgtgtctgaatgtattacaccaaat
gga
>Avesta_93_1993_1
atgaagacaaccattattttgatactactgacccattgggtctacagtcaaaacccaacc
agtggcaacaacacagccacattatgtctgggacaccatgcagtagcaaatggaacattg
gtaaaaacaataactgatgaccaaattgaggtgacaaatgctactgaattagttcagagc
atttcaatagggaaaatatgcaacaactcatatagggttctagatggaagaaattgcaca
ttaatagatgcaatgctaggagacccccattgtgatgattttcagtatgagaattgggac
ctcttcatagaaagaagcagtgctttcagcaattgctacccatatgacatccctgactat
gcatcgctccggtccattgtagcatcctcaggaacattagaattcacagcagaggggttc
acatggacaggtgtcactcaaaacggaagaagtggagcctgcaaaaggggatcagccgat
agtttctttagccgactgaattggctaacaaaatctggaaattcttaccccatattgaat
gtgacaatgcctaacaataaaaatttcgataaactatacatctgggggattcatcacccg
agctcaaacaaagagcagacaaaattatatatccaagaatcaggacgagtaacagtctca
acagaaagaagtcaacaaacagtaatccctaacatcggatctaggccgtgggtcaggggt
caatcaggcaggataagcatatactggaccattgtaaaacctggagatattctaatgata
aacagtaatggcaacttagttgcaccgcggggatattttaaattgagaacagggaaaagc
tctgtaatgagatcagatgcactcatagacacttgtgtgtctgaatgtattacaccaaat
gga
>California_2_2007_2007_04_1
------------------------ctactgacccattgggcttacagtcaaaacccaatc
agtggcaacaacacagccacattgtgtctgggacaccatgcagtagcaaatggaacattg
gtaaaaacaataagtgatgatcaaattgaggtgacaaatgctacagaattagttcagagc
atttcaatggggaaaatatgcaacaattcatatagaattctagatggaaagaattgcaca
ttaatagatgcaatgctaggagacccccactgtgacgcctttcagtatgagaattgggac
ctctttatagaaagaagcagcgctttcagcaattgctacccatatgacatccctaactat
gcatcgctccgatccattgtagcatcctcaggaacattggaattcacagcagagggattc
acatggacaggtgtcactcaaaacggaagaagtggatcctgcaaaaggggatcagccgat
agtttctttagccgactgaattggctaacaaaatccggaagctcttaccccacattgaat
gtgacaatgcctaacaataaaaatttcgacaagctatacatctgggggattcatcacccg
agctcaaatcaagagcagaaaaaattgtatatccaagaatcaggacgagtaacagtctca
acagaaagaagtcaacaaacaataatccctaacatcggatctagaccgtgggtcagaggt
caatcaggtagaataagcatatactggaccattgtaaaacctggagatatcctaatgata
aacagtaatggcaacttagttgcaccgcggggatattttaaattgaaaacagggaaaagc
tctgtaatgagatcagatgtgcccatagacatttgtgtgtctgaatgtattacaccaaat
gga
>310363D112S18_1
atgaagacaaccattattttgatactactgacccattgggcctacagtcaaaacccaatc
agtggcaataacacagccacattgtgtctgggacaccatgcagtagcaaatggaacattg
gtaaaaacaataagtgatgatcaaattgaggtgacaaatgctacagaattagttcagagc
atttcaatggggaaaatatgcaacaactcatatagaattctagatggaagaaattgcaca
ttaatagatgcaatgctaggagacccccactgtgacgtctttcagtatgagaattgggac
ctctttatagaaagaagcagcgctttcagcaattgctacccatatgacatccctgactat
gcatcgctccgatcaattgtagcttcctcaggaacattggaattcacagcagagggattc
acatggacaggtgtcactcaaaacggaagaagtggagcctgcaaaaggggatcagccgat
agtttctttagccgactgaattggctaacaaaatctggaaactcttatcccacattgaat
gtgacaatgcctaacaataaaaatttcgacaagctatacatctgggggattcatcacccg
agctcaaatcaagagcagacaaaattgtacatccaagaatcaggacgagtaacagtctca
acaaaaagaagccaacaaacaataatccctaacatcggatctagaccgtgggtcagaggt
caatcaggcaggataagcatatactggaccattgtaaaacctggagatatcctaatgata
aacagtaatggcaacttagttgcaccgcggggatattttaaattgaaaacagggaaaagc
tctgtaatgagatcagatgtacccatagacatttgtgtgtctgaatgtattacaccgaat
gga
>309223D107S33_1
atgaagacaaccattattttgatactactgacccattgggcctacagtcaaaacccaatc
agtggcaacaacacagccacattgtgtctgggacaccatgcagtagcaaatggaacattg
gtaaaaacaataagtgatgatcaaattgaggtgacaaatgctacagaattagttcagagc
atttcaatggggaaaatatgcaacaactcatatagaattctagatggaaaaaattgcaca
ttaatagatgcaatgctaggagacccccactgcgacgtctttcagtatgagaattgggac
ctctttatagaaagaagcagcgctttcagcaattgctacccatatgacatccctgactat
gcatcgctccgatcaattgtagcatcctcaggaacattggaattcacagcagagggattc
acatggacaggtgtcactcaaaacggaagaagtggagcctgcaaaaggggatcagccgat
agtttctttagccgactgaattggctaacaaaatctggaaactcttatcccacattgaat
gtgacaatgcctaacaataaaaatttcgacaagctatacatctgggggattcatcacccg
agctcaaatcaagagcagacaaaattgtacatccaagaatcaggacgagtaacagtctca
acaaaaagaagtcaacaaacaataatccctaacatcggatctagaccgtgggtcagaggt
caatcaggcaggataagcatatactggaccattgtaaaacctggagatatcctaatgata
aacagtaatggcaacttagttgcaccgcggggatattttaaattgaaaacagggaaaagc
tctgtaatgagatcagatgtacccatagacatttgtgtgtctgaatgtattacaccaaat
gga
>307991D98S13_2
atgaagacaaccattattttgatactactgacccattgggcctacagtcaaaacccaatc
agtggcaacaacacagccacattgtgtctgggacaccatgcagtagcaaatggaacattg
gtaaaaacaataagtgatgatcaaattgaggtgacaaatgctacagaattagttcagagc
atttcaatggggaaaatatgcaacaactcatatagaattctagatggaagaaattgcaca
ttaatagatgcaatgctaggagacccccactgtggcgtctttcagtatgagaattgggac
ctctttatagaaagaagcagcgctttcagcaattgctacccatatgacatccctgactat
gcatcgctccgatcaattgtagcatcctcaggaacattggaattcacagcagagggattc
acatggacaggtgtcactcaaaacggaagaagtggagcctgcaaaaggggatcagccgat
agtttctttagccgactgaattggctaacaaaatctggaaactcttatcccacattgaat
gtgacaatgcctaacaataaaaatttcgacaagctatacatctgggggattcatcacccg
agctcaaatcaagagcagacaaaattgtacatccaagaatcaggacgagtaacagtctca
acaaaaagaagtcaacaaacaataatccctaacatcggatctagaccgtgggtcagaggt
caatcaggcaggataagcatatactggaccattgtaaaacctggagatatcctaatgata
aacagtaatggcaacttagttgcaccgcggggatattttaaattgaaaacagggaaaagc
tctgtaatgagatcagatgtacccatagacatttgtgtgtctgaatgtattacaccaaat
gga
>307414D91S25_1
atgaagacaaccattattttgatactactgacccattgggcctacagtcaaaacccaatc
agtggcaacaacacagccacattgtgtctgggacaccatgcagtagcaaatggaacattg
gtaaaaacaataagtgatgatcaaattgaggtgacaaatgctacagaattagttcagagc
atttcaatggggaaaatatgcaacaactcatatagaattctagatggaagaaattgcaca
ttaatagatgcaatgctaggagacccccattgtgacgtctttcagtatgagaattgggac
ctctttatagaaagaagcagcgctttcagcaattgctacccatatgacatccctgattat
gcatcgctccgatcaattgtagcatcctcaggaacattggaattcacagcagagggattc
acatggacaggtgtcactcaaaacggaagaagtggagcctgcaaaaggggatcagccgat
agtttctttagccgactgaattggctaacaaaatctggaaactcttatcccacattgaat
gtgacaatgcctaacaataaaaatttcgacaagctatacatctgggggattcatcacccg
agctcaaatcaagagcagacaaaattgtacatccaagaatcaggacgagtaacagtctca
acaaaaagaagtcaacaaacaataatccctaacatcggatctagaccgtgggtcagaggt
caatcaggcaggataagcatatactggaccattgtaaaacctggagatatcctaatgata
aacagtaatggcaacttagttgcaccgcggggatattttaaattgaaaacagggaaaagc
tctgtaatgagatcagatgtacccatagacatttgtgtgtctgaatgtattacaccaaat
gga
>308875D101S8_1
atgaagacaaccattattttgatactactgacccattgggcctacagtcaaaacccaatc
agtggcaacaacacagccacattgtgtctgggacaccatgcagtagcaaatggaacattg
gtaaaaacaataagtgatgatcaaattgaggtgacaaatgctacagaattagttcagagc
atttcaatggggaaaatatgcaacaactcatatagagttctagatggaagaaattgcaca
ttaatagatgcaatgctaggagacccccactgtgacgtctttcagtatgagaattgggac
ctctttatagaaagaagcagcgctttcagcaattgctacccatatgacatccctgactat
gcatcgctccgatcaattgtagcatcctcaggaacattggaattcacagcagagggattc
acatggacaggtgtcactcaaaacggaagaagtggagcctgcaaaaggggatcagccgat
agtttctttagccgactgaattggctaacaaaatctggaaactcttatcccacattgaat
gtgacaatgcctaacaataaaaatttcgacaagctatacatctgggggattcatcacccg
agctcaaatcaagagcagacaaaattgtacatccaagaatcaggacgagtaacagtctca
acaaaaagaagtcaacaaacaataatccctaacatcggatctagaccgtgggtcagaggt
caatcaggcaggataagcatatactggaccattgtaaaacctggagatatcctaatgata
aacagtaatggcaacttagttgcaccgcggggatattttaaattgaaaacagggaaaagc
tctgtaatgaggtcagatgtacccatagacatttgtgtgtctgaatgtattacaccaaat
gga
>307437D92S47_1
atgaaggcaaccattattttgatactactgacccattgggcctacagtcaaaacccaatc
agtggcaacaacacagccacattgtgtctgggacaccatgcagtagcaaatggaacattg
gtaaaaacaataagtgatgatcaaattgaggtgacaaatgctacagaattagttcagagc
atttcaatggggaaaatatgcaacaactcatatagaattctagatggaagaaattgcaca
ttaatagatgcaatgctaggagacccccactgtgacgtctttcagtatgagaattgggac
ctctttatagaaagaagcagcgctttcagcaattgctacccatatgacatccctgactat
gcatcgctccgatcaattgtagcatcctcaggaacattggaattcacagcagagggattc
acatggacaggtgtcactcaaaacggaagaagtggagcctgcaaaaggggatcagccgat
agtttctttagccgactgaattggctaacaaaatctggaaactcttatcccacattgaat
gtgacaatgcctaacaataaaaatttcgacaagctatacatctgggggattcatcacccg
agctcaaatcaagagcagacaaaattgtacatccaagaatcaggacgagtaacagtctca
acaaaaagaagtcaacaaacaataatccctaacatcggatctagaccgtgggtcagaggt
caatcaggcaggataagcatatactggaccattgtaaaacctggagatatcctaatgata
aacagtaatggcaacttagttgcaccgcggggatattttaaattgaaaacagggaaaagc
tctgtaatgagatcagatgtacccatagacatttgtgtgtctgaatgtattacaccaaat
gga
>307991D98S36_1
atgaagacaaccattattttgatactactgacccattgggcctacagtcaaaacccaatc
agtggcaacaacacagccacattgtgtctgggacaccatgcagtagcaaatggaacattg
gtaaaaacaataagtgatgatcaaattgaggtgacaaatgctacagaattagttcagagc
atttcaatggggaaaatatgcaacaactcatatagaattctagatggaagaaattgcaca
ttaatagatgcaatgctaggagacccccactgtgacgtctttcagtatgagaattgggac
ctctttatagaaagaagcagcgctttcagcaattgctacccatacgacatccctgactat
gcatcgctccgatcaattgtagcatcctcaggaacattggaattcacagcagagggattc
acatggacaggtgtcactcaaaacggaagaagtggagcctgcaaaaggggatcagccgat
agtttctttagccgactgaattggctaacaaaatctggaaactcttatcccacattgaat
gtgacaatgcctaacaataaaaatttcgacaagctatacatctgggggattcatcactcg
agctcaaatcaagagcagacaaaattgtacatccaagaatcaggacgagtaacagtctca
acaaaaagaagtcaacaaacaataatccctaacatcggatctagaccgtgggtcagaggt
caatcaggcaggataagcatatactggaccattgtaaaacctggagatatcctaatgata
aacagtaatggcaacttagttgcaccgcggggatattttaaattgaaaacagggaaaagc
tctgtaatgagatcagatgtacccatagacatttgtgtgtctgaatgtattacaccaaat
gga
>307710D94S58_1
atgaagacaaccattattttgatactactgacccattgggcctacagtcaaaacccaatc
agtggcaacaacacagccacattgtgtctgggacaccatgcagtagcaaatggaacattg
gtaaaaacaataagtgatgatcaaattgaggtgacaaatgctacagaattagttcagagc
atttcaatggggaaaatatgcaacaactcatatagaattctagatggaagaaattgcaca
ttaatagatgcaatgctaggagacccccactgtgacgtctttcagtatgagaattgggac
ctctttatagaaagaagcagcgctttcagcaattgctacccatatgacatccctgactat
gcatcgctccgatcaattgtagcatcctcaggaacattggaattcacagcagagggattc
acatggacaggtgtcactcaaaacggaagaagtggagcctgcaaaaggggatcagccgat
agtttctttagccgactgaattggctaacaaaatctggaaactcttatcccacattgaat
gtgacaatgcctaacaataaaaatttcgacaagctatacatctgggggactcatcacccg
agctcaaatcaagagcagacaaaattgtacatccaagaatcaggacgagtaacagtctca
acaaaaagaagtcaacaaacaataatccctaacatcggatctagaccgtgggtcagaggt
caatcaggcaggataagcatatactggaccattgtaaaacctggagatatcctaatgata
aacagtaatggcaacttagttacaccgcggggatattttaaattgaaaacagggaaaagc
tctgtaatgagatcagatgtacccatagacatttgtgtgtctgaatgtattacaccaaat
gga
>311089DunknownS14_3
atgaagacaaccattattttgatactactgacccattgggcctacagtcaaaacccaatc
agtggcaacaacacagccacattgtgtctgggacaccatgcagtagcaaatggaacattg
gtaaaaacaataagtgatgatcaaattgaggtgacaaatgctacagaattagttcagagc
atttcaatggggaaaatatgcaacaactcatatagaattctagatggaagaaattgcaca
ttaatagatgcaatgctaggagacccccactgtgacgtctttcagtatgagaattgggac
ctctttatagaaagaagcagcgctttcagcaattgctacccatatgacatccctgactat
gcatcgctccgatcaattgtagcatcctcaggaacattggaattcacagcagagggattc
acatggacaggtgccactcaaaacggaagaagtggagcctgcaaaaggggatcagccgat
agtttctttagccgactgaattggctaacaaaatctggaaactcttatcccacattgaat
gtgacaatgcctaacaataaaaatttcgacaagctatacatctgggggattcatcacccg
agctcaaatcaagagcagacaaaattgtacatccaagaatcaggacgagtaacagtctca
acaaaaagaagtcaacaaacaataatccctaacatcggatctagaccgtgggtcagaggt
caatcaggcaggataagcatatactggaccattgtaaaacctggagatatcctaatgata
aacagtaatggcaacttagttgcaccgcggggatattttaaattgaaaacagggaaaagc
tctgtaatgagatcagatgtacccatagacatttgtgtgtctgaatgtattacaccaaat
gga
>309991D111S80_2
atgaagacaaccattattttgatactactgacccattgggcctacagtcaaaacccaatc
agtggcaacaacacagccacattgtgtctgggacaccatgcagtagcaaatggaacattg
gtaaaaacaataagtgatgatcaaattgaggtgacaaatgctacagaattagttcagagc
atttcaatggggaaaatatgcaacaactcatatagaattctagatggaagaaattgcaca
ttaatagatgcaatgctaggagacccccactgtgacgtctttcagtatgagaattgggac
ctctttatagaaagaagcagcgctttcagcaattgctacccatatgacatccctgactat
gcatcgctccgatcaattgtagcatcctcaggaacattggaattcacaacagagggattc
acatggacaggtgtcactcaaaacggaagaagtggagcctgcaaaaggggatcagccgat
agtttctttagccgactgaattggctaacaaaatctggaaactcttatcccacattgaat
gtgacaatgcctaacaataaaaatttcgacaagctatacatctgggggattcatcacccg
agctcaaatcaagagcagacaaaattgtacatccaagaatcaggacgagtaacagtctca
acaaaaagaagtcaacaaacaataatccctaacatcggatctagaccgtgggtcagaggt
caatcaggcaggataagcatatactggaccattgtaaaacctggagatatcctaatgata
aacagtaatggcaacttagttgcaccgcggggatattttaaattgaaaacagggaaaagc
tctgtaatgagatcagatgtacccatagacatttgtgtgtctgaatgtattacaccaaat
gga
>311920D128S7_2
atgaagacaaccattattttgatactactgacccattgggcctacagtcaaaacccaatc
agtggcaacaacacagccacattgtgtctgggacaccatgcagtagcaaatggaacattg
gtaaaaacaataagtgatgatcaaattgaggtgacaaatgctacagaattagttcagagc
atttcaatggggaaaatatgcaacaactcatatagaattctagatggaagaaattgcaca
ttaatagatgcaatgctaggagacccccactgtgacgtctttcagtatgagaattgggac
ctctttatagaaagaagcagcgctttcagcaattgctacccatatgacatccctgactat
gcatcgctccgatcaattgtagcatcctcaggaacattggaattcacagcagagggattc
acatggacaggtgtcactcaaaacggaagaagtggagcctgcaaaaggggatcagccgat
agtttctttagccgactgaattggctaacaaaatctggaaactcttatcccacattgaat
gtgacaatgcctaacaataaaaatttcgacaagctatacatctgggggattcatcacccg
agctcaaatcaagagcagacaaaattgtacatccaagaatcaggacgagtaacagtctca
acaaaaagaagtcaacaaacaataatccctaacatcggatctagaccgtgggtcagaggt
caatcaggcaggataagcatatactggaccattgtaaaacctggagataccctaatgata
aacagtaatggcaacttagttgcaccgcggggatattttaaattgaaaacagggaaaagc
tctgtaatgagatcagatgtacccatagacatttgtgtgtctgaatgtattacaccaaat
gga
>306608D87S30_1
atgaagacaaccattattttgatactactgacccattgggcctacagtcaaaacccaatc
agtggcaacaacacagccacattgtgtctgggacaccatgcagtagcaaatggaatattg
gtaaaaacaataagtgatgatcaaattgaggtgacaaatgctacagaattagttcagagc
atttcaatggggaaaatatgcaacaactcatatagaattctagatggaagaaattgcaca
ttaatagatgcaatgctaggagacccccactgtgacgtctttcagtatgagaattgggac
ctctttatagaaagaagcagcgctttcagcaattgctacccatatgacatccctgactac
gcatcgctccgatcaattgtagcatcctcaggaacattggaattcacagcagagggattc
acatggacaggtgtcactcaaaacggaagaagtggagcctgcaaaaggggatcagccgat
agtttctttagccgactgaattggctaacaaaatctggaaactcttatcccacattgaat
gtgacaatgcctaacaataaaaatttcgacaagctatgcatctgggggattcatcacccg
agctcaaatcaagagcagacaaaattgtacatccaagaatcaggacgagtaacagtctca
acaaaaagaagtcaacaaacaataatccctaacatcggatctagaccgtgggtcagaggt
caatcaggcaggataagcatatactggaccattgtaaaacctggagatatcctaatgata
aacagtaatggcaacttagttgcaccgcggggatattttaaattgaaaacagggaaaagc
tctgtaatgagatcagatgtacccatagacatttgtgtgtctgaatgtattacaccaaat
gga
>309650D128S32_1
atgaagacaaccattattttgatactactgacccattgggcctacagtcaaaacccaatc
agtggcaacaacacagccacattgtgtctgggacaccatgcagtagcaaatggaacattg
gtaaaaacaataagtgatgatcaaattgaggtgacaaatgctacagaattagttcagagc
atttcaatggggaaaatatgcaacaactcatatagaattctagatggaagaaattgcaca
ttaatagatgcaatgctaggagacccccactgtgacgtctttcagtatgagaattgggac
ctctttatagaaagaagcagcgctttcagcaattgctacccatatgacatccctgactat
gcatcgctccgatcaattgtagcatcctcaggaacattggaattcacagcagagggattc
acatggacaggtgtcactcaaaacggaagaagtggagcctgcaaaaggggatcagccgat
agtttctttagccgactgaattggctaacaaaatctggaaactcttatcccacattgaat
gtgacaatgcctaacaataaaaatttcgacaagctatacatctgggggattcatcacccg
agctcaaatcaagagcagacaaaattgtacatccaagaatcaggacgagtaacagtctca
acaaaaagaagtcaacaaacaataatccctaacatcggatctagaccgtgggtcagaggt
caatcaggcaggataagcatatgctggaccattgtaaaacctggagatatcctaatgata
aacagtaatggcgacttagttgcaccgcggggatattttaaattgaaaacagggaaaagc
tctgtaatgagatcagatgtacccatagacatttgtgtgtctgaatgtattacaccaaat
gga
>309223D107S18_1
atgaagacaaccattattttgatactactgacccattgggcctacagtcaaaacccaatc
agtggcaacaacacagccacattgtgtctgggacaccatgcagtagcaaatggaacattg
gtaaaaacaataagtgatgatcaaattgaggtgacaaatgctacagaattagttcagagc
atttcaatggggaaaatatgcaacaactcatatagaattctagatggaaaaaattgcaca
ttaatagatgcaatgctaggagacccccactgtgacgtctttcagtatgagaattgggac
ctctttatagaaagaagcagcgctttcagcaattgctacccatatgacatccctgactat
gcatcgctccgatcaattgtagcatcctcaggaacattggaattcacagcagagggattc
acatggacaggtgtcactcaaaacggaagaagtggagcctgcaaaaggggatcagccgat
agtttctttagccgactgaattggctaacaaaatctggaaactcttatcccacattgaat
gtgacaatgcctaacaataaaaatttcgacaagctatacatctgggggattcatcacccg
agctcaaatcaagagcagacaaaattgtacatccaagaatcaggacgagtaacagtccca
acaaaaagaagtcaacaaacaataatccctaacatcggatctagaccgtgggtcagaggt
caatcaggcaggataagcatatactggaccattgtaaaacctggagatatcctaatgata
aacagtaatggcaacttagttgcaccgcggggatattttaaattgaaaacagggaaaagc
tctgtaatgagatcagatgtacccatagacatttgtgtgtctgaatgtattacaccaaat
gga
>307048D87S3_1
atgaagacaaccattattttgatactactgacccattgggcctacagtcaaaacccaatc
agtggcaacaacacagccacattgtgtctgggacaccatgcagtagcaaatggaacattg
gtaaaaacaataagtgatgatcaaattgaggtgacaaatgctacagaattagttcagagc
atttcaatggggaaaatatgcaacaactcatatagaattctagatggaagaaattgcaca
ttaatagatgcaatgctaggagacccccactgtgacgtctttcagtatgagaattgggac
ctctttatagaaagaagcagcgctttcagcaattgctacccatatgacatccctgactat
gcatcgctccgatcaattgtagcatcctcaggaacattggaattcacagcagggggattc
acatggacaggtgtcactcaaaacggaagaagtggagcctgcaaaaggggatcagccgat
agtttctttagccgactgaattggctaacaaaatctggaaactcttatcccacattgaat
gtgacaatgcctaacaataaaaatttcgacaagctatacatctgggggattcatcacccg
agctcaaatcaagagcagacaaaattgtacatccaagaatcaggacgagtaacagtctca
acaaaaagaagtcaacaaacaataatccctaacatcggatctagaccgtgggtcagaggt
caatcaggcaggataagcatatactggaccattgtaaaacctggagatatcctaatgata
aacagtaatggcaacttagttgcaccgcggggatattttaaattgaaaacagggaaaagc
tctgtaatgagatcagatgtacccatagacatttgtgtgtctgaatgtattacaccaaat
gga
>306287D85S18_1
atgaagacaaccattattttgatactactgacccattgggcctacagtcaaaacccaatc
agtggcaacaacacagccacattgtgtctgggacaccatgcagtagcaaatggaacattg
gtaaaaacaataagtgatgatcaaattgaggtgacaaatgctacagaattagttcagagc
atttcaatggggaaaatatgcaacaactcatatagaattctagatggaagaaattgcaca
ttaatagatgcaatgctaggagacccccactgtgacgtctttcagtatgagaattgggac
ctctttatagaaagaagcagcgctttcagcaattgctacccatatgacatccctgactat
gcatcgctccgatcaattgtagcatcctcaggaacattggaattcacagcagagggattc
acatggacaggtgtcactcaaaacggaagaagtggcgcctgcaaaaggggatcagccgat
agtttctttagccgactgaattggctaacaaaatctggaaactcttatcccacattgaat
gtgacaatgcctaacaataaaaatttcgacaagctatacatctgggggattcatcacccg
agctcaaatcaagagcagacaaaattgtacatccaagaatcaggacgagtaacagtctca
acaaaaagaagtcaacaaacaataatccctaacatcggatctagaccgtgggtcagaggt
caatcaggcaggataagcatatactggaccattgtaaaacctggagatatcctaatgata
aacagtaatggcaacttagttgcaccgcggggatattttaaattgaaaacagggaaaagc
tctgtaatgagatcagatgtacccatagacatttgtgtgtctgaatgtattacaccaaat
gga
>309223D107S76_1
atgaagacaaccattattttgatactactgacccattgggcctacagtcaagacccaatc
agtggcaacaacacagccacattgtgtctgggacaccatgcagtagcaaatggaacattg
gtaaaaacaataagtgatgatcaaattgaggtgacaaatgctacagaattagttcagagc
atttcaatggggaaaatatgcaacaactcatatagaattctagatggaaaaaattgcaca
ttaatagatgcaatgctaggagacccccactgtgacgtctttcagtatgagaattgggac
ctctttatagaaagaagcagcgctttcagtaattgctacccatatgacatccctgactat
gcatcgctccgatcaattgtagcatcctcaggaacattggaattcacagcagagggattc
acatggacaggtgtcactcaaaacggaagaagtggagcctgcaaaaggggatcagccgat
agtttctttagccgactgaattggctaacaaaatctggaaactcttatcccacattgaat
gtgacaatgcctaacaataaaaatttcgacaagctatacatctgggggattcatcacccg
agctcaaatcaagagcagacaaaattgtacatccaagaatcaggacgagtaacagtctca
acaaaaagaagtcaacaaacaataatccctaacatcggatctagaccgtgggtcagaggt
caatcaggcaggataagcatatactggaccattgtaaaacctggagatatcctaatgata
aacagtaatggcaacttagttgcaccgcggggatattttaaattgaaaacagggaaaagc
tctgtaatgagatcagatgtacccatagacatttgtgtgtctgaatgtattacaccaaat
gga
>307259D90S22_1
atgaagacaaccattattttgatactactgacccattgggcctacagtcaaaacccaatc
agtggcaacaacacagccacattgtgtctgggacaccatgcagtagcaaatggaacattg
gtaaaaacaataagtgatgatcaaattgaggtgacaaatgctacagaattagttcagagc
atttcaatggggaaaatatgcaacaactcatatagaattctagatggaagaaattgcaca
ttaatagatgcaatgctaggagacccccactgtgacgtctttcagtatgagaattgggac
ctctttatagaaagaagcagcgctttcagcaattgctacccatatgacatccctgactat
gcatcgctccgatcaattgtagcatcctcaggaacattggaattcacagcagagggattc
acatggacaggtgtcactcaaaacggaagaagtggagcctgcaaaaggggatcagccgat
agtttctttagccgactgaattggctaacaaaatctggaaactcttatcccacattgaat
gtgacaatgcctaacaataaaaatttcgacaagctatacatctgggggattcatcacccg
agctcaaatcaagagcagacaaaattgtacatccaagaatcaggacgagtaacggtctca
acaaaaagaagtcaacaaacaataatccctaacatcggatctagaccgtgggtcagaggt
caatcaggcaggataagcatatactggaccattgtaaaacctggagatatcctaatgata
aacagtaatggcaacttagttgcaccgcggggatattttaaattgaaaacagggaaaagc
tctgtaatgagatcagatgtacccatagacatttgtgtgtctgaatgtattacaccaaat
gga
>307476D91S10_1
atgaagacaaccattattttgatactactgacccattgggcctacagtcaaaacccaatc
agtggcaacaacacagccacattgtgtctgggacaccatgcagtagcaaatggaacattg
gtaaaaacaataagtgatgatcaaattgaggtgacaaatgctacagaattagttcagagc
atttcaatggggaaaatatgcaacaactcatatagaattctagatggaaaaaattgcaca
ttaatagatgcaatgctaggagacccccactgtgacgtctttcagtatgagaattgggac
ctctttatagaaagaagcagcgctttcagcaattgctacccatatgacatccctgactat
gcatcgctccgatcaattgtagcatcctcaggaacattggaattcacagcagagggattc
acatggacaggtgtcactcaaaacggaagaagtggagcctgcaaaaggggatcagccgat
agtttctttagccgaccgaattggctaacaaaatctggaaactcttatcccacattgaat
gtgacaatgcctaacaataaaaatttcgacaagctatacatctgggggattcatcacccg
agctcaaatcaagagcagacaaaattgtacatccaagaatcaggacgagtaacagtctca
acaaaaagaagtcaacaaacaataatccctaacatcggatctagaccgtgggtcagaggt
caatcaggcaggataagcatatactggaccattgtaaaacctggagatatcctaatgata
aacagtaatggcaacttagttgcaccgcggggatattttaaattgaaaacagggaaaagc
tctgtaatgagatcagatgtacccatagacatttgtgtgtctgaatgtattacaccaaat
gga
>308993D104S37_1
atgaagacaaccattattttgatactactgacccattgggcctacagtcaaaacccaatc
agtggcaacaacacagccacattgtgtctgggacaccatgcagtagcaaatggaacattg
gtaaaaacaataagtgatgatcaaattgaggtgacaaatgctacagaattagttcagagc
atttcaatggggaaaatatgcaacaactcatatagaattctagatggaaaaaattgcaca
ttaatagatgcaatgctaggagacccccactgtgacgtctttcagtatgagaattgggac
ctctttatagaaagaagcagcgctttcagcaattgctacccatatgacatccctgactat
gcatcgctccgatcaattgtagcatcctcaggaacattggaattcacagcagagggattc
acatggacaggtgtcactcaaaacggaagaagtggagcctgcaaaaggggatcagccgat
agtttctttagccgactgaattggctaacaaaatctggaaactcttatcccacattgaat
gtgacaatgcctaacaataaaaatttcgacaagctatacatctgggggattcatcacccg
agctcaaatcaagagcagacaaaattgtacatccaagaatcaggacgagtaacagtctca
acaaaaagaagtcaacaaacaataatccctaacatcggatctagaccgtgggtcagaggt
caatcaggcaggataagcatatactggaccattgtaaaacctggagatatcctaatgata
aacagtaatggcaacttagttgtaccgcggggatattttaaattgaaaacagggaaaagc
tctgtaatgagatcagatgtacccatagacatttgtgtgtctgaatgtattacaccaaat
gga
>309869D109S48_1
atgaagacaaccattattttgatactactgacccattgggcctacagtcaaaacccaatc
agtggcaacaacacagccacattgtgtctgggacaccatgcagtagcaaatggaacattg
gtaaaaacaataagtgatgatcaaattgaggtgacaaatgctacagaattagttcagagc
atttcaatggggaaaatatgcaacaactcatatagaattctagatggaaaaaattgcaca
ttaatagatgcaatgctaggagacccccactgtgacgtctttcagtatgagaattgggac
ctctttatagaaagaagcagcgctttcagcaattgctacccatatgacatccctgactat
gcatcgctccgatcaattgtagcatcctcaggaacattggaattcacagcagagggattc
acatggacaggtgtcactcaaaacggaagaagtggagcctgcaaaaggggatcagccgat
agtttctttagccgactgaattggctaacaaaatctggaaactcttatcccacattgaat
gtgacaatgcctaacaataaaaatttcgacaagctatacatctgggggattcatcacccg
agctcaaatcaagagcagacaaaattgtacatccaagaatcaggacgagtaacagtctca
acaaaaagaagtcaacaaacaataatccctaacatcggatctagaccgtgggtcagaggt
caatcaggcaggataagcatatactggaccattgtaaaacctggagatatcctaatgata
aacagtaatggcaacttagttgcaccgcggggatattttaaattgaaaacagggaaaagc
tctgtaatgagatcagatgtacccatagacatttgtatgtctgaatgtattacaccaaat
gga
>307298D91S38_2
atgaagacaaccattattttgatactactgacccattgggcctacagtcaaaacccaatc
agtggcaacaacacagccacattgtgtctgggacaccatgcagtagcaaatggaacattg
gtaaaaacaataagtgatgatcaaattgaggtgacaaatgctacagaattagttcagagc
atttcaatggggaaaatatgcaacaactcatatagaattctagatggaagaaattgcaca
ttaatagatgcaatgctaggagacccccactgtgacgtctttcagtatgagaattgggac
ctctttatagaaagaagcagcgctttcagcaattgctacccatatgacatccctgactat
gcatcgctccgatcaattgtagcatcctcaggaacattggaattcacagcagagggattc
acatggacaggtgtcactcaaaacggaagaagtggagcctgcaaaaggggatcagccgat
agtttctttagccgactgaattggctaacaaaatctggaaactcttatcccacattgaat
gtgacaatgcctaacaataaaaatttcgacaagctatacatctgggggattcatcacccg
agctcaaatcaagagcagacaaaattgtacatccaagaatcaggacgagtaacagtctca
acaaaaagaagtcaacaaacaataatccctaacatcggatctagaccgtgggtcagaggt
caatcaggcaggataagcatatactggaccattgtaaaacctggagatatcctaatgata
aacagtaatggcaacttagttgcaccgcggggatattttaaattgaaaacagggaaaagc
tctgtaatgagatcggatgtacccatagacatttgtgtgtctgaatgtattacaccaaat
gga
>309225D105S41_2
atgaagacaaccattattttgatactactgacccattgggcctacagtcaaaacccaatc
agtggcaacaacacagccacattgtgtctgggacaccatgcagtagcaaatggaacattg
gtaaaaacaataagtgatgatcaaattgaggtgacaaatgctacagaattagttcagagc
atttcaatggggaaaatatgcaacaactcatatagaattctagatggaaaaaattgcaca
ttaatagatgcaatgctaggagacccccactgtggcgtctttcagtatgagaattgggac
ctctttatagaaagaagcagcgctttcagcaattgctacccatatgacatccctgactat
gcatcgctccgatcaattgtagcatcctcaggaacattggaattcacagcagagggattc
acatggacaggtgtcactcaaaacggaagaagtggagcctgcaaaaggggatcagccgat
agtttctttagccgactgaattggctaacaaaatctggaaactcttatcccacattgaat
gtgacaatgcctaacaataaaaatttcgacaagctatacatctgggggattcatcacccg
agctcaaatcaagagcagacaaaattgtacatccaagaatcaggacgagtaacagtctca
acaaaaagaagtcaacaaacaataatccctaacatcggatctagaccgtgggtcagaggt
caatcaggcaggataagcatatactggaccattgtaaaacctggagatatcctaatgata
aacagtaatggcaacttagttgcaccgcggggatattttaaattgaaaacagggaaaagc
tctgtaatgagatcagatgtacccatagacatttgtgtgtctgaatgtattacaccaaat
gga
>307259D90S32_1
atgaagacaaccattattttgatactactgacccattgggcctacagtcaaaacccaatc
agtggcaacaacacagccacattgtgtctgggacaccatgcagtagcaaatggaacattg
gtaaaaacaataagtgatgatcaaattgaggtgacaaatgctacagaattagttcagagc
atttcaatggggaaaatatgcaacagctcatatagaattctagatggaagaaattgcaca
ttaatagatgcaatgctaggagacccccactgtgacgtctttcagtatgagaattgggac
ctctttatagaaagaagcagcgctttcagcaattgctacccatatgacatccctgactat
gcatcgctccgatcaattgtagcatcctcaggaacattggaattcacagcagagggattc
acatggacaggtgtcactcaaaacggaagaagtggagcctgcaaaaggggatcagccgat
agtttctttagccgactgaattggctaacaaaatctggaaactcttatcccacattgaat
gtgacaatgcctaacaataaaaatttcgacaagctatacatctgggggattcatcacccg
agctcaaatcaagagcagacaaaattgtacatccaagaatcaggacgagtaacagtctca
acaaaaagaagtcaacaaacaataatccctaacatcggatctagaccgtgggtcagaggt
caatcaggcaggataagcatatactggaccattgtaaaacctggagatatcctaatgata
aacagtaatggcaacttagttgcaccgcggggatattttaaattgaaaacagggaaaagc
tctgtaatgagatcagatgtacccatagacatttgtgtgtctgaatgtattacaccaaat
gga
>309223D107S74_1
atgaagacaaccattattttgatactactgacccattgggcctacagtcaaaacccaatc
agtggcaacaacacagccacattgtgtctgggacaccatgcagtagcaaatggaacattg
gtaaaaacaataagtgatgatcaaattgaggtgacaaatgctacagaattagttcagagc
atttcaatggggaaaatatgcaacaactcatatagaattctagatggaaaaaattgcaca
ttaatagatgcaatgctaggagacccccactgtgacgtctttcagtatgagaattgggac
ctctttatagaaagaagcagcgctttcagcaattgctacccatatgacatccctgactat
gcatcgctccgatcaattgtagcatcctcaggaacattggaattcacagcagagggattc
acatggacaggtgtcactcaaaacggaagaagtggagcctgcaaaaggggatcagccgat
agtttctttagccgactgaattggctaacaaaatctggaaactcttatcccacattgaat
gtgacaatgcctaacaataaaaatttcgacaagctatacatctgggggattcatcacccg
agctcaaatcaagagcagacaaaattgtacatccaagaatcaggacgagtaacagtctca
acaaaaagaagtcaacaaacaataatccctaacatcggatctagaccgtgggtcagaggt
caatcaggcaggataagcatatactggaccattgtaaaacctggagatatcctaatgata
aacagtaatggcaacttagttgcaccgcggggatattttaaattgaaaacagggaaaagc
tctgtaatgaggtcagatgtgcccatagacatttgtgtgtctgaatgtattacaccaaat
gga
>308860D100S50_1
atgaagacaaccattattttgatactactgacccattgggcctacagtcaaaacccaatc
agtggcaacaacacagccacattgtgtctgggacaccatgcagtagcaaatggaacattg
gtaaaaacaataagtgatgatcaaattgaggtgacaaatgctacagaattagttcagagc
atttcaatggggaaaatatgcaacaactcacatagaattctagatggaaaaaattgcaca
ttaatagatgcaatgctaggagacccccactgtgacgtctttcagtatgagaattgggac
ctctttatagaaagaagcagcgctttcagcaattgctacccatatgacatccctgactat
gcatcgctccgatcaattgtagcatcctcaggaacattggaattcacagcagagggattc
acatggacaggtgtcactcaaaacggaagaagtggagcctgcaaaaggggatcagccgat
agtttctttagccgactgaattggctaacaaaatctggaaactcttatcccacattgaat
gtgacaatgcctaacaataaaaatttcgacaagctatacatctgggggattcatcacccg
agctcaaatcaagagcagacaaaattgtacatccaagaatcaggacgagtaacagtctca
acaaaaagaagtcaacaaacaataatccctaacatcggatctagaccgtgggtcagaggt
caatcaggcaggataagcatatactggaccattgtaaaacctggagatatcctaatgata
aacagtaatggcaacttagttgcaccgcggggatattttaaattgaaaacagggaaaagc
tctgtaatgagatcagatgtacccatagacatttgtgtgtctgaatgtattacaccaaat
gga
>307032D87S77_1
atgaagacaaccattattttgatactactgacccattgggcctacagtcaaaacccaatc
agtggcaacaacacagccacattgtgtctgggacaccatgcagtagcaaatggaacattg
gtaaaaacaataagtgatgatcaaattgaggtgacaaatgctacagaattagttcagagc
atttcaatggggaaaatatgcaacaactcatatagaattctagatggaagaaattgcaca
ttaatagatgcaatgctaggagacccccactgtgacgtctttcagtatgagaattgggac
ctctttatagaaagaagcagcgctttcagcaattgctacccatatgacatccctgactat
gcatcgctccgatcaattgtagcatcctcaggaacattggaattcgcagcagagggattc
acatggacaggtgtcactcaaaacggaagaagtggagcctgcaaaaggggatcagccgat
agtttctttagccgactgaattggctaacaaaatctggaaactcttatcccacattgaat
gtgacaatgcctaacaataaaaatttcgacaagctatacatctgggggattcatcacccg
agctcaaatcaagagcagacaaaattgtacatccaagaatcaggacgagtaacagtctca
acaaaaagaagtcaacaaacaataatccctaacatcggatctagaccgtgggtcagaggt
caatcaggcaggataagcatatactggaccattgtaaaacctggagatatcctaatgata
aacagtaatggcaacttagttgcaccgcggggatattttaaattgaaaacagggaaaagc
tctgtaatgagatcagatgtacccatagacatttgtgtgtctgaatgtattacaccaaat
gga
>306420D84S11_1
atgaagacaaccattattttgatactactgacccattgggcctacagtcaaaacccaatc
agtggcaacaacacagccacattgtgtctgggacaccatgcagtagcaaatggaacattg
gtaaaaacaataagtgatgatcaaattgaggtgacaaatgctacagaattagttcagagc
atttcaatggggaaaatatgcaacaactcatatagaattctagatggaagaaattgcaca
ttaatagatgcaatgctaggagacccccactgtgacgtctttcagtatgagaattgggac
ctctttatagaaagaagcagcgctttcagcaattgctacccatatgacatccctgactat
gcaccgctccgatcaattgtagcatcctcaggaacattggaattcacagcagagggattc
acatggacaggtgtcactcaaaacggaagaagtggagcctgcaaaaggggatcagccgat
agtttctttagccgactgaattggctaacaaaatctggaaactcttatcccacattgaat
gtgacaatgcctaacaataaaaatttcgacaagctatacatctgggggattcatcacccg
agctcaaatcaagagcagacaaaattgtacatccaagaatcaggacgagtaacagtctca
acaaaaagaagtcaacaaacaataatccctaacatcggatctagaccgtgggtcagaggt
caatcaggcaggataagcatatactgggccattgtaaaacctggagatatcctaatgata
aacagtaatggcaacttagttgcaccgcggggatattttaaattgaaaacagggaaaagc
tctgtaatgagatcagatgtacccatagacatttgtgtgtctgaatgtattacaccaaat
gga
>309650D128S68_1
atgaagacaaccattattttgatactactgacccattgggcctacagtcaaaacccaatc
agtggcaacaacacagccacattgtgtctgggacaccatgcagtagcaaatggaacattg
gtaaaaacaataagtgatgatcaaattgaggtgacaaatgctacagaattagttcagagc
atttcaatggggaaaatatgcaacaactcatatagaattctagatggaagaaattgcaca
ttaatagatgcaatgctaggagacccccactgtgacgtctttcagtatgagaattgggac
ctctttatagaaagaagcagcgctttcagcaattgctacccatatgacatccctgactat
gcatcgctccgatcaattgtagcatcctcaggaacattggaattcacagcagagggattc
acatggacaggtgtcactcaaaacggaagaagtggagcctgcaaaaggggatcagccgat
agtttctttagctgactgaattggctaacaaaatctggaaactcttatcccacattgaat
gtgacaatgcctaacaataaaaatttcgacaagctatacatctgggggattcatcacccg
agctcaaatcaagagcagacaaaattgtacatccaagaatcaggacgagtaacagtctca
acaaaaagaagtcaacaaacaataatccctaacatcggatctagaccgtgggtcagaggt
caatcaggcaggataagcatatactggaccattgtaaaacctggagatatcctaatgata
aacagtaatggcaacttagttgcaccgcggggatattttaaattgaaaacagggaaaagc
tctgtaatgagatcagatgtacccatagacatttgtgtgtctgaatgtattacaccaaat
gga
>306608D87S23_2
atgaagacaaccattattttgatactactgacccattgggcctacagtcaaaacccaatc
agtggcaacaacacagccacattgtgtctgggacaccatgcagtagcaaatggaacattg
gtaaaaacaataagtgatgatcaaattgaggtaacaaatgctacagaattagttcagagc
atttcaatggggaaaatatgcaacaactcatatagaattctagatggaagaaattgcaca
ttaatagatgcaatgctaggagacccccactgtgacgtctttcagtatgagaattgggac
ctctttatagaaagaagcagcgctttcagcaattgctacccatatgacatccctgactat
gcatcgctccgatcaattgtagcatcctcaggaacattggaattcacagcagagggattc
acatggacaggtgtcactcaaaacggaagaagtggagcctgcaaaaggggatcagccgat
agtttctttagccgactgaattggctaacaaaatctggaaactcttatcccacattgaat
gtgacaatgcctaacaataaaaatttcgacaagctatacatctgggggattcatcacccg
agctcaaatcaagagcagacaaaattgtacatccaagaatcaggacgagtaacagtctca
acaaaaagaagtcaacaaacaataatccctaacatcggatctagaccgtgggtcagaggt
caatcaggcaggataagcatatactggaccattgtaaaacctggagatatcctaatgata
aacagtaatggcaacttagttgcaccgcggggatattttaaattgaaaacagggaaaagc
tctgtaatgagatcagatgtacccatagacatttgtgtgtctgaatgtattacaccaaat
gga
>307048D87S30_2
atgaagacaaccattattttgatactactgacccattgggcctacagtcaaaacccaatc
agtggcaacaacacagccacattgtgtctgggacaccatgcagtagcaaatggaacattg
gtaaaaacaataagtgatgatcaaattgaggtgacaaatgctacagaattagttcagagc
atttcaatggggaaaatatgcaacaactcatatagaattctagatggaagaaattgcaca
ttaatagatgcaatgctaggagacccccactgtgacgtctttcagtatgagaattgggac
ctctttatagaaagaagcagcgctttcagcaattgctacccatatgacatccctgactat
gcatcgctccgatcaattgtagcatcctcaggaacattggaattcacagcagagggattc
acatggacaggtgtcactcaaaacggaagaagtggagcctgcaaaaggggatcagccgat
agtttctttagccgaccgaattggctaacaaaatctggaaactcttatcccacattgaat
gtgacaatgcctaacaataaaaatttcgacaagctatacatctgggggattcatcacccg
agctcaaatcaagagcagacaaaattgtacatccaagaatcaggacgagtaacagtctca
acaaaaagaagtcaacaaacaataatccctaacatcggatctagaccgtgggtcagaggt
caatcaggcaggataagcatatactggaccattgtaaaacctggagatatcctaatgata
aacagtaatggcaacttagttgcaccgcggggatattttaaattgaaaacagggaaaagc
tctgtaatgagatcagatgtacccatagacatttgtgtgtctgaatgtattacaccaaat
gga
>307048D87S8_1
atgaagacaaccattattttgatactactgacccattgggcctacagtcaaaacccaatc
agtggcaacaacacagccacattgtgtctgggacaccatgcagtagcaaatggaacattg
gtaaaaacaataagtgatgatcaaattgaggtgacaaatgctacagaattagttcagagc
atttcaatggggaaaatatgcaacaactcatatagaattctagatggaagaaattgcaca
ttaatagatgcaatgctaggagacccccactgtgacgtctttcagtatgagaattgggac
ctctttatagaaagaagcagcgctttcagcaattgctacccatatgacatccctgactat
gcatcgctccgatcaattgtagcatcctcaggaacattggaattcacagcagagggattc
acatggacaggtgtcactcaaaacggaagaagtggagcctgcaagaggggatcagccgat
agtttctttagccgactgaattggctaacaaaatctggaaactcttatcccacattgaat
gtgacaatgcctaacaataaaaatttcgacaagctatacatctgggggattcatcacccg
agctcaaatcaagagcagacaaaattgtacatccaagaatcaggacgagtaacagtctca
acaaaaagaagtcaacaaacaataatccctaacatcggatctagaccgtgggtcagaggt
caatcaggcaggataagcatatactggaccattgtaaaacctggagatatcctaatgata
aacagtaatggcaacttagttgcaccgcggggatattttaaattgaaaacagggaaaagc
tctgtaatgagatcagatgtacccatagacatttgtgtgtctgaatgtattacaccaaat
gga
>309989D111S12_1
atgaagacaaccattattttgatactactgacccattgggcctacagtcaaaacccaatc
agtggcaacaacacagccacattgtgtctgggacaccatgcagtagcaaatggaacattg
gtaaaaacaataagtgatgatcaaattgaggtgacaaatgctacagaattagttcagagc
atttcaatggggaaaatatgcaacaactcatatagaattctagatggaaaaaattgcaca
ttaatagatgcaatgctaggagacccccactgtgacgtctttcagtatgagaattgggac
ctctttatagaaagaagcagcgctttcagcaattgctacccatatgacatccctgactat
gcatcgctccgatcaattgtagcatcctcaggaacattggaattcacagcagagggattc
acatggacaggtgtcactcaaaacggaagaagtggagcctgcaaagggggatcagccgat
agtttctttagccgactgaattggctaacaaaatctggaaactcttatcccacattgaat
gtgacaatgcctaacaataaaaatttcgacaagctatacatctgggggattcatcacccg
agctcaaatcaagagcagacaaaattgtacatccaagaatcaggacgagtaacagtctca
acaaaaagaagtcaacaaacaataatccctaacatcggatctagaccgtgggtcagaggt
caatcaggcaggataagcatatactggaccattgtaaaacctggagatatcctaatgata
aacagtaatggcaacttagttgcaccgcggggatattttaaattgaaaacagggaaaagc
tctgtaatgagatcagatgtacccatagacatttgtgtgtctgaatgtattacaccaaat
gga
>309991D111S59_2
atgaagacaaccattattttgatactactgacccattgggcctacagtcaaaacccaatc
agtggcaacaacacagccacattgtgtctgggacaccatgcagtagcaaatggaacattg
gtaaaaacaataagtgatgatcaaattgaggtgacaaatgctacagaattagttcagagc
atttcaatggggaaaatatgcaacaactcatatagaattctagatggaaaaaattgcaca
ttaatagatgcaatgctaggagacccccactgtgacgtctttcagtatgagaattgggac
ctctttatagaaagaagcagcgctttcagcaattgctacccatatgacatccctgactat
gcatcgctccgatcaattgtagcatcctcaggaacattggaattcacggcagagggattc
acatggacaggtgtcactcaaaacggaagaagtggagcctgcaaaaggggatcagccgat
agtttctttagccgactgaattggctaacaaaatctggaaactcttatcccacattgaat
gtgacaatgcctaacaataaaaatttcgacaagctatacatctgggggattcatcacccg
agctcaaatcaagagcagacaaaattgtacatccaagaatcaggacgagtaacagtctca
acaaaaagaagtcaacaaacaataatccctaacatcggatctagaccgtgggtcagaggt
caatcaggcaggataagcatatactggaccattgtaaaacctggagatatcctaatgata
aacagtaatggcaacttagttgcaccgcggggatattttaaattgaaaacagggaaaagc
tctgtaatgagatcagatgtacccatagacatttgtgtgtctgaatgtattacaccaaat
gga
>309991D111S78_1
atgaagacaaccattattttgatactactgacccattgggcctacagtcaaaacccaatc
agtggcaacaacacagccacattgtgtctgggacaccatgcagtagcaaatggaacattg
gtaaaaacaataagtgatgatcaaattgaggtgacaaatgctacagaattagttcagagc
atttcaatggggaaaatatgcaacaactcatatagaattctagatggaaaaaattgcaca
ttaatagatgcaatgctaggagacccccactgtgacgtctttcagtatgagaattgggac
ctctttatagaaagaagcagcgctttcagcaattgctacccatatgacatccctgactat
gcatcgctccgatcaattgtagcatcctcaggaacattggaattcacagcagagggattc
acatggacaggtgtcactcaaaacggaagaagtggagcctgcaaaaggggatcagctgat
agtttctttagccgactgaattggctaacaaaatctggaaactcttatcccacattgaat
gtgacaatgcctaacaataaaaatttcgacaagctatacatctgggggattcatcacccg
agctcaaatcaagagcagacaaaattgtacatccaagaatcaggacgagtaacagtctca
acaaaaagaagtcaacaaacaataatccctaacatcggatctagaccgtgggtcagaggt
caatcaggcaggataagcatatactggaccattgtaaaacctggagatatcctaatgata
aacagtaatggcaacttagttgcaccgcggggatattttaaattgaaaacagggaaaagc
tctgtaatgagatcagatgtacccatagacatttgtgtgtctgaatgtattacaccaaat
gga
>308860D100S34_1
atgaagacaaccattattttgatactactgacccattgggcctacagtcaaaacccaatc
agtggcaacaacacagccacattgtgtctgggacaccatgcagtagcaaatggaacattg
gtaaaaacaataagtgatgatcaaattgaggtgacaaatgctacagaattagttcagagc
atttcaatggggaaaatatgcaacaactcatatagaattctagatggaaaaaattgcaca
ttaatagatgcaatgctaggagacccccactgtgacgtctttcagtatgagaattgggac
ctctttatagaaagaagcagcgctttcagcaattgctacccatatgacatccctgactat
gcatcgctccgatcaattgtagcatcctcaggaacattggaattcacagcagagggattc
acatggacaggtgtcactcaaaacggaagaagtggagcctgcaaaaggggatcagccgat
agtttctttagccgactgaattggctaacaaaatctggaaactcttatcccacattgaat
gtgacaatgcctaacaataaaaatttcgacaagctatacatctgggggattcatcacccg
agctcaaatcaagagcagacaaaattgtacatccaagaatcaggacgagtaacagtctca
acaaaaagaagtcaacaaacaataatccctaacatcggatctagaccgtgggtcagaggt
caatcaggcaggataagcatatactggaccattgtaaaccctggagatatcctaatgata
aacagtaatggcaacttagttgcaccgcggggatattttaaattgaaaacagggaaaagc
tctgtaatgagatcagatgtacccatagacatttgtgtgtctgaatgtattacaccaaat
gga
>307048D87S41_1
atgaagacaaccattattttgatactactgacccattgggcctacagtcaaaacccaatc
agtggcaacaacacagccacattgtgtctgggacaccatgcagtagcaaatggaacattg
gtaaaaacaataagtgatgatcaaattgaggtgacaaatgctacagaattagttcagagc
atttcaatggggaaaatatgcaacaactcatatagaattctagatggaagaaattgcaca
ttaatagatgcaatgctaggagacccccactgtgacgtctttcagtatgagaattgggac
ctctttatagaaagaagcagcgctttcagcaattgctacccatatgacatccttgactat
gcatcgctccgatcaattgtagcatcctcaggaacattggaattcacagcagagggattc
acatggacaggtgtcactcaaaacggaagaagtggagcctgcaaaaggggatcagccgat
agtttctttagccgactgaattggctaacaaaatctggaaactcttatcccacattgaat
gtgacaatgcctaacaataaaaatttcgacaagctatacatctgggggattcatcacccg
agctcaaatcaagagcagacaaaattgtacatccaagaatcaggacgagtaacagtctca
acaaaaagaagtcaacaaacaataatccctaacatcggatctagaccgtgggtcagaggt
caatcaggcaggataagcatatactggaccattgtaaaacctggagatatcctaatgata
aacagtaatggcaacttagttgcaccgcggggatattttaaattgaaaacagggaaaagc
tctgtaatgagatcagatgtacccatagacatttgtgtgtctgaatgcattacaccaaat
gga
>308930D104S3_3
atgaagacaaccattattttgatactactgacccattgggcctacagtcaaaacccaatc
agtggcaacaacacagccacattgtgtctgggacaccatgcagtagcaaatggaacattg
gtaaaaacaataagtgatgatcaaattgaggtgacaaatgctacagaattagttcagagc
atttcaatggggaaaatatgcaacaactcatatagaattctagatggaagaaattgcaca
ttaatagatgcaatgctaggagacccccactgtgacgtctttcagtatgagaattgggac
ctctttatagaaagaagcagcgctttcagcaattgctacccatatgacatccctgactat
gcatcgctccgatcaattgtagcatcctcaggaacattggaattcacagcagagggattc
acatggacaggtgtcactcaaaacggaagaagtggagcctgcaaaaggggatcagccgat
agtttctttagccgactgaattggctaacaaaatctggaaactcttatcccacattgaat
gtgacaatgcctaacaataaaaatttcgacaagctatacatctgggggattcatcgcccg
agctcaaatcaagagcagacaaaattgtacatccaagaatcaggacgagtaacagtctca
acaaaaagaagtcaacaaacaataatccctaacatcggatctagaccgtgggtcagaggt
caatcaggcaggataagcatatactggaccattgtaaaacctggagatatcctaatgata
aacagtaatggcaacttagttgcaccgcggggatattttaaattgaaaacagggaaaagc
tctgtaatgagatcagatgtacccatagacatttgtgtgtctgaatgtattacaccaaat
gga
>307991D98S6_1
atgaagacaaccattattttgatactactgacccattgggcttacagtcaaaacccaatc
agtggcaacaacacagccacattgtgtctgggacaccatgcagtagcaaatggaacattg
gtaaaaacaataagtgatgatcaaattgaggtgacaaatgctacagaattagttcagagc
atttcaatggggaaaatatgcaacaactcatatagaattctagatggaagaaattgcaca
ttaatagatgcaatgctaggagacccccactgtgacgtctttcagtatgagaattgggac
ctctttatagaaagaagcagcgctttcagcaattgctacccatatgacatccctgactat
gcatcgctccgatcaattgtagcatcctcaggaacattggaattcacagcagagggattc
acatggacaggtgtcactcaaaacggaagaagtggagcctgcaaaaggggatcagccgat
agtttctttagccgactgaattggctaacaaaatctggaaactcttatcccacattgaat
gtgacaatgcctaacaataaaaatttcgacaagctatacatctgggggattcatcacccg
agctcaaatcaagagcagacaaaattgtacatccaagaatcaggacgagtaacagtctca
acaaaaagaagtcaacaaacaataatccctaacatcggatctagaccgtgggtcagaggt
caatcaggcaggataagcatatactggaccattgtaaaacctggagatatcctaatgata
aacagtaatggcaacttagttgcaccgcggggatattttaaattgaaaacagggaaaagc
tctgtaatgagatcagatgtacccatagacatttgtgtgtctgaatgtattacaccaaat
gga
>309650D128S55_3
atgaagacaaccattattttgatactactgacccattgggcctacagtcaaaacccaatc
agtggcaacaacacagccacattgtgtctgggacaccatgcagtagcaaatggaacatcg
gtaaaaacaataagtgatgatcaaattgaggtgacaaatgctacagaattagttcagagc
atttcaatggggaaaatatgcaacaactcatatagaattctagatggaagaaattgcaca
ttaatagatgcaatgctaggagacccccactgtgacgtctttcagtatgagaattgggac
ctctttatagaaagaagcagcgctttcagcaattgctacccatatgacatccctgactat
gcatcgctccgatcaattgtagcatcctcaggaacattggaattcacagcagagggattc
acatggacaggtgtcactcaaaacggaagaagtggagcctgcaaaaggggatcagccgat
agtttctttagccgactgaattggctaacaaaatctggaaactcttatcccacattgaat
gtgacaatgcctaacaataaaaatttcgacaagctatacatctgggggattcatcacccg
agctcaaatcaagagcagacaaaattgtacatccaagaatcaggacgagtaacagtctca
acaaaaagaagtcaacaaacaataatccctaacatcggatctagaccgtgggtcagaggt
caatcaggcaggataagcatatactggaccattgtaaaacctggagatatcctaatgata
aacagtaatggcaacttagttgcaccgcggggatattttaaattgaaaacagggaaaagc
tctgtaatgagatcagatgtacccatagacatttgtgtgtctgaatgtattacaccaaat
gga
>308792D100S24_2
atgaagacaaccattattttgatactactgacccattgggcctacagtcaaaacccaatc
agtggcaacaacacagccacattgtgtctgggacaccatgcagtagcaaatggaacattg
gtaaaaacaataagtgatgatcaaattgaggtgacaaatgctacagaattagttcagagc
atttcaatggggaaaatatgcaacaactcatatagaattctagatggaagaaattgcaca
ttaatagatgcaatgctaggagacccccactgtgacgtctttcagtatgagaattgggac
ctctttatagaaagaagcagcgctttcagcaattgctacccatatgacatccctgactat
gcatcgctccgatcaattgtagcatcctcaggaacattggaattcacagcagagggattc
acatggacaggtgtcactcaaaacggaagaagtggagcctgcaaaaggggatcagccgat
agtttctttagccgactgaattggctaacaaaatctggaaactcttatcccacattgaat
gtgacaatgcctaacaataaaaatttcgacaagctatacatctgggggattcatcacccg
agctcaaatcaagagcagacaaaattgtacatccaagaatcaggacgagtaacagtctca
acaaaaagaagtcaacaaacaataatccctaacatcggatctagaccgtgggtcagaggt
caatcaggcaggataagcatatactggaccattgtaaaacctggagatatcctaatgata
aacagtaatggcaacttagttgcaccgcggggatattttagattgaaaacagggaaaagc
tctgtaatgagatcagatgtacccatagacatttgtgtgtctgaatgtattacaccaaat
gga
>307048D87S35_1
atgaagacaaccattattttgatactactgacccattgggcctacagtcaaaacccaatc
agtggcaacaacacagccacattgtgtctgggacaccatgcagtagcaaatggaacattg
gtaaaaacaataagtgatgatcaaattgaggtgacaaatgctacagaattagttcagagc
atttcaatggggaaaatatgcaacaactcatatagaattctagatggaagaaattgcaca
ttaatagatgcaatgctaggagacccccactgtgacgtctttcagtatgagaattgggac
ctctttatagaaagaagcagcgctttcagcaattgctacccatatgacatccctgactat
gcatcgctccgatcaattgtagcatcctcaggaacattggaattcacagcagagggattc
acatggacaggtgtcactcaaaacggaagaagtggagcctgcaaaaggggatcagccgat
agtttctttagccgactgaattggctaacaaaatctggaaactcctatcccacattgaat
gtgacaatgcctaacaataaaaatttcgacaagctatacatctgggggattcatcacccg
agctcaaatcaagagcagacaaaattgtacatccaagaatcaggacgagtaacagtctca
acaaaaagaagtcaacaaacaataatccctaacatcggatctagaccgtgggtcagaggt
caatcaggcaggataagcatatactggaccattgtaaaacctggagatatcctaatgata
aacagtaatggcaacttagttgcaccgcggggatattttaaattgaaaacagggaaaagc
tctgtaatgagatcagatgtacccatagacatttgtgtgtctgaatgtattacaccaaat
gga
>308993D104S36_1
atgaagacaaccattattttgatactactgacccattgggcctacagtcaaaacccaatc
agtggcaacaacacagccacattgtgtctgggacaccatgcagtagcaaatggaacatcg
gtaaaaacaataagtgatgatcaaattgaggtgacaaatgctacagaattagttcagagc
atttcaatggggaaaatatgcaacaactcatatagaattctagatggaaaaaattgcaca
ttaatagatgcaatgctaggagacccccactgtgacgtctttcagtatgagaattgggac
ctctttatagaaagaagcagcgctttcagcaattgctacccatatgacatccctgactat
gcatcgctccgatcaattgtagcatcctcaggaacattggaattcacagcagagggattc
acatggacaggtgtcactcaaaacggaagaagtggagcctgcaaaaggggatcagccgat
agtttctttagccgactgaattggctaacaaaatctggaaactcttatcccacattgaat
gtgacaatgcctaacaataaaaatttcgacaagctatacatctgggggattcatcacccg
agctcaaatcaagagcagacaaaattgtacatccaagaatcaggacgagtaacagtctca
acaaaaagaagtcaacaaacaataatccctaacatcggatctagaccgtgggtcagaggt
caatcaggcaggataagcatatactggaccattgtaaaacctggagatatcctaatgata
aacagtaatggcaacttagttgcaccgcggggatattttaaattgaaaacagggaaaagc
tctgtaatgagatcagatgtacccatagacatttgtgtgtctgaatgtattacaccaaat
gga
>307711D94S25_1
atgaagacaaccattattttgatactactgacccattgggcctacagtcaaaacccaatc
agtggcaacaacacagccacattgtgtctgggacaccatgcagtagcaaatggaacattg
gtaaaaacaataagtgataatcaaattgaggtgacaaatgctacagaattagttcagagc
atttcaatggggaaaatatgcaacaactcatatagaattctagatggaagaaattgcaca
ttaatagatgcaatgctaggagacccccactgtgacgtctttcagtatgagaattgggac
ctctttatagaaagaagcagcgctttcagcaattgctacccatatgacatccctgactat
gcatcgctccgatcaattgtagcatcctcaggaacattggaattcacagcagagggattc
acatggacaggtgtcactcaaaacggaagaagtggagcctgcaaaaggggatcagccgat
agtttctttagccgactgaattggctaacaaaatctggaaactcttatcccacattgaat
gtgacaatgcctaacaataaaaatttcgacaagctatacatctgggggattcatcacccg
agctcaaatcaagagcagacaaaattgtacatccaagaatcaggacgagtaacagtctca
acaaaaagaagtcaacaaacaataatccctaacatcggatctagaccgtgggtcagaggt
caatcaggcaggataagcatatactggaccattgtaaaacctggagatatcctaatgata
aacagtaatggcaacttagttgcaccgcggggatattttaaattgaaaacagggaaaagc
tctgtaatgagatcagatgtacccatagacatttgtgtgtctgaatgtattacaccaaat
gga
>308860D100S37_1
atgaagacaaccattattttgatactactgacccattgggcctacagtcaaaacccaatc
agtggcaacaacacagccacattgtgtctgggacaccatgcagtagcaaatggaacattg
gtaaaaacaataagtgatgatcaaattgaggtgacaaatgctacagaattagttcagagc
attccaatggggaaaatatgcaacaactcatatagaattctagatggaaaaaattgcaca
ttaatagatgcaatgctaggagacccccactgtgacgtctttcagtatgagaattgggac
ctctttatagaaagaagcagcgctttcagcaattgctacccatatgacatccctgactat
gcatcgctccgatcaattgtagcatcctcaggaacattggaattcacagcagagggattc
acatggacaggtgtcactcaaaacggaagaagtggagcctgcaaaaggggatcagccgat
agtttctttagccgactgaattggctaacaaaatctggaaactcttatcccacattgaat
gtgacaatgcctaacaataaaaatttcgacaagctatacatctgggggattcatcacccg
agctcaaatcaagagcagacaaaattgtacatccaagaatcaggacgagtaacagtctca
acaaaaagaagtcaacaaacaataatccctaacatcggatctagaccgtgggtcagaggt
caatcaggcaggataagcatatactggaccattgtaaaacctggagatatcctaatgata
aacagtaatggcaacttagttgcaccgcggggatattttaaattgaaaacagggaaaagc
tctgtaatgagatcagatgtacccatagacatttgtgtgtctgaatgtattacaccaaat
gga
>309991D111S33_1
atgaagacaaccattattttgatactactgacccattgggcctacagtcaaaacccaatc
agtggcaacaacacagccacattgtgtctgggacaccatgcagtagcaaatggaacattg
gtaaaaacaataagtgatgatcaaattgaggtgacaaatgctacagaattagttcagagc
atttcaatggggaaaatatgcaacaactcatctagaattctagatggaaaaaattgcaca
ttaatagatgcaatgctaggagacccccactgtgacgtctttcagtatgagaattgggac
ctctttatagaaagaagcagcgctttcagcaattgctacccatatgacatccctgactat
gcatcgctccgatcaattgtagcatcctcaggaacattggaattcacagcagagggattc
acatggacaggtgtcactcaaaacggaagaagtggagcctgcaaaaggggatcagccgat
agtttctttagccgactgaattggctaacaaaatctggaaactcttatcccacattgaat
gtgacaatgcctaacaataaaaatttcgacaagctatacatctgggggattcatcacccg
agctcaaatcaagagcagacaaaattgtacatccaagaatcaggacgagtaacagtctca
acaaaaagaagtcaacaaacaataatccctaacatcggatctagaccgtgggtcagaggt
caatcaggcaggataagcatatactggaccattgtaaaacctggagatatcctaatgata
aacagtaatggcaacttagttgcaccgcggggatattttaaattgaaaacagggaaaagc
tctgtaatgagatcagatgtacccatagacatttgtgtgtctgaatgtattacaccaaat
gga
>308269D99S26_1
atgaagacaaccattattttgatactactgacccattgggcctacagtcaaaacccaatc
agtggcaacaacacagccacattgtgtctgggacaccatgcagtagcaaatggaacattg
gtaaaaacaataagtgatgatcaaattgaggtgacaaatgctacagaattagttcagagc
acttcaatggggaaaatatgcaacaactcatatagaattctagatggaagaaattgcaca
ttaatagatgcaatgctaggagacccccactgtgacgtctttcagtatgagaattgggac
ctctttatagaaagaagcagcgctttcagcaattgctacccatatgacatccctgactat
acatcgctccgatcaattgtagcatcctcaggaacattggaattcacagcagagggattc
acatggacaggtgtcactcaaaacggaagaagtggagcctgcaaaaggggatcagccgat
agtttctttagccgactgaattggctaccaaaatctggaaactcttatcccacattgaat
gtgacaatgcctaacaataaaaatttcgacaagctatacatctgggggattcatcacccg
agctcaaatcaagagcagacaaaattgtacatccaagaatcaggacgagtaacagtctca
acaaaaagaagtcaacaaacaataatccctaacatcggatctagaccgtgggtcagaggt
caatcaggcaggataagcatgtactggaccattgtaaaacctggagatatcctaatgata
aacagtaatggcaacttagttgcaccgcggggatattttaaattgaaaacagggaaaagc
tctgtaatgagatcagatgtacccatagacatttgtgtgtctgaatgtattacaccaaat
gga
>307148D90S12_1
atgaagacaaccattattttgatactactgacccattgggcctacagtcaaaacccaatc
agtggcaacaacacagccacattgtgtctgggacaccatgcagtagcaaatggaacattg
gtaaaaacaataagtgatgatcaaattgaggtgacaaatgctacagaattagttcagagc
atttcaatggggaaaatatgcaacaactcatatagaattctagatggaagaaattgcaca
ttaatagatgcaatgctaggagacccccactgtgacgtctttcagtatgagaattgggac
ctctttatagaaagaagcagcgctttcagcaattgctacccatatgacatccctgactat
gcatcgctccgatcaattgtagcatcctcaggaacattggaattcacagcagagggattc
acatggacaggtgtcactcaaaacggaagaagtggagcctgcaaaaggggatcagccgat
agtttctttagccgactgaattggctaacaaaatctggaaactcttatcccacattgaat
gtgacaatgcctaacaataaaaatttcgacaagctatacatctgggggattcatcacccg
agctcaaatcaagagcagacaaaattgtacatccaagaatcaggacgagtaacagtctca
acaaaaagaagtcaacaaacaataatccctaacatcggatctagaccgtgggtcagaggt
caatcaggcaggataagcatatactggaccattgtaaaacctggagatatcctaatgata
aacagtaatggcaacttagttgcaccgcggggatattttaaattgaaaacagagaaaagc
tctgtaatgagatcagatgtacccatagacatttgtgtgtctgaatgtattacaccaaat
gga
>307476D91S72_1
atgaagacaaccattattttgatactactgacccattgggcctacagtcaaaacccaatc
agtggcaacaacacagccacattgtgtctgggacaccatgcagtagcaaatggaacattg
gtaaaaacaataagtgatgatcaaattgaggtgacaaatgctacagaattagttcagagc
atttcaatggggaaaatatgcaacaactcatatagaattctagatggaaaaaattgcaca
ttaatagatgcaatgctaggagacccccactgtgacgtctttcagtatgagaattgggac
ctctttatagaaagaagcagcgctttcagcaattgctacccatatgacatccctgactat
gcatcgctccgatcaattgtagcatcctcaggaacattggaattcacagcagagggattc
acatggacaggtgtcactcaaaacggaagaagtggagcctgcaaaaggggatcagccgat
agtttctttagccgactgaattggctaacaaaatctggaaactcttatcccacattgaat
gtgacaatgcctaacaataaaaatttcgacaagctatacatctgggggattcatcacccg
agctcaaatcaagagcagacaaaattgtacatccaagaatcaggacgagtaacagtctca
acaaaaagaagtcaacaaacaataatccctaacatcggatctagaccatgggtcagaggt
caatcaggcaggataagcatatactggaccattgtaaaacctggagatatcctaatgata
aacagtaatggcaacttagttgcaccgcggggatattttaaattgaaaacagggaaaagc
tctgtaatgagatcagatgtacccatagacatttgtgtgtctgaatgtattacaccaaat
gga
>308860D100S27_1
atgaagacaaccattattttgatactactgacccattgggcctacagtcaaaacccaatc
agtggcaacaacacagccacattgtgtctgggacaccatgcagtagcaaatggaacattg
gtaaaaacaataagtgatgatcaaattgaggtgacaaatgctacagaattagttcagagc
atttcaatggggaaaatatgcaacaactcatatagaattctagatggaaaaaattgcaca
ttaatagatgcaatgctaggagacccccactgtgacgtctttcagtatgagaattgggac
ctctttatagaaagaagcagcgctttcagcaattgctacccatatgacatccctgactat
gcatcgctccgatcaattgtagcatcctcaggaacattggaattcacagcagagggattc
acatggacaggtgtcactcaaaacggaagaagtggagcctgcaaaaggggatcagccgat
agtttctttagccgtctgaattggctaacaaaatctggaaactcttatcccacattgaat
gtgacaatgcctaacaataaaaatttcgacaagctatacatctgggggattcatcacccg
agctcaaatcaagagcagacaaaattgtacatccaagaatcaggacgagtaacagtctca
acaaaaagaagtcaacaaacaataatccctaacatcggatctagaccgtgggtcagaggt
caatcaggcaggataagcatatactggaccattgtaaaacctggagatatcctaatgata
aacagtaatggcaacttagttgcaccgcggggatattttaaattgaaaacagggaaaagc
tctgtaatgagatcagatgtacccatagacatttgtgtgtctgaatgtattacaccaaat
gga
>307710D94S40_1
atgaagacaaccattattttgatactactgacccattgggcctacagtcaaaacccaatc
agtggcaacaacacagccacattgtgtctgggacaccatgcagtagcaaatggaacattg
gtaaaaacaataagtgatgatcaaattgaggtgacaaatgctacagaattagttcagagc
atttcaatggggaaaatatgcaacaactcatatagaattctagatggaagaaattgcaca
ttaatagatgcaatgctaggagacccccactgtgacgtctttcagtatgagaattgggac
ctctttatagaaagaagcagcgctttcagcaattgctacccatatgacatccctgactat
gcatcgctccgatcaattgtagcatcctcaggaacattggaattcacagcagagggattc
acatggacaggtgtcactcaaaacggaagaagtggagcctgcaaaaggggatcagccgat
agtttctttagccgactgaattggctaacaaaatctggaaactcttatcccacattgaat
gtgacaatgcctaacaataaaaatttcgacaagctatacatctgggggattcatcacccg
agctcaaatcaagagcagacaaaattgtacatccaagaatcaggacgagtaacagtctca
acaaaaagaagtcaacaaacaataatccctaacatcggatctagaccgtgggtcagaggt
caatcaggcaggataagcatatactggaccattgtaaaacctggagatatcctaatgata
aacagtaatggcaacttagttgcaccgcggggatattctaaattgaaaacagggaaaagc
tctgtaatgagatcagatgtacccatagacatttgtgtgtctgaatgtattacaccaaat
gga
>307437D92S4_1
atgaagacaaccattattttgatactactgacccattgggcctacagtcaaaacccaatc
agtggcaacaacacagccacattgtgtctgggacaccatgcagtagcaaatggaacattg
gtaaaaacaataagtgatgatcaaattgaggtgacaaatgctacagaattagttcagagc
atttcaatggggaaaatatgcaacaactcatatagaattctagatggaagaaattgcaca
ttaatagatgcaatgctaggagacccccactgtgacgtctttcagtatgagaattgggac
ctctttatagaaagaagcagcgctttcagcaattgctacccatatgacatccctgactat
gcatcgctccgatcaattgtagcatcctcaggaacattggaattcacagcagagggattc
acatggacaggtgtcactcaaaacggaagaagtggagcctgcaaaaggggatcagccgat
agtttctttagccgactgaattggctaacaaaatccggaaactcttatcccacattgaat
gtgacaatgcctaacaataaaaatttcgacaagctatacatctgggggattcatcacccg
agctcaaatcaagagcagacaaaattgtacatccaagaatcaggacgagtaacagtctca
acaaaaagaagtcaacaaacaataatccctaacatcggatctagaccgtgggtcagaggt
caatcaggcaggataagcatatactggaccattgtaaaacctggagatatcctaatgata
aacagtaatggcaacttagttgcaccgcggggatattttaaattgaaaacagggaaaagc
tctgtaatgagatcagatgtacccatagacatttgtgtgtctgaatgtattacaccaaat
gga
>307032D87S0_1
atgaagacaaccattattttgatactactgacccattgggcctacagtcaaaacccaatc
agtggcaacaacacagccacattgtgtctgggacaccatgcagtagcaaatggaacattg
gtaaaaacaataagtgatgatcaaattgaggtgacaaatgctacagaattagttcagagc
atttcaatggggaaaatatgcaacaactcatatagaattctagatggaagaaattgcaca
ttaatagatgcaatgctaggagacccccactgtgacgtctttcagtatgagaattgggac
ctctttatagaaagaagcagcgctttcagcaattgctacccatatgacatccctgactat
gcatcgctccgatcaattgtagcatcctcaggaacattggaattcacagcagagggattc
acatggacaggtgtcactcaaaacggaagaagtggagcctgcaaaaggggatcagccgat
agtttctttagccgactgaattggctaacaaaatctggaaactcttatcccacattgaat
gtgacaatgcctaacaataaaaatttcgacaagctatacatctgggggattcatcacccg
agctcaaatcaagagcaaacaaaattgtacatccaagaatcaggacgagtaacagtctca
acaaaaagaagtcaacaaacaataatccctaacatcggatctagaccgtgggtcagaggt
caatcaggcaggataagcatatactggaccattgtaaaacctggagatatcctaatgata
aacagtaatggcaacttagttgcaccgcggggatattttaaattgaaaacagggaaaagc
tctgtaatgagatcagatgtacccatagacatttgtgtgtctgaatgtattacaccaaat
gga
>308269D99S5_1
atgaagacaaccattattttgatactactgacccattgggcctacagtcaaaacccaatc
agtggcaacaacacagccacattgtgtctgggacaccatgcagtagcaaatggaacattg
gtaaaaacaataagtgatgatcaaattgaggtgacaaatgctacagaattagttcagagc
atttcaatggggaaaatatgcaacaactcatatagaattctagatggaagaaattgcaca
ttaatagatgcaatgctaggagacccccactgtgacgtctttcagtatgagaattgggac
ctctttatagaaagaagcagcgctttcagcaattgctacccatatgacatccctgactat
gcatcgctccgatcaattgtagcatcctcaggaacattggaattcacagcagagggattc
acatggacaggtgtcactcaaaacggaagaagtggagcctgcaaaaggggatcagccgat
agtttctttagccgactgaattggctaacaaaatctggaaactcttatcccacattgaat
gtgacaatgcctaacaataaaaatttcgacaagctatacatctgggggattcatcacccg
agctcaaatcaagagcagacaaaattgtacatccaagaatcaggacgagtaacagtctca
acaaaaagaagtcaacaaacaataatccctaacatcgggtctagaccgtgggtcagaggt
caatcaggcaggataagcatatactggaccattgtaaaacctggagatatcctaatgata
aacagtaatggcaacttagttgcaccgcggggatattttaaattgaaaacagggaaaagc
tctgtaatgagatcagatgtacccatagacatttgtgtgtctgaatgtattacaccaaat
gga
>904D118S13_1
atgaagacaaccattattttgatactactgacccattgggcctacagtcaaaacccaatc
agtggcaacaacacagccacattgtgtctgggacaccatgcagtagcaaatggaacattg
gtaaaaacaataagtgatgatcaaattgaggtgacaaatgctacagaattagttcagagc
atttcaatggggaaaatatgcaacaactcatatagaattctagatggaagaaattgcaca
ttaatagatgcaatgctaggagacccccactgtgacgtctttcagtatgagaattgggac
ctctttatagaaagaagcagcgctttcagcaattgctacccatatgacatccctgactat
gcatcgctccgatcaattgtagcatcctcaggaacattggaattcacagcagagggattc
acatggacaggtgtcactcaaaacggaagaagtggagcctgcaaaaggggatcagccgat
agtttctttagccgactgaattggctaacaaaatctggaaactcttatcccacattgaat
gtgacaatgcctaacaataaaaatttcgacaagctatacatctgggggattcatcacccg
agctcaaatcaagagcagacaaaattgtacatccaagaatcaggacgagtaacagtcgca
acaaaaagaagtcaacaaacaataatccctaacatcggatctagaccgtgggtcagaggt
caatcaggcaggataagcatatactggaccattgtaaaacctggagatatcctaatgata
aacagtaatggcaacttagttgcaccgcggggatattttaaattgaaaacagggaaaagc
tctgtaatgagatcagatgtacccatagacatttgtgtgtctgaatgtattacaccaaat
gga
>309944D112S2_1
atgaagacaaccattattttgatactactgacccattgggcctacagtcaaaacccaatc
agtggcaacaacacagccacattgtgtctgggacaccatgcagtagcaaatggaacattg
gtaaaaacaataagtgatgatcaaattgaggtgacaaatgctacagaattagttcagagc
atttcaatggggaaaatatgcaacaactcatatagaattctagatggaagaaattgcaca
ttaatagatgcaatgctaggagacccccactgtgacgtctttcagtatgagaatcgggac
ctctttatagaaagaagcagcgctttcagcaattgctacccatatgacatccctgactat
gcatcgctccgatcaattgtagcatcctcaggaacattggaattcacagcagagggattc
acatggacaggtgtcactcaaaacggaagaagtggagcctgcaaaaggggatcagccgat
agtttctttagccgactgaattggctaacaaaatctggaaactcttatcccacattgaat
gtgacaatgcctaacaataaaaatttcgacaagctatacatctgggggattcatcacccg
agctcaaatcaagagcagacaaaattgtacatccaagaatcaggacgagtaacagtctca
acaaaaagaagtcaacaaacaataatccctaacatcggatctagaccgtgggtcagaggt
caatcaggcaggataagcatatactggaccattgtaaaacctggagatatcctaatgata
aacagtaatggcaacttagttgcaccgcggggatattttaaattgaaaacagggaaaagc
tctgtaatgagatcagatgtacccatagacatttgtgtgtctgaatgtattacaccaaat
gga
>309650D128S54_1
atgaagacaaccattattttgatactactgacccattgggcctacagtcaaaacccaatc
agtggcaacaacacagccacattgtgtctgggacaccatgcagtagcaaatggaacattg
gtaaaaacaataagtgatgatcaaattgaggtgacaaatgctacagaattagttcagagc
atttcaatggggaaaatatgcaacaactcatatagaattctagatggaagaaattgcaca
ttaatagatgcaatgctaggagacccccactgtgacgtctttcagtatgagaattgggac
ctctttatagaaagaagcagcgctttcagcaattgctacccatatgacatccctgactat
gcatcgctccgatcaattgtagcatcctcaggaacattggaattcacagcagagggattc
acatggacaggtgtcactcaaaacggaagaagtggagcctgcaaaaggggatcagccgat
agtttctttagccgactgaattggctaacaaaatctggaaactcttatctcacattgaat
gtgacaatgcctaacaataaaaatttcgacaagctatacatctgggggattcatcacccg
agctcaaatcaagagcagacaaaattgtacatccaagaatcaggacgagtaacagcctca
acaaaaagaagtcaacaaacaataatccctaacatcggatctagaccgtgggtcagaggt
caatcaggcaggataagcatatactggaccattgtaaaacctggagatatcctaatgata
aacagtaatggcaacttagttgcaccgcggggatattttaaattgaaaacagggaaaagc
tctgtaatgagatcagatgtacccatagacatttgtgtgtctgaatgtattacaccaaat
gga
>307710D94S19_1
atgaagacaaccattattttgatactactgacccattgggcctacagtcaaaacccaatc
agtggcaacaacacagccacattgtgtctgggacaccatgcagtagcaaatggaacattg
gtaaaaacaataagtgatgatcaaattgaggtgacaaatgctacagaattagttcagagc
atttcaatggggaaaatatgcaacaactcatatagaattctagatggaagaaattgcaca
ttaatagatgcaatgctaggagacccccactgtgacgtctttcagtatgagaattgggac
ctctttatagaaagaagcagcgctttcagcaattgctacccatatgacatccctgactat
gcatcgctccgatcaattgtagcatcctcaggaacattggaattcacagcagagggattc
acatggacaggtgtcactcaaaacggaagaagtggagcctgcaaaaggggatcagccgat
agtctctttagccgactgaattggctaacaaaatctggaaactcttatcccacattgaat
gtgacaatgcctaacaataaaaatttcgacaagctatacatctgggggattcatcacccg
agctcaaatcaagagcagacaaaattgtacatccaagaatcaggacgagtaacagtctca
acaaaaagaagtcaacaaacaataatccctaacatcggatctagaccgtgggtcagaggt
caatcaggcaggataagcatatactggaccattgtaaaacctggagatatcctaatgata
aacagtaatggcaacttagttgcaccgcggggatattttaaattgaaaacagggaaaagc
tctgtaatgagatcagatgtacccatagacatttgtgtgtctgaatgtattacaccaaat
gga
>307032D87S33_1
atgaagacaaccattattttgatactactgacccattgggcctacagtcaaaacccaatc
agtggcaacaacacagccacattgtgtctgggacaccatgcagtagcaaatggaacattg
gtaaaaacaataagtgatgatcaaattgaggtgacaaatgctacagaattagttcagagc
atttcaatggggaaaatatgcaacaactcatatagaattctagatggaagaaattgcaca
ttaatagatgcaatgctaggagacccccactgtgacgtctttcagtatgagaattgggac
ctctttatagaaagaagcagcgctttcagcaattgctacccatgtgacatccctgactat
gcatcgctccgatcaattgtagcatcctcaggaacattggaattcacagcagagggattc
acatggacaggtgtcactcaaaacggaagaagtggagcctgcaaaaggggatcagccgat
agtttctttagccgactgaattggctaacaaaatctggaaactcttatcccacattgaat
gtgacaatgcctaacaataaaaatttcgacaagctatacatctgggggattcatcacccg
agctcaaatcaagagcagacaaaattgtacatccaagaatcaggacgagtaacagtctca
acaaaaagaagtcaacaaacaataatccctaacatcggatctagaccgtgggtcagaggt
caatcaggcaggataagcatatactggaccattgtaaaacctggagatatcctaatgata
aacagtaatggcaacttagttgcaccgcggggatattttaaattgaaaacagggaaaagc
tctgtaatgagatcaggtgtacccatagacatttgtgtgtctgaatgtattacaccaaat
gga
>309223D107S62_1
atgaagacaaccattattttgatactactgacccattgggcctacagtcaaaacccaatc
agtggcaacaacacagccacattgtgtctgggacaccatgcggtagcaaatggaacattg
gtaaaaacaataagtgatgatcaaattgaggtgacaaatgctacagaattagttcagagc
atttcaatggggaaaatatgcaacaactcatatagaattctagatggaaaaaattgcaca
ttaatagatgcaatgctaggagacccccactgtgacgtctttcagtatgagaattgggac
ctctttatagaaagaagcagcgctttcagcaattgctacccatatgacatccctgactat
gcatcactccgatcaattgtagcatcctcaggaacattggaattcacagcagagggattc
acatggacaggtgtcactcaaaacggaagaagtggagcctgcaaaaggggatcagccgat
agtttctttagccgactgaattggctaacaaaatctggaaactcttatcccacattgaat
gtgacaatgcctaacaataaaaatttcgacaagctatacatctgggggattcatcacccg
agctcaaatcaagagcagacaaaattgtacatccaagaatcaggacgagtaacagtctca
acaaaaagaagtcaacaaacaataatccctaacatcggatctagaccgtgggtcagaggt
caatcaggcaggataagcatatactggaccattgtaaaacctggagatatcctaatgata
aacagtaatggcaacttagttgcaccgcggggatattttaaattgaaaacagggaaaagc
tctgtaatgagatcagatgtacccatagacatttgtgtgtctgaatgtattacaccaaat
gga
>307048D87S29_1
atgaagacaaccattattttgatactactgacccattgggcctacagtcaaaacccaatc
agtggcaacaacacagccacattgtgtctgggacaccatgcagcagcaaatggaacattg
gtaaaaacaataagtgatgatcaaattgaggtgacaaatgctacagaattagttcagagc
atttcaatggggaaaatatgcaacaactcatatagaattctagatggaagaaattgcaca
ttaatagatgcaatgctaggagacccccactgtgacgtctttcagtatgagaattgggac
ctctttatagaaagaagcagcgctttcagcaattgctacccatatgacatccctgactat
gcatcgctccgatcaattgtagcatcctcaggaacattggaattcacagcagagggattc
acatggacaggtgtcactcaaaacggaagaagtggagcctgcaaagggggatcagccgat
agtttctttagccgactgaattggctaacaaaatctggaaactcttatcccacattgaat
gtgacaatgcctaacaataaaaatttcgacaagctatacatctgggggattcatcacccg
agctcaaatcaagagcagacaaaattgtacatccaagaatcaggacgagtaacagtctca
acaaaaagaagtcaacaaacaataatccctaacatcggatctagaccgtgggtcagaggt
caatcaggcaggataagcatatactggaccattgtaaaacctggagatatcctaatgata
aacagtaatggcaacttagttgcaccgcggggatattttaaattgaaaacagggaaaagc
tctgtaatgagatcagatgtacccatagacatttgtgtgtctgaatgtattacaccaaat
gga
>309991D111S65_2
atgaagacaaccattattttgatactactgacccattgggcctacagtcaaaacccaatc
agtggcaacaacacagccacattgtgtctgggacaccatgcagtaacaaatggaacattg
gtaaaaacaataagtgatgatcaaattgaggtgacaaatgctacagaattagttcagagc
atttcaatggggaaaatatgcaacaactcatatagaattctagatggaaaaaattgcaca
ttaatagatgcaatgctaggagacccccactgtgacgtctttcagtatgagaattgggac
ctctttatagaaagaagcagcgctttcagcaattgctacccatatgacatccctgactat
gcatcgctccgatcaattgtagcatcctcaggaacattggaattcacagcagagggattc
acatggacaggtgtcactcaaaacggaagaagtggagcctgcaaaaggggatcagccgat
agtttctttagccgactgaattggctaacaaaatctggaaactcttatcccacattgaat
gtgacaatgcctaacaataaaaatttcgacaagctatacatctgggggattcatcacccg
agctcaaatcaagagcagacaaaattgtacatccaagaatcaggacgagtaacagtctca
acaaaaagaagtcaacaaacaataatccctaacatcggatctagaccgtgggtcagaggt
caatcaggcaggataagcatatactggaccattgtaaaacctggagatatcctaatgata
aacagtaatggcaacttagttgcaccgcggggatattttaaattgaaaacagggaaaagc
tctgtaatgagatcagatgtacccatagacatttgtgtgtctgaatgtattacaccaaat
gga
>904D118S7_1
atgaagacaatcattattttgatactactgacccattgggcctacagtcaaaacccaatc
agtggcaacaacacagccacattgtgtctgggacaccatgcagtagcaaatggaacattg
gtaaaaacaataagtgatgatcaaattgaggtgacaaatgctacagaattagttcagagc
atttcaatggggaaaatatgcaacaactcatatagaattctagatggaagaaattgcaca
ttaatagatgcaatgctaggagacccccactgtgacgtctttcagtatgagaattgggac
ctctttatagaaagaagcagcgctttcagcaattgctacccatatgacatccctgactat
gcatcgctccgatcaattgtagcatcctcaggaacattggaattcacagcagagggattc
acatggacaggtgtcactcaaaacggaagaagtggagcctgcaaaaggggatcagccgat
agtttctttagccgactgaattggctaacaaaatctggaaactcttatcccacattgaat
gtgacaatgcctaacaataaaaatttcgacaagctatacatctgggggattcatcacccg
agctcaaatcaagagcagacaaaattgtacatccaagaatcaggacgagtaacagtctca
acaaaaagaagtcaacaaacaataatccctaacatcggatctagaccgtgggtcagaggt
caatcaggcaggataagcatatactggaccattgtaaaacctggagatatcctaatgata
aacagtaatggcaacttagttgcaccgcggggatattttaaattgaaaacagggaaaagc
tctgtaatgagatcagatgtacccatagacatttgtgtgtctgaatgtattacaccaaat
gga
>307148D90S5_1
atgaagacaaccattattttgatactactgacccattgggcctacagtcaaaacccaatc
agtggcaacaacacagccacattgtgtctgggacaccatgcagtagcaaatggaacattg
gtaaaaacaataagtgatgatcaaattgaggtgacaaatgctacagaattagttcagagc
atttcaatggggaaaatatgcaacaactcatatagaattctagatggaagaaattgcaca
ttaatagatgcaatgctaggagacccccactgtgacgtctttcagtatgagaattgggac
ctctttatagaaagaagcagcgctttcagcaattgctacccatatgacatccctgactat
gcatcgctccgatcaattgtagcatcctcaggaacattggaattcacagcagagggattc
acatggacaggtgtcactcaaaacggaagaagtggagcctgcaaaaggggatcagccgat
agtttctttagccgactgaattggctaacaaaatctggaaactcttatcccacattgaat
gtgacaatgcctaacaataaaaatttcgacaagctatacatctgggggattcatcacccg
agctcaaatcaagagcagacaaaattgtacatccaagaatcaggacgagtaacagtctca
acaaaaagaagtcaacaaacaataatccctaacatcggatctagaccgtgggtcagaggt
caatcaggcaggataagcatatactggaccattgtaaaacctggagatatcctaatgata
aacagtaatggcaacttagttgcaccgcggggatattttaaattgaaaacagggaaaaac
tctgtaatgagatcagatgtacccatagacatttgtgtgtctgaatgtattacaccaaat
gga
>306608D87S3_1
atgaagacaaccattattttgatactactgacccattgggcctacagtcaaaacccaatc
agtggcaacaacacagccacattgtgtctgggacaccatgcagtagcaaatggaacattg
gtaaaaacaataagtgatgatcaaattgaggtgacaaatgctacagaattagttcagagc
atttcaatggggaaaatatgcaacaactcatatagaattctagatggaagaaattgcaca
ttaatagatgcaatgctaggagacccccactgtgacgtctttcagtatgagaattgggac
ctctttatagaaagaagcagcgctttcagcaattgctacccatattacatccctgactat
gcatcgctccgatcaattgtagcatcctcaggaacattggaattcacagcagagggattc
acatggacaggtgtcactcaaaacggaagaagtggagcctgcaaaaggggatcagccgat
agtttctttagccgactgaattggctaacaaaatctggaaactcttatcccacattgaat
gtgacaatgcctaacaataaaaatttcgacaagctatacatctgggggattcatcacccg
agctcaaatcaagagcagacaaaattgtacatccaagaatcaggacgagtaacagtctca
acaaaaagaagtcaacaaacaataatccctaacatcggatctagaccgtgggtcagaggt
caatcaggcaggataagcatatactggaccattgtaaaacctggagatatcctaatgata
aacagtaatggcaacttagttgcaccgcggggatattttaaattgaaaacagggaaaagc
tctgtaatgagatcagatgtacccatagacatttgtgtgtctgaatgtattacaccaaat
gga
>307048D87S45_1
atgaagacaaccattattttgatactactgacccattgggcctacagtcaaaacccaatc
agtggcaacaacacagccacattgtgtctgggacaccatgcagtagcaaatggaacattg
gtaaaaacaataagtgatgatcaaattgaggtgacaaatgctacagaattagttcagagc
atttcaatgggaaaaatatgcaacaactcatatagaattctagatggaagaaattgcaca
ttaatagatgcaatgctaggagacccccactgtgacgtctttcagtatgagaattgggac
ctctttatagaaagaagcagcgctttcagcaattgctacccatatgacatccctgactat
gcatcgctccgatcaattgtagcatcctcaggaacattggaattcacagcagagggattc
acatggacaggtgtcactcaaaacggaagaagtggagcctgcaaaaggggatcagccgat
agtttctttagccgactgaattggctaacaaaatctggaaactcttatcccacattgaat
gtgacaatgcctaacaataaaaatttcgacaagctatacatctgggggattcatcacccg
agctcaaatcaagagcagacaaaattgtacatccaagaatcaggacgagtaacagtctca
acaaaaagaagtcaacaaacaataatccctaacatcggatctagaccgtgggtcagaggt
caatcaggcaggataagcatatactggaccattgtaaaacctggagatatcctaatgata
aacagtaatggcaacttagttgcaccgcggggatattttaaattgaaaacagggaaaagc
tctgtaatgagatcagatgtacccatagacatttgtgtgtctgaatgtattacaccaaat
gga
>309650D128S48_1
atgaagacaaccattattttgatactactgacccattgggcctacagtcaaaacccaatc
agtggcaacaacactgccacattgtgtctgggacaccatgcagtagcaaatggaacattg
gtaaaaacaataagtgatgatcaaattgaggtgacaaatgctacagaattagttcagagc
atttcaatggggaaaatatgcaacaactcatatagaattctagatggaagaaattgcaca
ttaatagatgcaatgctaggagacccccactgtgacgtctttcagtatgagaattgggac
ctctttatagaaagaagcagcgctttcagcaattgctacccatatgacatccctgactat
gcatcgctccgatcaattgtagcatcctcaggaacattggaattcacagcagagggattc
acatggacaggtgtcactcaaaacggaagaagtggagcctgcaaaaggggatcagccgat
agtttctttagccgactgaattggctaacaaaatctggaaactcttatcccacattgaat
gtgacaatgcctaacaataaaaatttcgacaagctatacatctgggggattcatcacccg
agctcaaatcaagagcagacaaaattgtacatccaagaatcaggacgagtaacagtctca
acaaaaagaagtcaacgaacaataatccctaacatcggatctagaccgtgggtcagaggt
caatcaggcaggataagcatatactggaccattgtaaaacctggagatatcctaatgata
aacagtaatggcaacttagttgcaccgcggggatattttaaattgaaaacagggaaaagc
tctgtaatgagatcagatgtacccatagacatttgtgtgtctgaatgtattacaccaaat
gga
>308832D73S34_1
atgaagacaaccattattttgatactactgacccattgggcctacagtcaaaacccaatc
agtggcaacaacacagccacattgtgtctgggacaccatgcagtagcaaatggaacattg
gtaaaaacaataagtgatgatcaaattgaggtgacaaatgctacagaattagttcagagc
atttcaatggggaaaatatgcaacaactcatatagaattctagatggaagaaattgcaca
ttaatagatgcaatgctaggagacccccactgtgacgtctttcagtatgagaattgggac
ctctttatagaaagaagcagcgctttcagcaattgctacccatatgacatccctgactat
gcatcgctccgatcaattgtagcatcctcaggaacattggaattcacagcagagggattc
acatggacaggtgtcactcaaaacggaagaagtggagcctgcaaaaggggatcagccgat
agtttctttagccgactgaattggctaacaaaatctggaaactcttatcccacattgaat
gtgacaatgcctaacgataaaaatttcgacaagctatacatctgggggattcatcacccg
agctcaaatcaagagcagacaaaattgtacatccaagaatcaggacgagtaacagtctca
acaaaaagaagtcaacaaacaataatccctaacatcggatcgagaccgtgggtcagaggt
caatcaggcaggataagcatatactggaccattgtaaaacctggagatatcctaatgata
aacagtaatggcaacttagttgcaccgcggggatattttaaattgaaaacagggaaaagc
tctgtaatgagatcagatgtacccatagacatttgtgtgtctgaatgtattacaccaaat
gga
>308121DunknownS0_1
atgaagacaaccattattttgatactactgacccattgggcctacagtcaaaacccaatc
agtggcaacaacacagccacattgtgtctgggacaccatgcagtagcaaatggaacattg
gtaaaaacaataagtgatgatcaaattgaggtgacaaatgctacagaattagttcagagc
atttcaatggggaaaatatgcaacaactcatatagaattctagatggaaaaaattgcaca
ttaatagatgcaatgctaggagacccccactgtgacgtctttcagtatgagaattgggac
ctctttatagaaagaagcagcgctttcagcaattgctgcccatatgacatccctgactat
gcatcgctccgatcaattgtagcatcctcaggaacattggaattcacagcagagggattc
acatggacaggtgtcactcaaaacggaagaagtggagcctgcaaaaggggatcagccgat
agtttctttagccgactgaattggctaacaaaatctggaaactcttatcccacattgaat
gtgacaatgcctaacaataaaaatttcgacaagctatacatctgggggattcatcacccg
agctcaaatcaagagcagacaaaattgtacatccaagaatcaggacgagtaacagtctca
acaaaaagaagtcaacaaacaataatccctaacatcggatctagaccgtgggtcagaggt
caatcaggcaggataagcatatactggaccattgtaaaacctggagatatcctaatgata
aacagtaatggcaacttagttgcaccgcggggatattttaaattgaaaacagggaaaagc
tctgtaatgagatcagatgtacccatagacatttgtgtgtctgaatgtattacaccaaat
gga
>308556D99S4_2
atgaagacaaccattattttgatactactgacccattgggcctacagtcaaaacccaatc
agtggcaacaacacagccacattgtgtctgggacaccatgcagtagcaaatggaacattg
gtaaaaacaataagtgatgatcaaattgaggcgacaaatgctacagaattagttcagagc
atttcaatggggaaaatatgcaacaactcatatagaattctagatggaagaaattgcaca
ttaatagatgcaatgctaggagacccccactgtgacgtctttcagtatgagaattgggac
ctctttatagaaagaagcagcgctttcagcaattgctacccatatgacatccctgactat
gcatcgctccgatcaattgtagcatcctcaggaacattggaattcacagcagagggattc
acatggacaggtgtcactcaaaacggaagaagtggagcctgcaaaaggggatcagccgat
agtttctttagccgactgaattggctaacaaaatctggaaactcttatcccacattgaat
gtgacaatgcctaacaataaaaatttcgacaagctatacatctgggggattcatcacccg
agctcaaatcaagagcagacaaaattgtacatccaagaatcaggacgagtaacagtctca
acaaaaagaagtcaacaaacaataatccctaacatcggatctagaccgtgggtcagaggt
caatcaggcaggataagcatatactggaccattgtaaaacctggagatatcctaatgata
aacagtaatggcaacttagttgcaccgcggggatattttaaattgaaaacagggaaaagc
tctgtaatgagatcagatgtacccatagacatttgtgtgtctgaatgtattacaccaaat
gga
>307991D98S1_1
atgaagacaaccattattttgatactactgacccattgggcctacagtcaaaacccaatc
agtggcaacaacacagccacattgtgtctgggacaccatgcagtagcaaatggaacattg
gtaaaaacaataagtgatgatcaaattgaggtgacaaatgctacagaattagttcagagc
atttcaatggggaaaatatgcaacaactcatatagaattctagatggaagaaattgcaca
ttaatagatgcaatgctaggagacccccactgtgacgtctttcagtatgagaattgggac
ctctttatagaaagaagcagcgctttcagcaattgctacccatatgacatccctgactat
gcatcgctccgatcaattgtagcatcctcaggaacattggaattcacagcagagggattc
acatggacaggtgtcactcaaaacggaagaagtggagcctgcaaaaggggatcagccgat
agtttctttagccgactgaattggctaacaaaatctggaaacccttatcccacattgaat
gtgacaatgcctaacaataaaaatttcgacaagctatacatctgggggattcatcacccg
agctcaaatcaagagcagacaaaattgtacatccaagaatcaggacgagtaacagtctca
acaaaaagaagtcaacaaacaataatccctaacatcggatctagaccgtgggtcagaggt
caatcaggcaggataagcatatactggaccattgtaaaacctggagatatcctaatgata
aacagtaatggcaacttagttgcaccgcggggatattttaaattgaaaacagggaaaagc
tctgtaatgagatcagatgtacccatagacatttgtgtgtctgaatgtattacaccaaat
gga
>307259D90S28_1
atgaagacaaccattattttgatactactgacccattgggcctacagtcaaaacccaatc
agtggcaacaacacagccacattgtgtctgggacaccatgcagtagcaaatggaacattg
gtaaaaacaataagtgatgatcaaattgaggtgacaaatgctacagaattagttcagagc
atttcaatggggaaaatatgcaacaactcatatagaattctagatggaagaaattgcaca
ttaatagatgcaatgctaggagacccccactgtgacgtctttcagtatgagaattgggac
ctctttatagaaagaagcagcgctttcagcaattgctacccatatgacatccctgactat
gcatcgctccgatcaattgtagcatcctcaggaacattggaattcacagcagagggattc
acatggacaggtgtcactcaaaacggaagaagtggagcctgtaaaaggggatcagccgat
agtttctttagccgactgaattggctaacaaaatctggaaactcttatcccacattgaat
gtgacaatgcctaacaataaaaatttcgacaagctatacatctgggggattcatcacccg
agctcaaatcaagagcagacaaaattgtacatccaagaatcaggacgagtaacagtctca
acaaaaagaagtcaacaaacaataatccctaacatcggatctagaccgtgggtcagaggt
caatcaggcaggataagcatatactggaccattgtaaaacctggagatatcctaatgata
aacagtaatggcaacttagttgcaccgcggggatattttaaattgaaaacagggaaaagc
tctgtaatgagatcagatgtacccatagacatttgtgtgtctgaatgtattacaccaaat
gga
>308860D100S42_1
atgaagacaaccattattttgatactactgacccattgggcctacagtcaaaacccaatc
agtggcaacaacacagccacattgtgtctgggacaccatgcagtagcaaatggaacattg
gtaaaaacaataagtgatgatcaaattgaggtgacaaatgctacagaattagttcagagc
atttcaatggggaaaatatgcaacaactcatatagaattctagatggaaaaaattgcaca
ttaatagatgcaatgctaggagacccccactgtgacgtctttcagtatgagaattgggac
ctctttatagaaagaagcagcgctttcagcaattgctacccatatgacatccctgactat
gcatcgctccgatcaattgtagcatcctcaggaacattggaattcacagcagagggattc
acatggacaggtgtcgctcaaaacggaagaagtggagcctgcaaaaggggatcagccgat
agtttctttagccgactgaattggctaacaaaatctggaaactcttatcccacattgaat
gtgacaatgcctaacaataaaaatttcgacaagctatacatctgggggattcatcacccg
agctcaaatcaagagcagacaaaattgtacatccaagaatcaggacgagtaacagtctca
acaaaaagaagtcaacaaacaataatccctaacatcggatctagaccgtgggtcagaggt
caatcaggcaggataagcatatactggaccattgtaaaacctggagatatcctaatgata
aacagtaatggcaacttagttgcaccgcggggatattttaaattgaaaacagggaaaagc
tctgtaatgagatcagatgtacccatagacatttgtgtgtctgaatgtattacaccaaat
gga
>308993D104S47_1
atgaagacaaccattattttgatactactgacccattgggcctacagtcaaaacccaatc
agtggcaacaacacagccacattgtgtctgggacaccatgcagtagcaaatggaacattg
gtaaaaacaataagtgatgatcaaattgaggtgacaaatgctacagaattagttcagagc
atttcaatggggaaaatatgcaacaactcatatagaattctagatggaaaaaattgcaca
ttaatagatgcaatgctaggagacccccactgtgacgtctttcagtatgagaattgggac
ctctttatagaaagaagcagcgctttcagcaattgctacccatatgacatccctgactat
gcatcgctccgatcaattgtagcatcctcaggaacattggaattcacagcagagggattc
acatggacaggtgtcactcaaaacggaagaagtggagcctgcaaaaggggatcagccgat
agtttctttagccgactgaattggctaacaaaatctggaaactcttatcccacattgaat
gtgacaatgcctaacaataaaaatttcgacaagctatacatctgggggattcatcacccg
agctcaaatcaagagcagacaaaattgtacatccaagaatcaggacgagtaacagtctca
acaaaaagaagtcaacaaacaataatccctaacatcggatctagaccgtgggtcagaggt
caatcaggcaggataagcatatactggaccattgtaaaacctggagatatcctaatgatg
aacagtaatggcaacttagttgcaccgcggggatattttaaattgaaaacagggaaaagc
tctgtaatgagatcagatgtacccatagacatttgtgtgtctgaatgtattacaccaaat
gga
>308653D99S0_1
atgaagacaaccattattttgatactactgacccattgggcctacagtcaaaacccaatc
agtggcaacaacacagccacattgtgtctgggacaccatgcagtagcaaatggaacattg
gtaaaaacaataagtgatgatcaaattgaggtgacaaatgctacagaattagttcagagc
atttcaatggggaaaatatgcaacaactcatatagaattctagatggaagaaattgcaca
ttaatagatgcaatgctaggagacccccactgtgacgtctttcagtatgagaattgggac
ctctttatagaaagaagcagcgctttcagcaattgctacccatatgacatccctgactat
gcatcgctccgatcaattgtagcatcctcaggaacattggaattcacagcagagggattc
acatggacaggtgtcactcaaaacggaagaagtggagcctgcaaaaggggatcagccgat
agtttctttagccgactgaattggctaacaaaatctggaaactcttatcccacattgaat
gtgacaatgcctaacaataaaaatttcgacaagctatacatctgggggattcatcacccg
agctcaaatcaagagcagacaaaattgtacatccaagaatcaggacgagtaacagtctca
acaaaaagaagtcaacaaacaataatccctaacatcggatctaggccgtgggtcagaggt
caatcaggcaggataagcatatactggaccattgtaaaacctggagatatcctaatgata
aacagtaatggcaacttagttgcaccgcggggatattttaaattgaaaacagggaaaagc
tctgtaatgagatcagatgtacccatagacatttgtgtgtctgaatgtattacaccaaat
gga
>307991D98S4_1
atgaagacaaccattattttgatactactgacccattgggcctacagtcaaaacccaatc
agtggcaacaacacagccacattgtgtctgggacaccatgcagtagcaaatggaacattg
gtaaaaacaataagtgatgatcaaattgaggtgacaaatgctacagaattagttcagagc
atttcaacggggaaaatatgcaacaactcatatagaattctagatggaagaaattgcaca
ttaatagatgcaatgctaggagacccccactgtgacgtctttcagtatgagaattgggac
ctctttatagaaagaagcagcgctttcagcaattgctacccatatgacatccctgactat
gcatcgctccgatcaattgtagcatcctcaggaacattggaattcacagcagagggattc
acatggacaggtgtcactcaaaacggaagaagtggagcctgcaaaaggggatcagccgat
agtttctttagccgactgaattggctaacaaaatctggaaactcttatcccacattgaat
gtgacaatgcctaacaataaaaatttcgacaagctatacatctgggggattcatcacccg
agctcaaatcaagagcagacaaaattgtacatccaagaatcaggacgagtaacagtctca
acaaaaagaagtcaacaaacaataatccctaacatcggatctagaccgtgggtcagaggt
caatcaggcaggataagcatatactggaccattgtaaaacctggagatatcctaatgata
aacagtaatggcaacttagttgcaccgcggggatattttaaattgaaaacagggaaaagc
tctgtaatgagatcagatgtacccatagacatttgtgtgtctgaatgtattacaccaaat
gga
>309089D104S35_1
atgaagacaaccattattttgatactactgacccattgggcctacagtcaaaacccaatc
agtggcaacaacacagccacattgtgtctgggacaccatgcagtagcaaatggaacattg
gtaaaaacaataagtgatgatcaaattgaggtgacaaatgctacagaattagttcagagc
atttcaatggggaaaatatgcaacaactcatatagaattctagatggaagaaattgcaca
ttaatagatgcaatgctaggagacccccactgtgacgtctttcagtatgagaattgggac
ctctttatagaaagaagcagcgctttcagcaattgctacccatatgacatccctgactat
gcatcgctccgatcaattgtagcatcctcaggaacattggaattcacagcagagggattc
acatggacaggtgtcactcaaaacggaagaagtggagcctgcaaaaggggatcagccgat
agtttctttagccgactgaattggctaacaaaatctggaaactcttatcccacattgaat
gtgacaatgcctaacaataaaaatttcgacaagctatacatctgggggattcatcacccg
agctcaaatcaagagcagacaaaattgtacatccaagaatcaggacgagtaacagtctca
acaaaaagaagtcaacaaacaataatccctaacatcggatctagaccgtgggtcagaggt
caatcaggcaggataagcatatactggaccattgtaaaacctggagatatcctaatgata
aacagtaatggcagcttagttgcaccgcggggatattttaaattgaaaacagggaaaagc
tctgtaatgagatcagatgtacccatagacatttgtgtgtctgaatgtattacaccaaat
gga
>306608D87S15_1
atgaagacaaccattattttgatactactgacccattgggcctacagtcaaaacccaatc
agtggcaacaacacagccacattgtgtctgggacaccatgcagtagcaaatggaacattg
gtaaaaacaataagtgatgatcaaattgaggtgacaaatgctacagaattagttcagagc
atttcaatggggaaaatatgcaacaactcatatagaattctagatggaagaaattgcaca
ttaatagatgcaatgctaggagacccccactgtgacgtctttcagtatgagaattgggac
ctctttatagaaagaagcagcgctttcagcaattgctacccatatgacatccctgactat
gcatcgctccgatcaattgtagcatcctcaggaacattggaactcacagcagagggattc
acatggacaggtgtcactcaaaacggaagaagtggagcctgcaaaaggggatcagccgat
agtttctttagccgactgaattggctaacaaaatctggaaactcttatcccacattgaat
gtgacaatgcctaacaataaaaatttcgacaagctatacatctgggggattcatcacccg
agctcaaatcaagagcagacaaaattgtacatccaagaatcaggacgagtaacagtctca
acaaaaagaagtcaacaaacaataatccctaacatcggatctagaccgtgggtcagaggt
caatcaggcaggataagcatatactggaccattgtaaaacctggagatatcctaatgata
aacagtaatggcaacttagttgcaccgcggggatattttaaattgaaaacagggaaaagc
tctgtaatgagatcagatgtacccatagacatttgtgtgtctgaatgtattacaccaaat
gga
>311089DunknownS26_1
atgaagacaaccattattttgatactactgacccattgggcctacagtcaaaacccaatc
agtggcaacaacacagccacattgtgtctgggacaccatgcagtagcaaatggaacattg
gtaaaaacaataagtgatgatcaaattgaggtgacaaatgctacagaattagttcagagc
atttcaatgggaaaaatatgcaacaactcatatagaattctagatggaagagattgcaca
ttaatagatgcaatgctaggagacccccactgtgacgtctttcagtatgagaattgggac
ctctttatagaaagaagcagcgctttcagcaattgctacccatatgacatccctgactat
gcatcgctccgatcaattgtagcatcctcaggaacattggaattcacagcagagggattc
acatggacaggtgtcactcaaaacggaagaagtggagcctgcaaaaggggatcagccgat
agtttctttagccgactggattggctaacaaaatctggaaactcttatcccacattgaat
gtgacaatgcctaacaataaaaatttcgacaagctatacatctgggggattcatcacccg
agctcaaatcaagagcagacaaaattgtacatccaagaatcaggacgagtaacagtctca
acaaaaagaagtcaacaaacaataatccctaacatcggatctagaccgtgggtcagaggt
caatcaggcaggataagcatatactggaccattgtaaaacctggagatatcctaatgata
aacagtaatggcaacttagttgcaccgcggggatattttaaattgaaaacagggaaaagc
tctgtaatgagatcagatgtacccatagacatttgtgtgtctgaatgtattacaccaaat
gga
>308269D99S42_2
atgaagacaaccattattttgatactactgacccattgggcctacagtcaaaacccaatc
agtggcaacaacacagccacattgtgtctgggacaccatgcagtagcaaatggaacattg
gtaaaaacaataagtgatgatcaaattgaggtgacaaatgctacagaattagttcagagc
atttcaatggggaaaatatgcaacaactcatatagaattctagatggaagaaattgcaca
ttaatagatgcaatgctaggagacccccactgtgacgtctttcagtatgagaattgggac
ctctttatagaaagaagcagcgctttcagcaattgctacccatatgacatccctgactat
gcatcgctccgatcaattgtagcatcctcaggaacattggaattcacagcagagggattc
acgtggacaggtgtcactcaaaacggaagaagtggagcctgcaaaaggggatcagccgat
agtttctttagccgactgaattggctaacaaaatctggaaactcttatcccacattgaat
gtgacaatgcctaacaataaaaatttcgacaagctatacatctgggggattcatcacccg
agctcaaatcaagagcagacaaaattgtacatccaagaatcaggacgagtaacagtctca
acaaaaagaagtcaacaaacaataatccctaacatcggatctagaccgtgggtcagaggt
caatcaggcaggataagcatatactggaccattgtaaaacctggagatatcctaatgata
aacagtaatggcaacttagttgcaccgcggggatattttaaattgaaaacagggaaaagc
tctgtaatgagatcagatgtacccatagacatttgtgtgtctgaatgtattacaccaaat
gga
>311089DunknownS32_1
atgaagacaaccattattttgatactactgacccattgggcctacagtcaaaacccaatc
agtggcaacaacacagccacatcgtgtctgggacaccatgcagtagcaaatggaacattg
gtaaaaacaataagtgatgatcaaattgaggtgacaaatgctacagaattagttcagagc
atttcaatggggaaaatatgcaacaactcatatagaattctagatggaagaaattgcaca
ttaatagatgcaatgctaggagacccccactgtgacgtctttcagtatgagaattgggac
ctctttatagaaagaagcagcgctttcagcaattgctacccatatgacatccctgactat
gcatcgctccgatcaattgtagcatcctcaggaacattggaattcacagcagagggattc
acatggacaggtgtcactcaaaacggaagaagtggagcctgcaaaaggggatcagccgat
agtttctttagccgactgaattggctaacaaaatctggaaactcttatcccacattgaat
gtgacaatgcctaacaataaaaatttcgacaagctatacatctgggggattcatcacccg
agctcaaatcaagagcagacaaaattgtacatccaagaatcaggacgagtaacagtctca
acaaaaagaagtcaacaaacaataatccctaacatcggatctagaccgtgggtcagaggt
caatcaggcaggataagcatatactggaccatcgtaaaacctggagatatcctaatgata
aacagtaatggcaacttagttgcaccgcggggatattttaaattgaaaacagggaaaagc
tctgtaatgagatcagatgtacccatagacatttgtgtgtctgaatgtattacaccaaat
gga
>309225D105S30_1
atgaagacaaccattattttgatactactgacccattgggcctacagtcaaaacccaatc
agtggcaacaacacagccacattgtgtctgggacaccatgcagtagcaaatggaacattg
gtaaaaacaataagtgatgatcaaattgaggtgacaaatgctacagaattagttcagagc
atttcaatggggaaaatatgcaacaactcatatagaattctagatggaaaaaattgcaca
ttaatagatgcaatgctaggagacccccactgtgacgtctttcagtatgagaattgggac
ctctttatagaaagaagcagcgctttcagcaattgctacccatatgacatccctgactat
gcatcgctccgatcaattgtagcatcctcaggaacattggaattcacagcagagggattc
acatggacaggtgtcactcaaaacggaagaagtggagcctgcaaaaggggatcagccgat
agtttctttagccgactgaattggctaacaaaatctggaaactcttatcccacattgaat
gtgacaatgcctaacaataaaaatttcgacaagctatacatctgggggattcatcacccg
agctcaaatcaagagcagacaaaattgtacatccaagaatcaggacgagtaacagtctca
acaaaaagaagtcaacaaacaataatccctaacatcggatctagaccgtgggtcagaggt
caatcaggcaggataagcatatactggaccattgtaaaacctggagatatcctaatgata
aacagtaatggcaacttagttgcaccgcggggatattttaaattgaaaacagggaaaagc
tctgtaatgagatcagatgtacccatagacatttgtgtatctgaatgtattacaccaaat
gga
>310363D112S16_1
atgaagacaaccattattttgatactactgacccattgggcctacagtcaaaacccaatc
agtggcgataacacagccacattgtgtctgggacaccatgcagtagcaaatggaacattg
gtaaaaacaataagtgatgatcaaattgaggtgacaaatgctacagaattagttcagagc
atttcaatggggaaaatatgcaacaactcatatagaattctagatggaagaaattgcaca
ttaatagatgcaatgctaggagacccccactgtgacgtctttcagtatgagaattgggac
ctctttatagaaagaagcagcgctttcagcaattgctacccatatgacatccctgactat
gcatcgctccgatcaattgtagcttcctcaggaacattggaattcacagcagagggattc
acatggacaggtgtcactcaaaacggaagaagtggagcctgcaaaaggggatcagccgat
agtttctttagccgactgaattggctaacaaaatctggaaactcttatcccacgttgaat
gtgacaatgcctaacaataaaaatttcgacaagctatacatctgggggattcatcacccg
agctcaaatcaagagcagacaaaattgtacatccaagaatcaggacgagtaacagtctca
acaaaaagaagtcaacaaacaataatccctaacatcggatctagaccgtgggtcagaggt
caatcaggcaggataagcatatactggaccattgtaaaacctggagatatcctaatgata
aacagtaatggcaacttagttgcaccgcggggatattttaaattgaaaacagggaaaagc
tctgtaatgagatcagatgtacccatagacatttgtgtgtctgaatgtattacaccaaat
gga
>309650D128S25_1
atgaagacaaccattattttgatactactgacccattgggcctacagtcaaaacccaatc
agtggcaacaacacagccacattgtgtctgggacaccatgcagtagcaaatggaacattg
gtaaaaacaataagtgatgatcaaattgaggtgacaaatgccacagaattagttcagagc
atttcaatggggaaaatatgcaacaactcatatagaattctagatggaagaaattgcaca
ttaatagatgcaatgctaggagacccccactgtgacgtctttcagtatgagaattgggac
ctctttatagaaagaagcagcgctttcagcaattgctacccatatgacatccctgactat
gcatcgctccgatcaattgtagcatcctcaggaacattggaattcacagcagagggattc
acatggacaggtgtcactcaaaacggaagaagtggagcctgcaaaaggggatcagccgat
agtttctttagccgactgaattggctaacaaaatctggaaactcttatcccacattgaat
gtgacaatgcctaacaataaaaatttcgacaagctatacatctgggggattcatcacccg
agctcaaatcaagagcagacaaaattgtacatccaagaatcaggacgagtaacagtctca
acaaaaagaagtcaacaaacaataatccctaacatcggatctagaccgtgggtcagaggt
caatcaggcaggataagcatatactggaccattgtaaaacctggagatatcctaatgata
aacagtaatggcaacttagttgcaccgcggggatattttaaattgaaaacagggaaaagc
tctgtaatgagatcagatgtacccatagacatttgtgtgtctgaatgtattacaccaaat
gga
>306306D86S61_1
atgaagacaaccattattttgatactactgacccattgggcctacagtcaaaacccaatc
agtggcaacaacacagccacattgtgtctgggacaccatgcagtagcaaatggaacattg
gtaaaaacaataagtgatgatcaaattgaggtgacaaatgctacagaattagttcagagc
atttcaatggggaaaatatgcaacaactcatatagaattctagatggaagaaattgcaca
ttaatagatgcaatgctaggagacccccactgtgacgtctttcagtatgagaattgggac
ctctttatagaaagaagcagcgctttcagcaattgctacccatatgacatccctgactat
gcatcgctccgatcaattgtagcatcctcaggaacattggaattcacagcagagggattc
acatggacaggtgtcactcaaaacggaagaagtggagcctgcaaaaggggatcagccgat
agtttctttagccgactgaattggctaacaaaatctggaaactcttatcccacattgaat
gtgacaatgcctaacaataaaaatttcgacaagctatacatctgggggattcatcacccg
agctcaaatcaagagcagacaaaattgtacatccaagaatcaggacgagtaacagtctca
acaaaaagaagtcaacaaacaataatccctaacatcggatctagaccgtgggtcagaggt
caatcgggcaggataagcatatactggaccattgtaaaacctggagatatcctaatgata
aacagtaatggcaacttagttgcaccgcggggatattttaaattgaaaacagggaaaagc
tctgtaatgagatcagatgtacccatagacatttgtgtgtctgaatgtattacaccaaat
gga
>308792D100S8_4
atgaagacaaccattattttgatactactgacccattgggcctacagtcaaaacccaatc
agtggcaacaacacagccacattgtgtctgggacaccatgcagtagcaaatggaacattg
gtaaaaacaataagtgatgatcaaattgaggtgacaaatgctacagaattagttcagagc
atttcaatggggaaaatatgcaacaactcatatagaattctagatggaagaaattgcaca
ttaatagatgcaatgctaggagacccccactgtgacgtctttcagtatgagaattgggac
ctctttatagaaagaagcagcgctttcagcaattgctacccatatgacatccctgactat
gcatcgctccgatcaattgtagcatcctcaggaacattggaattcacagcagagggattc
acatggacaggtgtcactcaaaacggaagaagtggagcctgcaaaaggggatcagccgat
agtttctttagccgactgaattggctaacaaaatctggaaactcttatcccacattgaat
gtgacaatgcctaacaataaaaatttcgacaagctatacatctgggggattcatcacccg
agctcaaatcaagagcagacaaaattgtacatccaagaatcaggacgagtaacagtctca
acaaaaagaagtcaacaaacaataatccctaacatcggatctagaccgtgggtcagaggt
caatcaggcaggataagcatatactggaccattgtaaaacctggagatatcctaatgata
aacagtaatggcaacttagttgcaccgcggggatattttaaattgaaaacagggagaagc
tctgtaatgagatcagatgtacccatagacatttgtgtgtctgaatgtattacaccaaat
gga
>309225D105S16_1
atgaagacaaccattattttgatactactgacccattgggcctacagtcaaaacccaatc
agtggcaacaacacagccacattgtgtctgggacaccatgcagtagcaaatggaacattg
gtaaaaacaataagtgatgatcaaattgaggtgacaaatgctacagaattagttcagagc
atttcaatggggaaaatatgcaacaactcatatagaattctagatggaaaaaattgcaca
ttaatagatgcaatgctaggagacccccactgtgacgcctttcagtatgagaattgggac
ctctttatagaaagaagcagcgctttcagcaattgctacccatatgacatccctgactat
gcatcgctccgatcaattgtagcatcctcaggaacattggaattcacagcagagggattc
acatggacaggtgtcactcaaaacggaagaagtggagcctgcaaaaggggatcagccgat
agtttctttagccgactgaattggctaacaaaatctggaaactcttatcccacattgaat
gtgacaatgcctaacaataaaaatttcgacaagctatacatctgggggattcgtcacccg
agctcaaatcaagagcagacaaaattgtacatccaagaatcaggacgagtaacagtctca
acaaaaagaagtcaacaaacaataatccctaacatcggatctagaccgtgggtcagaggt
caatcaggcaggataagcatatactggaccattgtaaaacctggagatatcctaatgata
aacagtaatggcaacttagttgcaccgcggggatattttaaattgaaaacagggaaaagc
tctgtaatgagatcagatgtacccatagacatttgtgtgtctgaatgtattacaccaaat
gga
>309089D104S23_1
atgaagacaaccattattttgatactactgacccattgggcctacagtcaaaacccaatc
agtggcaacaacacagccacattgtgtctgggacaccatgcagtagcaaatggaacattg
gtaaaaacaataagtgatgatcaaattgaggtgacaaatgctacagaattagttcagagc
atttcaatggggaaaatatgcaacaactcatatagaattctagatggaagaaattgcaca
ttaatagatgcaatgctaggagacccccactgtgacgtctttcagtatgagaattgggac
ctctttatagaaagaagcagcgctttcagcaattgctacccatatgacatccctgactat
gcatcgctccgatcaattgtagcatcctcaggaacattggaattcacagcagagggattc
acatggacaggtgtcactcaaaacggaagaagtggagcctgcaaaagggggtcagccgat
agtttctttagccgactgaattggctaacaaaatctggaaactcttatcccacattgaat
gtgacaatgcctaacaataaaaatttcgacaagctatacatctgggggattcatcacccg
agctcaaatcaagagcagacaaaattgtacatccaagaatcaggacgagtaacagtctca
acaaaaagaagtcaacaaacaataatccctaacatcggatctagaccgtgggtcagaggt
caatcaggcaggataagcatatactggaccattgtaaaacctggagatatcctaatgata
aacagtaatggcaacttagttgcaccgcggggatattttaaattgaaaacagggaaaagc
tctgtaatgagatcagatgtacccatagacatttgtgtgtctgaatgtattacaccaaat
gga
>307476D91S55_2
atgaagacaaccattattttgatactactgacccattgggcctacagtcaaaacccaatc
agtggcaacaatacagccacattgtgtctgggacaccatgcagtagcaaatggaacattg
gtaaaaacaataagtgatgatcaaattgaggtgacaaatgctacagaattagttcagagc
atttcaatggggaaaatatgcaacaactcatatagaattctagatggaaaaaattgcaca
ttaatagatgcaatgctaggagacccccactgtgacgtctttcagtatgagaattgggac
ctctttatagaaagaagcagcgctttcagcaattgctacccatatgacatccctgactat
gcatcgctccgatcaattgtagcatcctcaggaacattggaattcacagcagagggattc
acatggacaggtgtcactcaaaacggaagaagtggagcctgcaaaaggggatcagccgat
agtttctttagccgactgaattggctaacaaaatctggaaactcttatcccacattgaat
gtgacaatgcctaacaataaaaatttcgacaagctatacatctgggggattcatcacccg
agctcaaatcaagagcagacaaaattgtacatccaagaatcaggacgagtaacagtctca
acaaaaagaagtcaacaaacaataatccctaacatcggatctagaccgtgggtcagaggt
caatcaggcaggataagcatatactggaccattgtaaaacctggagatatcctaatgata
aacagtaatggcaacttagttgcaccgcggggatattttaaattgaaaacagggaaaagc
tctgtaatgagatcagatgtacccatagacatttgtgtgtctgaatgtattacaccaaat
gga
>307437D92S35_3
atgaagacaaccattattttgatactactgacccattgggcctacagtcaaaacccaatc
agtggcaacaacacagccacattgtgtctgggacaccatgcagtagcaaatggaacattg
gtaaaaacaataagtgatgatcaaattgaggtgacaaatgctacagaattagttcagagc
atttcaatggggaaaatatgcaacaactcatatagaattctagatggaagaaattgcaca
ttaatagatgcaatgctaggagacccccactgtgacgtctttcagtatgagaattgggac
ctctttatagaaagaagcagcgctttcagcaattgctacccatatgacatccctgactat
gcatcgctccgatcaattgtagcatcctcaggaacattggaattcacagcagagggattc
acatggacaggtgtcactcaaaacggaagaagtggagcctgcaaaaggggatcagccgat
agtttctttagccgactgaattggctaacaaaatctggaaactcttatcccacattgaat
gtgacaatgcctaacaataaaaatttcgacaagctatacatctgggggattcatcacccg
agctcaaatcaagagcagacaaaattgtacatccaagaatcaggacgagtaacagtctca
acaaaaagaagtcaacaaacaataatccctaacatcggatctagaccgtgggtcagaggt
caatcaggcaggataagcatatactggaccattgtaaaacctggagatatcctaatgata
aacagtaatggcaacttagttgcaccgcggggatattttaaattgaaaacagggaaaagc
tctgtaatgagatcagatgtacccatagacatttgcgtgtctgaatgtattacaccaaat
gga
>307241D90S2_1
atgaagacaaccattattttgatactactgacccattgggcctacagtcaaaacccaatc
agtggcaacaacacagccacattgtgtctgggacaccatgcagtagcaaatggaacattg
gtaaaaacaataagtgatgatcaaattgaggtgacaaatgctacagaattagttcagagc
atttcaatggggaaaatatgcaacaactcatatagaattctagatggaagaaattgcaca
ttaatagatgcaatgctaggagacccccactgtgacgtctttcagtatgagaattgggac
ctctttatagaaagaagcagcgctttcagcaattgctacccatatgacatccctgactat
gcatcgctccgatcaattgtagcatcctcaggaacattggaattcacagcagagggattc
acatggacaggtgtcactcaaaacggaagaagtggagcctgcaaaaggggatcagccgat
agtttctttagccggctgaattggctaacaaaatctggaaactcttatcccacattgaat
gtgacaatgcctaacaataaaaatttcgacaagctatacatctgggggattcatcacccg
agctcaaatcaagagcagacaaaattgtacatccaagaatcaggacgagtaacagtctca
acaaaaagaagtcaacaaacaataatccctaacatcggatctagaccgtgggtcagaggt
caatcaggcaggataagcatatactggaccattgtaaaacctggagatatcctaatgata
aacagtaatggtaacttagttgcaccgcggggatattttaaattgaaaacagggaaaagc
tctgtaatgagatcagatgtacccatagacatttgtgtgcctgaatgtattacaccaaat
gga
>904D118S3_1
atgaagacaaccattattttgatactactgacccattgggcctacagtcaaaacccaatc
agtggcaacaacacagccacattgtgtctgggacaccatgcagtagcaaatggaacattg
gtaaaaacaataagtgatgatcaaattgaggtgacaaatgctacagaattagttcagagc
atttcaatggggaaaatatgcaacaactcatatagaattctagatggaagaaattgcaca
ttaatagatgcaatgctaggagacccccactgtgacgtctttcagtatgagaattgggac
ctctttatagaaagaagcagcgctttcagcaattgctacccatatgacatccctgactac
gcatcgctccgatcaattgtagcatcctcaggaacattggaattcacagcagagggattc
acatggacaggtgtcactcaaaacggaagaagtggagcctgcaaaaggggatcagccgat
agtttctttagccgactgaattggctaacaaaatctggaaactcttatcccacattgaat
gtgacaatgcctaacaataaaaatttcgacaagctatacatctgggggattcatcacccg
agctcaaatcaagagcagacaaaattgtacatccaagaatcaggacgagtaacagtctca
acaaaaagaagtcaacaaacaataatccctaacatcggatctagaccgtgggtcagaggt
caatcaggcaggataagcatatactggaccattgtaaaacctggagatatcctaatgata
aacagtaatggcaacttagttgcaccgcggggatattttaaattgaaaacagggaaaagc
tctgtaatgagatcagatgtacccatagacatttgtgtgtctgaatgtattacaccaaat
gga
>309223D107S27_1
atgaagacaaccattattttgatactactgacccattgggcctacagtcaaaacccaatc
agtggcaacaacacagccacattgtgtctgggacaccatgcagtagcaaatggaacattg
gtaaaaacaataagtgatgatcaaattgaggtgacaaatgctacagaattagttcagagc
atttcaatggggaaaatatgcaacaactcatatagaattctagatggaaaaaattgcaca
ttaatagatgcaatgctaggagacccccactgtgacgtctttcagtatgagaattgggac
ctctttatagaaagaagcagcgctttcagcaattgctacccatatgacatccctgactat
gcatcgctccgatcaattgtagcatcctcaggaacattggaattcacagcagagggattc
acatggacaggtgtcactcaaaacggaagaagtggagcctgcaaaaggggatcagccgat
agtttctttagccgactgaattggctaacaaaatctggaaactcttatcccacattgaat
gtgacaatgcctaacaataaaaatttcgacaagctatacatctgggggattcatcacccg
agctcaaaccaagagcagacaaaattgtacatccaagaatcaggacgagtaacagtctca
acaaaaagaagtcaacaaacaataatccctaacatcagatctagaccgtgggtcagaggt
caatcaggcaggataagcatatactggaccattgtaaaacctggagatatcctaatgata
aacagtaatggcaacttagttgcaccgcggggatattttaaattgaaaacagggaaaagc
tctgtaatgagatcagatgtacccatagacatttgtgtgtctgaatgtattacaccaaat
gga
>308792D100S44_1
atgaagacaaccattattttgatactactgacccattgggcctacagtcaaaacccaatc
agtggcaacaacacagccacattgtgtctgggacaccatgcagtagcaaatggaacattg
gtaaaaacaataagtgatgatcaaattgaggtgacaaatgctacagaattagttcagagc
atttcaatggggaaaatatgcaacaactcatatagaattctagatggaagaaattgcaca
ttaatagatgcaatgctaggagacccccactgtgacgtctttcagtatgagaattgggac
ctctttatagaaagaagcagcgctttcagcaattgctacccatatgacatccctgactat
gcatcgctccgatcaattgtagcatcctcaggaacattggaattcacagcagagggattc
acatggacaggtgtcactcagaacggaagaagtggagcctgcaaaaggggatcagccgat
agtttctttagccgactgaattggccaacaaaatctggaaactcttatcccacattgaat
gtgacaatgcctaacaataaaaatttcgacaagctatacatctgggggattcatcacccg
agctcaaatcaagagcagacaaaattgtacatccaagaatcaggacgagtaacagtctca
acaaaaagaagtcaacaaacaataatccctaacatcggatctagaccgtgggtcagaggt
caatcaggcaggataagcatatactggaccattgtaaaacctggagatatcctaatgata
aacagtaatggcaacttagttgcaccgcggggatattttaaattgaaaacagggaaaagc
tctgtaatgagatcagatgtacccatagacatttgtgtgtctgaatgtattacaccaaat
gga
>309650D128S49_1
atgaagacaaccattattttgatactactgacccattgggcctacagtcaaaacccaatc
agtggcaacaacacagccacattgtgtctgggacaccatgcagtagcaaatggaacattg
gtaaaaacaataagtgatgatcaaattgaggtgacaaatgctacagaattagttcagagc
atttcaatggggaaaatatgcaacaactcatatagaattctagatggaagaaattgcaca
ttaatagatgcaatgctaggagacccccactgtgacgtctttcagtatgagaattgggac
ctctttatagaaagaagcagcgctttcagcaattgctacccatatgacatccctgactat
gcatcgctccgatcaattgtagcatcctcaggaacattggaattcacagcagagggattc
acatggacaggtgtcactcaaaacggaagaagtggagcctgcaaaaggggatcagccgat
agtttctttagccgactgagttggctaacaaaatctggaaactcttatcccacattgaat
gtgacaatgcctaacaataaaaatttcgacaagctatacatctgggggattcatcacccg
agctcaaatcaagagcagacaaaattgtacatccaagaatcaggacgagtaacagtctca
acaaaaagaagtcaacaaacaataatccctaacatcggatctagaccgtgggtcagaggt
caatcaggcaggataagcatatactggaccattgtaaaacctggagatatcctaatgata
aacagtaatggcaacttagttgcaccgcggggatattttaaattgaaaacagggaaaagc
tctgtaatgagatcagatgtacccatagacatttgtgtgtctgaatgtattacaccaaat
gga
>308875D101S25_1
atgaagacaaccattattttgatactactgacccattgggcctacagtcaaaacccaatc
agtggcaacaacacagccacattgtgtctgggacaccatgcagtagcaaatggaacattg
gtaaaaacaataagtgatgatcaaattgaggtgacaaatgctacagaattagttcagagc
atttcaatggggaaaatatgcaacaactcatatagaattctagatggaagaaattgcaca
ttaatagatgcaatgctaggagacccccactgtgacgtctttcagtatgagaattgggac
ctctttatagaaagaagcagcgctttcagcaattgctacccatatgacatccctgactat
gcatcgctccgatcaattgtagcatcctcaggaacattggaattcacagcagagggatcc
acatggacaggtgtcactcaaaacggaagaagtggagcctgcaaaaggggatcagccgat
agtttctttagccgactgaattggctaacaaaatctggaaactcttatcccacattgaat
gtgacaatgcctaacaataaaaatttcgacaagctatacatctgggggattcatcacccg
agctcaaatcaagagcagacaaaattgtacatccaagaatcaggacgagtaacagtctca
acaaaaagaagtcaacaaacaataatccctaacatcggatctagaccgtgggtcagaggt
caatcaggcaggataagcatatactggaccattgtaaaacctggagatatcctaatgata
aacagtaatggcaacttagttgcaccgcggggatattttaaattgaaaacagggaaaagc
tctgtaatgagatcagatgtacccatagacatttgtgtgtctgaatgtattacaccaaat
gga
>308832D73S10_1
atgaagacaaccattattttgatactactgacccattgggcctacagtcaaaacccaatc
agtggcaacaacacagccacattgtgtctgggacaccatgcagtagcaaatggaacattg
gtaaaaacaataagtgatgatcaaattgaggtgacaaatgctacagaattagttcagagc
atttcaatggggaaaatatgcaacaactcatatagaattctagatggaagaaattgcaca
ttaatagatgcaatgctaggagacccccactgtgacgtctttcagtatgagaattgggac
ctctttatagaaagaagcagcgctttcagcaattgctacccatatgacatccctgactat
gcatcgctccgatcaattgtagcatcctcaggaacattggaattcacagcagagggattc
acatggacaggtgtcactcaaaacggaagaagtggagcctgcaaaaggggatcagccgat
agtttctttagccgactgaattggctaacaaaatctggaaactcttatcccacattgaat
gtgacaatgcctaacaataaaaatttcgacaagctatacatctgggggattcatcacccg
agctcaaatcaagagcagacaaaattgtacatccaagaatcaggacgagtaacagtctca
acaaaaagaagtcaacaaacaataatccctaacatcggatctagaccgtgggtcagaggt
caatcaggcaggataagcatatactggaccattgtaaaacctggagatatcctaatgata
aacagtaatggcaacttagttgcaccgcggggatattttaaattgaaaacagggaaaagc
cctgtaatgagatcagatgtacccatagacatttgtgtgtctgaatgtattacaccaaat
gga
>309650D128S57_1
atgaagacaaccattattttgatactactgacccattgggcctacagtcaaaacccaatc
agtggcaacaacacagccacattgtgtctgggacaccatgcagtagcaaatggaacattg
gtaaaaacaataagtgatgatcaaattgaggtgacaaatgctacagaattagttcagagc
atttcaatggggaaaatatgcaacaactcatatagaattctagatggaagaaattgcaca
ttaatagatgcaatgctaggagacccccactgtgacgtctttcagtatgagaattgggac
ctctttatagaaagaagcagcgctttcagcaattgctacccatatgacatccctgactat
gcatcgctccgatcaattgtagcatcctcaggaacattggaattcacagcagagggattc
acatggacaggtgtcactcaaaacggaagaagtggagcctgcaaaaggggatcagccgat
agtttctttagccgactgaattggctaacaaaatctggaaactcttatcccacattgaat
gtgacaatgcctaacaataaaaatttcgacaagctatacatctgggggattcatcacccg
agctcaaatcaagagcagacaaaattgtacatccaagaatcaggacgagtaacagtctca
acaaaaagaagtcaacaaacaataatccctaacatcggatctagaccgtgggtcagaggt
caatcaggcaggataagcatatactggaccattgtaaaacctggagatatcctaatgata
aacagtaatggcaacttagttgcaccgcggggatattttaaattgaaaacagggaaaagc
tctgtaatgagatcagatgtgcccatagacatttgtgtgtctgaatgtattacaccaaat
gga
>307259D90S39_1
atgaagacaaccattattttgatactactgacccattgggcctacagtcaaaacccaatc
agtggcaacaacacagccacattgtgtctgggacaccatgcagtagcaaatggaacattg
gtaaaaacaataagtgatgatcaaattgaggtgacaaatgctacagaattagttcagagc
atttcaatggggaaaatatgcaacaactcatatagaattctagatggaagaaattgcaca
ttaatagatgcaatgctaggagacccccactgtgacgtctttcagtatgagaattgggac
ctctttatagaaagaagcagcgctttcagcaattgctacccatatgacatccctgactat
gcatcgctccgatcaattgtagcatcctcaggaacattggaattcacagcagagggattc
gcatggacaggtgtcactcaaaacggaagaagtggagcctgcaaaaggggatcagccgat
agtttctttagccgactgaattggctaacaaaatctggaaactcttatcccacattgaat
gtgacaatgcccaacaataaaaatttcgacaagctatacatctgggggattcatcacccg
agctcaaatcaagagcagacaaaattgtacatccaagaatcaggacgagtaacagtctca
acaaaaagaagtcaacaaacaataatccctaacatcggatctagaccgtgggtcagaggt
caatcaggcaggataagcatatactggaccattgtaaaacctggagatatcctaatgata
aacagtaatggcaacttagttgcaccgcggggatattttaaattgaaaacagggaaaagc
tctgtaatgagatcagatgtacccatagacatttgtgtgtctgaatgtattacaccaaat
gga
>309991D111S20_1
atgaagacaaccattattttgatactactgacccattgggcctacagtcaaaacccaatc
agtggcaacaacacagccacattgtgtctgggacaccatgcagtagcaaatggaacattg
gtaaaaacaataagtgatgatcaaattgaggtgacaaatgctacagaattagttcagagc
atttcaatggggaaaatatgcaacaactcatatagaattctagatggaaaaaattgcaca
ttaatagatgcaatgctaggagacccccactgtgacgtctttcagtatgagaattgggac
ctctttatagaaagaagcagcgctttcagcaattgctacccatatgacatccctgactat
gcatcgctccgatcaattgtagcatcctcaggaacattggaattcacagcagagggattc
acatggacaggtgtcactcaaaacggaagaagtggagcctgcaaaaggggatcagccgat
agtttctttagccgactgaattggctaacaaaatctggaaactcttatcccacattgaat
gtgacaatgcctagcaataaaaatttcgacaagctatacatctgggggattcatcacccg
agctcaaatcaagagcagacaaaattgtacatccaagaatcaggacgagtaacagtctca
acaaaaagaagtcaacaaacaataatccctaacatcggatctagaccgtgggtcagaggt
caatcaggcaggataagcatatactggaccattgtaaaacctggagatatcctaatgata
aacagtaatggcaacttagttgcaccgcggggatattttaaattgaaaacagggaaaagc
tctgtaatgagatcagatgtacccatagacatttgtgtgtctgaatgtattacaccaaat
gga
>308792D100S29_1
atgaagacaaccattattttgatactactgacccattgggcctacagtcaaaacccaatc
agtggcaacaacacagccacattgtgtctgggacaccatgcagtagcaaatggaacattg
gtaaaaacaataagtgatgatcaaattgaggtgacaaatgctacagaattagttcagagc
atttcaatggggaaaatatgcaacaactcatatagaattctagatggaagaaattgcaca
ttaatagatgcaatgctaggagacccccactgtgacgtctttcagtatgagaattgggac
ctctttatagaaagaagcagcgctttcagcaattgctacccatatgacatccctgactat
gcatcgctccgatcaattgtagcatcctcaggaacattggaattcacagcagagggattc
acatggacaggtgtcactcaaaacggaagaagtggagcctgcaaaaggggatcagccgat
agtttctttagccgactgaattggctaacaaaatctggaaactcttatcccacattgaat
gtgacaatgcctaacaataaaaatttcgacaagctatacatctgggggattcatcacccg
agctcaaatcaagagcagacaaaattgtacatccaagaatcaggacgagtaacagtctca
acaaaaagaagtcaacaaacaataatccctaacatcggatctagaccgtgggtcagaggt
caatcaggcaggataagcatatactggaccattgtaaaacctggagatatcctaatgata
aacagtaatggcaacttagttgcaccgcggggatattttaaattgaaaacagggaaaagc
cctgtaatgagatcagatgtacccatagacatttgtgcgtctgaatgtattacaccaaat
gga
>306306D86S34_1
atgaagacaaccattattttgatactactgacccattgggcctacagtcaaaacccaatc
agtggcaacaacacagccacattgtgtctgggacaccatgcagtagcaaatggaacattg
gtaaaaacaataagtgatgatcaaattgaggtgacaaatgctacagaattagttcagagc
atttcaatggggaaaatatgcaacaactcatatagaattctagatggaagaaattgcaca
ttaatagatgcaatgctaggaaacccccactgtgacgtctttcagtatgagaattgggac
ctctttatagaaagaagcagcgctttcagcaattgctacccatatgacatccctgactat
gcatcgctccgatcaattgtagcatcctcaggaacattggaattcacagcagagggattc
acatggacaggtgtcactcaaaacggaagaagtggagcctgcaaaaggggatcagccgat
agtttctttagccgactgaattggctaacaaaatctggaaactcttatcccacattgaat
gtgacaatgcctaacaataaaaatttcgacaagctatacatctgggggattcatcacccg
agctcaaatcaagagcagacaaaattgtacatccaagaatcaggacgagtaacagtctca
acaaaaagaagtcaacaaacaataatccctaacatcggatctagaccgtgggtcagaggt
caatcaggcaggataagcatatactggaccattgtaaaacctggagatatcctaatgata
aacagtaatggcaacttagttgcaccgcggggatattttaaattgaaaacagggaaaagc
tctgtaatgagatcagatgtacccatagacatttgtgtgtctgaatgtattacaccaaat
gga
>309223D107S56_1
atgaagacaaccattattttgatactactgacccattgggcctacagtcaaaacccaatc
agtggcaataacacagccacattgtgtctgggacaccatgcagtagcaaatggaacattg
gtaaaaacaataagtgatgatcaaattgaggtgacaaatgctacagaattagttcagagc
atttcaatggggaaaatatgcaacaactcatatagaattctagatggaaaaaattgcaca
ttaatagatgcaatgctaggagacccccactgtgacgtctttcagtatgagaattgggac
ctctttatagaaagaagcagcgctttcagcaattgctacccatatgacatccctgactat
gcatcgctccgatcaattgtagcatcctcaggaacattggaattcacagcagagggattc
acatggacaggtgtcactcaaaacggaagaagtggagcctgcaaaaggggatcagccgat
agtttctttagccgactgaattggctaacaaaatctggaaactcttatcccacattgaat
gtgacaatgcctaacaataaaaatttcgacaagctatacatctgggggattcatcacccg
agctcaaatcaagagcagacaaaattgtacatccaagaatcaggacgagtaacagtctca
acaaaaagaagtcaacaaacaataatccctaacatcggatctagaccgtgggtcagaggt
caatcaggcaggataagcatatactggaccattgtaaaacctggagatatcctaatgata
aacagtaatggcaacttagttgcaccgcggggatattttaaattgaaaacagggaaaagc
tctgtaatgagatcagatgtacccatagacatttgtgtgtctgaatgtattacaccaaat
gga
>308832D73S15_1
atgaagacaaccattattttgatactactgacccattgggcctacagtcaaaacccaatc
agtggcaacaacacagccacattgtgtctgggacaccatgcagtagcaaatggaacattg
gtaaaaacaataagtgatgatcaaattgaggtgacaaatgctacagaattagttcagagc
atttcaatggggaaaatatgcaacaactcatatagaattctagatggaagaaattgcaca
ttaatagatgcaatgctaggagacccccactgtgacgtctttcagtatgagaattgggac
ctctttatagaaagaagcagcgctttcagcaattgctacccatatgacatccctgactat
gcatcgctccgatcaattgtagcatcctcaggaacattggaattcacagcagagggattc
acatggacaggtgtcactcaaaacggaagaagtggagcctgcaaaaggggatcagccgat
agtttctttagccgactgaattggctaacaaaatctggaaactcttatcccacattgaat
gtgacaatgcctaacaataaaaatttcgacaagctatacatctgggggattcatcacccg
agctcaaatcaagagcagacaaaattatacatccaagaatcaggacgagtaacagtctca
acaaaaagaagtcaacaaacaataatccctaacatcggatctagaccgtgggtcagaggt
caatcaggcaggataagcatatactggaccattgtaaaacctggagatatcctaatgata
aacagtaatggcaacttagttgcaccgcggggatattttaaattgaaaacagggaaaagc
tctgtaatgagatcagatgtacccatagacatttgtgtgtctgaatgtattacaccaaat
gga
>305066D72S50_1
atgaagacaaccattattttgatactactgacccattgggcctacagtcaaaacccaatc
agtggcaacaacacagccacattgtgtctgggacaccatgcagtagcaaatggaacattg
gtaaaaacaataagtgatgatcaaattgaggtgacaaatgctacagaattagttcagagc
atttcaatggggaaaatatgcaacaactcatatagaattctagatggaagaaattgcaca
ttaatagatgcaatgctaggagacccccactgtgacgtctttcagtatgagaattgggac
ctctttatagaaagaagcagcgctttcagcaattgctacccatatgacatccctgactat
gcatcgctccgatcaattgtagcatcctcaggaacattggaattcacagcagagggattc
acatggacaggtgtcactcaaaacggaagaagtggagcctgcaaaaggggatcagccgat
agtttctttagccgactgaattggctaacaaaatctggaaactcttatcccacattgaat
gtgacaatgcctaacaataaaaatttcgacaagctatacatctgggggattcatcacccg
agctcaaatcaagagcagacaaaattgtacatccaagaatcaggacgagtaacagtctca
acaaaaagaagtcaacaaacaataatccctaacatcggatctagaccgtgggtcagaggt
caatcaggcaggataagcatatactggaccattgtaaaacctggagatatcctaatgata
gacagtaatggcaacttagttgcaccgcggggatattttaaattgaaaacagggaaaagc
tctgtaatgagatcagatgtacccatagacatttgtgtgtctgaatgtattacaccaaat
gga
>309089D104S32_1
atgaagacaaccattattttgatactactgacccattgggcctacagtcaaaacccaatc
agtggcaacaacacagccacattgtgtctgggacaccatgcagtagcaaatggaacattg
gtaaaaacaataagtgatgatcaaattgaggtgacaaatgctacagaattagttcagagc
atttcaatggggaaaatatgcaacaactcatatagaattctagatggaagaaattgcaca
ttaatagatgcaatgctaggagacccccactgtgacgtctttcagtatgagaattgggac
ctctttatagaaagaagcagcgctttcagcaattgctacccatatgacatccctgactat
gcatcgctccgatcaattgtagcatcctcaggaacattggaattcacagcagagggattc
acatggacaggtgtcactcaaaacggaagaagtggagccagcaaaaggggatcagccgat
agtttctttagccgactgaattggctaacaaaatctggaaactcttatcccacattgaat
gtgacaatgcctaacaataaaaatttcgacaagctatacatctgggggattcatcacccg
agctcaaatcaagagcagacaaaattgtacatccaagaatcaggacgagtaacagtctca
acaaaaagaagtcaacaaacaataatccctaacatcggatctagaccgtgggtcagaggt
caatcaggcaggataagcatatactggaccattgtaaaacctggagatatcctaatgata
aacagtaatggcaacttagttgcaccgcggggatattttaaattgaaaacagggaaaagc
tctgtaatgagatcagatgtacccatagacatttgtgtgtctgaatgtattacaccaaat
gga
>307414D91S11_1
atgaagacaaccattattttgatactactgacccattgggcctacagtcaaaacccaatc
agtggcaacaacacagccacattgtgtctgggacaccatgcagtagcaaatggaacattg
gtaaaaacaataagtgatgatcaaattgaggtgacaaatgctacagaattagttcagagc
atttcaatggggaaaatatgcaacaactcatatagaattctagatggaagaaattgcaca
ttaatagatgcaatgctaggagacccccactgtgacgtctttcagtatgagaattgggac
ctctttatagaaagaagcagcgctttcagcaattgctacccatatgacatccctgattat
gcatcgctccgatcaattgtagcatcctcaggaacattggaattcacagcagagggattc
acatggacaggtgtcactcaaaacggaagaagtggagcctgcaaaaggggatcagccgat
agtttctttagccgactgaattggctaacaaaatctggaaactcttatcccacattgaat
gtgacaatgcctaacaataaaaatttcgacaagctatacatctgggggattcatcacccg
agctcaaatcaagagcagacaaaattgtacatccaagaatcaggacgagtaacagtctca
acaaaaagaagtcaacaaacaataatccctaacatcggatctagaccgtgggtcagaggt
caatcaggcaggataagcatatactggaccattgtaaaacctggagatatcctaatgata
aacagtaatggcaacttagttgcaccgcggggatattttaaattgaaaacagggaaaagc
tctgtaatgagatcagatgtacccatagacatttgtgtgtctgaatgtattacaccaaat
gga
>308556D99S5_1
atgaagacaaccattattttgatactactgacccattgggcctacagccaaaacccaatc
agtggcaacaacacagccacattgtgtctgggacaccatgcagtagcaaatggaacattg
gtaaaaacaataagtgatgatcaaattgaggtgacaaatgctacagaattagttcagagc
atttcaatggggaaaatatgcaacaactcatatagaattctagatggaagaaattgcaca
ttaatagatgcaatgctaggagacccccactgtgacgtctttcagtatgagaattgggac
ctctttatagaaagaagcagcgctttcagcaattgctacccatatgacatccctgactat
gcatcgctccgatcaattgtagcatcctcaggaacattggaattcacagcagagggattc
acatggacaggtgtcactcaaaacggaagaagtggagcctgcaaaaggggatcagccgat
agtttctttagccgactgaattggctaacaaaatctggaaactcttatcccacattgaat
gtgacaatgcctaacaataaaaatttcgacaagctatacatctgggggattcatcacccg
agctcaaatcaagagcagacaaaattgtacatccaagaatcaggacgagtaacagtctca
acaaaaagaagtcaacaaacaataatccctaacatcggatctagaccgtgggtcagaggt
caatcaggcaggataagcatatactggaccattgtaaaacctggagatatcctaatgata
aacagtaatggcaacttagttgcaccgcggggatattttaaattgaaaacagggaaaagc
tctgtaatgagatcagatgtacccatagacatttgtgtgtctgaatgtattacaccaaat
gga
>308792D100S58_2
atgaagacaaccattattttgatactactgacccattgggcctacagtcaaaacccaatc
agtggcaacaacacagccacattgtgtctgggacaccatgcagtagcaaatggaacattg
gtaaaaacaataagtgatgatcaaattgaggtgacaaatgctacagaattagttcagagc
atttcaatggggaaaatatgcaacaactcatatagaattctagatggaagaaattgcaca
ttaatagatgcaatgctaggagacccccactgtgacgtctttcagtatgagaattgggac
ctctttatagaaagaagcagcgctttcagcaattgttacccatatgacatccctgactat
gcatcgctccgatcaattgtagcatcctcaggaacattggaattcacagcagagggattc
acatggacaggtgtcactcaaaacggaagaagtggagcctgcaaaaggggatcagccgat
agtttctttagccgactgaattggctaacaaaatctggaaactcttatcccacattgaat
gtgacaatgcctaacaataaaaatttcgacaagctatacatctgggggattcatcacccg
agctcaaatcaagagcagacaaaattgtacatccaagaatcaggacgagtaacagtctca
acaaaaagaagtcaacaaacaataatccctaacatcggatctagaccgtgggtcagaggt
caatcaggcaggataagcatatactggaccattgtaaaacctggagatatcctaatgata
aacagtaatggcaacttagttgcaccgcggggatattttaaattgaaaacagggaaaagc
tctgtaatgagatcagatgtacccatagacatttgtgtgtctgaatgtattacaccaaat
gga
>309082D104S9_1
atgaagacaaccattattttgatactactgacccattgggcctacagtcaaaacccaatc
agtggcaacaacacagccacattgtgtctgggacaccatgcagtagcaaatggaacattg
gtaaaaacaataagtgatgatcaaattgaggtgacaaatgctacagaattagttcagagc
atttcaatggggaaaatatgcaacaactcatatagaattctagatggaagaaattgcaca
ttaatagatgcaatgctaggagacccccactgtgacgtctttcagtatgagaattgggac
ctctttatagaaagaagcagcgctttcagcaattgctacccatatgacatccctgactat
gcatcgctccgatcaattgtagcatcctcaggaacattggaattcacagcagagggattc
acatggacaggtgtcactcaaaacggaagaagtggagcctgcaaaaggggatcagccgat
agtttctttagccgactgaattggctaacaaaatctggaaactcttatcccacattgaat
gtgacaatgcctaacaataaaaatttcgacaagctatacatctgggggattcatcacccg
agctcaaatcaagagcagacaaaattgtacatccaagaatcaggacgagtaacagtctca
acaaaaagaagccaacaaacaataatccctaacatcggatctagaccgtgggtcagaggt
caatcaggcaggataagcatatactggaccattgtaaaacctggagatatcctaatgata
aacagtaatggcaacttagttgcaccgcggggatattttaaattgaaaacagggaaaagc
tctgtaatgagatcagatgtacccatagacatttgtgtgtctgaatgtattacaccaaat
gga
>310363D112S21_1
atgaagacaaccattattttgatactactgacccattgggcctacagtcaaaacccaatc
agtggcaataacacagccacattgcgtctgggacaccatgcagtagcaaatggaacattg
gtaaaaacaataagtgatgatcaaattgaggtgacaaatgctacagaattagttcagagc
atttcaatggggaaaatatgcaacaactcatatagaattctagatggaagaaattgcaca
ttaatagatgcaatgctaggagacccccactgtgacgtctttcagtatgagaattgggac
ctctttatagaaagaagcagcgctttcagcaattgctacccatatgacatccctgactat
gcatcgctccgatcaattgtagcttcctcaggaacattggaattcacagcagagggattc
acatggacaggtgtcactcaaaacggaagaagtggagcctgcaaaaggggatcagccgat
agtttctttagccgactgaattggctaacaaaatctggaaactcttatcccacattgaat
gtgacaatgcctaacaataaaaatttcgacaagctatacatctgggggattcatcacccg
agctcaaatcaagggcagacaaaattgtacatccaagaatcaggacgagtaacagtctca
acaaaaagaagtcaacaaacaataatccctaacatcggatctagaccgtgggtcagaggt
caatcaggcaggataagcatatactggaccattgtaaaacctggagatatcctaatgata
aacagtaatggcgacttagttgcaccgcggggatattttaaattgaaaacagggaaaagc
tctgtaatgagatcagatgtacccatagacatttgtgtgtctgaatgtattacaccaaat
gga
>309650D128S30_1
atgaagacaaccattattttgatactactgacccattgggcctacagtcaaaacccaatc
agtggcaacaacacagccacattgtgtctgggacaccatgcagtagcaaatggaacattg
gtaaaaacaataagtgatgatcaaattgaggtgacaaatgctacagaattagttcagagc
atttcaatggggaaaatatgcaacaactcatatagaattctagatggaagaaattgcaca
ttaatagatgcaatgctaggagacccccactgtgacgtctttcagtatgagaattgggac
ctctttatagaaagaagcagcgctttcagcaattgctacccatatgacatccctgactat
gcatcgctccgatcaattgtagcatcctcaggaacattggaattcacagcagagggattc
acatggacaggtgtcactcaaaacggaagaagtggagcctgcaaaaggggatcagccgat
agtttctttagccgactgaattggctaacaaaatctggaaactcttatcccacattgaat
gtgacaatgcctaacaataaaaatttcgacaagctatacatctgggggattcatcacccg
agctcaaatcaagagcagacaaaattgtacatccaagaatcaggacgagtaacagtctca
acaaaaagaagtcaacaaacaataatccctaacatcggatctagaccgtgggtcagaggt
caatcaggctggataagcatatactggaccattgtaaaacctggagatatcctaatgata
aacagtaatggcaacttagttgcaccgcggggatattttaaattgaaaacagggaaaagc
tctgtaatgagatcagatgtacccatagacatttgtgtgtctgaatgtattacaccaaat
gga
>306306D86S79_1
atgaagacaaccattattttgatactactgacccattgggcctacagtcaaaacccaatc
agtggcaacaacacagccacattgtgtctgggacaccatgcagtagcaaatggaacattg
gtaaaaacaataagtgatgatcaaattgaggtgacaaatgctacagaattagttcagagc
atttcaatggggaaaatatgcaacaactcatatagaattctagatggaagaaattgcaca
ttaatagatgcaatgctaggagacccccactgtgacgtctttcagtatgagaattgggac
ctctttatagaaagaagcagcgctttcagcaattgctacccatatgacatccctgactat
gcatcgctccgatcaattgtagcatcctcaggaacattggaattcatagcagagggattc
acatggacaggtgtcactcaaaacggaagaagtggagcctgcaaaaggggatcagccgat
agtttctttagccgactgaattggctaacaaaatctggaaactcttatcccacattgaat
gtgacaatgcctaacaataaaaatttcgacaagctatacatctgggggattcatcacccg
agctcaaatcaagagcagacaaaattgtacatccaagaatcaggacgagtaacagtctca
acgaaaagaagtcaacaaacaataatccctaacatcggatctagaccgtgggtcagaggt
caatcaggcaggataagcatatactggaccattgtaaaacctggagatatcctaatgata
aacagtaatggcaacttagttgcaccgcggggatattttaaattgaaaacagggaaaagc
tctgtaatgagatcagatgtacccatagacatttgtgtgtctgaatgtattacaccaaat
gga
>309225D105S2_1
atgaagacaaccattattttgatactactgacccattgggcctacagtcaaaacccaatc
agtggcaacaacacagccacattgtgtctgggacaccatgcagtagcaaatggaacattg
gtaaaaacaataagtgatgatcaaattgaggtgacaaatgctacagaattagttcagagc
atttcaatggggaaaatatgcaacaactcatatagaattctagatggaaaaaattgcaca
ttaatagatgcaatgctaggagacccccactgtgacgtctttcagtatgagaattgggac
ctctttatagaaagaagcagcgctttcagcaattgctacccatatgacatccctgactat
gcatcgctccgatcaattgtagcatcctcaggaacattggaattcacagcagagggattc
acatggacaggtgtcactcaaaacggaagaagtggagcctgcaaaaggggatcagccgat
agtttctttagccgactgaattggctaacaaaatctggaaactcttatcccacattgaat
gtgacaatgcctaacaataaaaatttcgacaagctatacatctgggggattcatcacccg
agctcaaatcaagagcagacaaaattgtacatccaagaatcaggacgagtaacagtctca
acaaaaagaagtcaacaaacaataatccctaacatcggatctagaccgtgggtcagaggt
caatcaggcagggtaagcatatactggaccattgtaaaacctggagatatcctaatgata
aacagtaatggcaacttagttgcaccgcggggatattttaaattgaaaacagggaaaagc
tctgtaatgagatcagatgtacccatagacatttgtgtgtctgaatgtattacaccaaat
gga
>308774D100S72_1
atgaagacaaccattattttgatactactgacccattgggcctacagtcaaaacccaatc
agtggcaacaacacagccacattgtgtctgggacaccatgcagtagcaaatggaacattg
gtaaaaacaataagtgatgatcaaattgaggtgacaaatgctacagaattagttcagagc
atttcaatggggaaaatatgcaacaactcatatagaattctagatggaagaaattgcaca
ttaatagatgcaatgctaggagacccccactgtgacgtctttcagtatgagaattgggac
ctctttatagaaagaagcagcgctttcagcaattgctacccatatgacatccctgactat
gcatcgctccgatcaattgtagcatcctcaggaacattggaattcacagcagagggattc
acatggacaggtgtcactcaaaacggaagaagtggagcctgcaaaaggggatcagccgat
agtttctttagccgactgaattggctaacaaaatctggaaactcttatcccacattgaat
gtgacaatgcctaacaataaaaatttcgacaagctatacatctgggggattcatcacccg
agctcaaatcatgagcagacaaaattgtacatccaagaatcaggacgagtaacagtctca
acaaaaagaagtcaacaaacaataatccctaacatcggatctagaccgtgggtcagaggt
caatcaggcaggataagcatatactggaccattgtaaaacctggagatatcctaatgata
aacagtaatggcaacttagttgcaccgcggggatattttaaattgaaaacagggaaaagc
tctgtaatgagatcagatgtacccatagacatttgtgtgtctgaatgtattacaccaaat
gga
>309650D128S11_1
atgaagacaaccattattttgatactactgacccattgggcctacagtcaaaacccaatc
agtggcaacaacacagccacattgcgtctgggacaccatgcagtagcaaatggaacattg
gtaaaaacaataagtgatgatcaaattgaggtgacaaatgctacagaattagttcagagc
atttcaatggggaaaatatgcaacaactcatatagaattctagatggaagaaattgcaca
ttaatagatgcaatgctaggagacccccactgtgacgtctttcagtatgagaattgggac
ctctttatagaaagaagcagcgctttcagcaattgctacccatatgacatccctgactat
gcatcgctccgatcaattgtagcatcctcaggaacattggaattcacagcagagggattc
acatggacaggtgtcactcaaaacggaagaagtggagcctgcaaaaggggaccagccgat
agtttctttagccgactgaattggctaacaaaatctggaaactcttatcccacattgaat
gtgacaatgcctaacaataaaaatttcgacaagctatacatctgggggattcatcacccg
agctcaaatcaagagcagacaaaattgtacatccaagaatcaggacgagtaacagtctca
acaaaaagaagtcaacaaacaataatccctaacatcggatctagaccgtgggtcagaggt
caatcaggcaggataagcatatactggaccattgtaaaacctggagatatcctaatgata
aacagtaatggcaacttagttgcaccgcggggatattttaaattgaaaacagggaaaagc
tctgtaatgagatcagatgtacccatagacatttgtgtgtctgaatgtattacaccaaat
gga
>307991D98S40_2
atgaagacaaccattattttgatactactgacccattgggcctacagtcaaaacccaatc
agtggcaacaacacagccacattgtgtctgggacaccatgcagtagcaaatggaacattg
gtaaaaacaataagtgatgatcaaattgaggtgacaaatgctacagaattagttcagagc
atttcaatggggaaaatatgcaacaactcatatagaattctagatggaagaaattgcaca
ttaatagatgcaatgctaggagacccccactgtgacgtctttcagtatgagaattgggac
ctctttatagaaagaagcagcgctttcagcaattgctacccatatgacatccctgactat
gcatcgctccgatcaattgtagcatcctcaggaacattggaattcacagcagagggattc
acatgggcaggtgtcactcaaaacggaagaagtggagcctgcaaaaggggatcagccgat
agtttctttagccgactgaattggctaacaaaatctggaaactcttatcccacattgaat
gtgacaatgcctaacaataaaaatttcgacaagctatacatctgggggattcatcacccg
agctcaaatcaagagcagacaaaattgtacatccaagaatcaggacgagtaacagtctca
acaaaaagaagtcaacaaacaataatccctaacatcggatctagaccgtgggtcagaggt
caatcaggcaggataagcatatactggaccattgtaaaacctggagatatcctaatgata
aacagtaatggcaacttagttgcaccgcggggatattttaaattgaaaacagggaaaagc
tctgtaatgagatcagatgtacccatagacatttgtgtgtctgaatgtattacaccaaat
gga
>306420D84S13_1
atgaagacaaccattattttgatactactgacccattgggcctacagtcaaaacccaatc
agtggcaacaacacagccacattgtgtctgggacaccatgcagtagcaaatggaacattg
gtaaaaacaataagtgatgatcaaattgaggtgacaaatgctacagaattagttcagagc
atttcaatggggaaaatatgcaacaactcatatagaattctagatggaagaaattgcaca
ttaatagatgcaatgccaggagacccccactgtgacgtctttcagtatgagaattgggac
ctctttatagaaagaagcagcgctttcagcaattgctacccatgtgacatccctgactat
gcatcgctccgatcaattgtagcatcctcaggaacattggaattcacagcagagggattc
acatggacaggtgtcactcaaaacggaagaagtggagcctgcaaaaggggatcagccgat
agtttctttagccgactgaattggctaacaaaatctggaaactcttatcccacattgaat
gtgacaatgcctaacaataaaaatttcgacaagctatacatctgggggattcatcacccg
agctcaaatcaagagcagacaaaattgtacatccaagaatcaggacgagtaacagtctca
acaaaaagaagtcaacaaacaataatccctaacatcggatctagaccgtgggtcagaggt
caatcaggcaggataagcatatactggaccattgtaaaacctggagatatcctaatgata
aacagtaatggcaacttagttgcaccgcggggatattttaaattgaaaacagggaaaagc
tctgtaatgagatcagatgtacccatagacatttgtgtgtctgaatgtattacaccaaat
gga
>308269D99S18_3
atgaagacaaccattattttgatactactgacccattgggcctacagtcaaaacccaatc
agtggcaacaacacagccacattgtgtctgggacaccatgcagtagcaaatggaacattg
gtaaaaacaataagtggtgatcaaattgaggtgacaaatgctacagaattagttcagagc
atttcaatggggaaaatatgcaacaactcatatagaattctagatggaagaaattgcaca
ttaatagatgcaatgctaggagacccccactgtgacgtctttcagtatgagaattgggac
ctctttatagaaagaagcagcgctttcagcaattgctacccatatgacatccctgactat
gcatcgctccgatcaattgtagcatcctcaggaacattggaattcacagcagagggattc
acatggacaggtgtcactcaaaacggaagaagtggagcctgcaaaaggggatcagccgat
agtttctttagccgactgaattggctaacaaaatctggaaactcttatcccacattgaat
gtgacaatgcctaacaataaaaatttcgacaagctatacatctgggggattcatcacccg
agctcaaatcaagagcagacaaaattgtacatccaagaatcaggacgagtaacagtctca
acaaaaagaagtcaacaaacaataatccctaacatcggatctagaccgtgggtcagaggt
caatcaggcaggataagcatatactggaccattgtaaaacctggagatatcctaatgata
aacagtaatggcaacttagttgcaccgcggggatattttaaattgaaaacagggaaaagc
tctgtaatgagatcagatgtacccatagacatttgtgtgtctgaatgtattacaccaaat
gga
>308875D101S14_1
atgaagacaaccattattttgatactactgacccattgggcctacagtcaaaacccaatc
agtggcaacaacacagccacattgtgtctgggacaccatgcagtagcaaatggaacattg
gtaaaaacaataagtgatgatcaaattgaggtgacaaatgctacagaattagttcagagc
atttcaatggggaaaatatgcaacaactcatatagaattctagatggaagaaattgcaca
ttaatagatgcaatgctaggagacccccactgtgacgtctttcagtatgagaattgggac
ctctttatagaaagaagcagcgctttcagcaattgctacccatatgacatccctgactat
gcatcgctccgatcaattgtagcatccccaggaacattggaattcacagcagagggattc
acatggacaggtgtcactcaaaacggaagaagtggagcctgcaaaaggggatcagccgat
agtttctttagccgactgaattggctgacaaaatctggaaactcttatcccacattgaat
gtgacaatgcctaacaataaaaatttcgacaagctatacatctgggggattcatcacccg
agctcaaatcaagagcagacaaaattgtacatccaagaatcaggacgagtaacagtctca
acaaaaagaagtcaacaaacaataatccctaacatcggatctagaccgtgggtcagaggt
caatcaggcaggataagcatatactggaccattgtaaaacctggagatatcctaatgata
aacagtaatggcaacttagttgcaccgcggggatattttaaattgaaaacagggaaaagc
tctgtaatgagatcagatgtacccatagacatttgtgtgtctgaatgtattacaccaaat
gga
>307437D92S3_1
atgaagacaaccattattttgatactactgacccattgggcctacagtcaaaacccaatc
agtggcaacaacacagccacattgtgtctgggacaccatgcagtagcaaatggaacattg
gtaaaaacaataagtgatgatcaaattgaggtgacaaatgctacagaattagttcagagc
atttcaatggggaaaatatgcaacaactcatatagaattctagatggaagaaattgcaca
ttaatagatgcaatgctaggagacccccactgtgacgtctttcagtatgagaattgggac
ctctttatagaaagaagcagcgctttcagcaattgctacccatatgacatccctgactat
gcatcgctccgatcaattgtagcatcctcaggaacattggaattcacagcagagggattc
acatggacaggtgtcactcaaaacggaagaagtggagcctgcaaaaggggatcagccgat
agtttctttagccggctgaattggctaacaaaatctggaaactcttatcccacattgaat
gtgacaatgcctaacaataaaaatttcgacaagctatacatctgggggattcatcacccg
agctcaaatcaagagcagacaaaattgtacatccaagaatcaggacgagtaacagtctca
acaaaaagaagtcaacaaacaataatccctaacatcggatctagaccgtgggtcagaggt
caatcaggcaggataagcatatactggaccattgtaaaacctggagatatcctaatgata
aacagtaatggcaacttagttgcaccgcggggatattttaaattgaaaacagggaaaagc
tctgtaatgagatcagatgtacccatagacatttgtgtgtctgaatgtattacaccaaat
gga
>306338D86S11_1
atgaagacaaccattattttgatactactgacccattgggcctacagtcaaaacccaatc
agtggcaacaacacagccacattgtgtctgggacaccatgcagtagcaaatggaacattg
gtaaaaacaataagtgatgatcaaattgaggtgacaaatgctacagaattagttcagagc
atttcaatggggaaaatatgcaacaactcatatagaattctagatggaagaaattgcaca
ttaatagatgcaatgctaggagacccccactgtgacgtctttcagtatgagaattgggac
ctctttatagaaagaagcagcgctttcagcaattgctacccatatgacatccctgactat
gcatcgctccgatcaattgtagcatcctcaggaacattggaattcacagcagagggattc
acatggacaggtgtcactcaaaacggaagaagtggagcctgcaaaaggggatcagccgat
agtttctttagccgactgaattggctaacaaaatctggaaactcttatcccacattgaat
gtgacaatgcctaacaataaaaatttcgacaagctatacatctgggggattcatcacccg
agctcaaatcaagagcagacaaaattgtacatccaagaatcgggacgagtaacagtctca
acaaaaagaagtcaacaaacaataatccctaacatcggatctagaccgtgggtcagaggt
caatcaggcaggataagcatatactggaccattgtaaaacctggagatatcctaatgata
aacagtaatggcaacttagttgcaccgcggggatattttaaattgaaaacaggggaaagc
tctgtaatgagatcagatgtacccatagacatttgtgtgtctgaatgtattacaccaaat
gga
>308774D100S40_1
atgaagacaaccattattttgatactactgacccattgggcctacagtcaaaacccaatc
agtggcaacaacacagccacattgtgtctgggacaccatgcagtagcaaatggaacattg
gtaaaaacaataagtgatgatcaaattgaggtgacaaatgctacagaattagttcagagc
atttcaatggggaaaatatgcgacaactcatatagaattctagatggaagaaattgcaca
ttaatagatgcaatgctaggagacccccactgtgacgtctttcagtatgagaattgggac
ctctttatagaaagaagcagcgctttcagcaattgctacccatatgacatccctgactat
gcatcgctccgatcaattgtagcatcctcaggaacattggaattcacagcagagggattc
acatggacaggtgtcactcaaaacggaagaagtggagcctgcaaaaggggatcagccgat
agtttctttagccgactgaattggctaacaaaatctggaaactcttatcccacattgaat
gtgacaatgcctaacaataaaaatttcgacaagctatacatctgggggattcatcacccg
agctcaaatcaagagcagacaaaattgtacatccaagaatcaggacgagtaacagtctca
acaaaaagaagtcaacaaacaataatccctaacatcggatctagaccgtgggtcagaggt
caatcaggcaggataagcatatactggaccattgtaaaacctggagatatcctaatgata
aacagtaatggcaacttagttgcaccgcggggatattttaaattgaaaacagggaaaagc
tctgtaatgagatcagatgtacccatagacatttgtgtgtctgaatgtattacaccaaat
gga
>306287D85S47_1
atgaagacaaccattattttgatactactgacccattgggcctacagtcaaaacccaatc
agtggcaacaacacagccacattgtgtctgggacaccatgcagtagcaaatggaacattg
gtaaaaacaataagtgatgatcaaattgaggtgacaaatgctacagaattagttcagagc
atttcaatggggaaaatatgcaacaactcatatagaattctagatggaagaaattgcaca
ttaatagatgcaatgctaggagacccccgctgtgacgtctttcagtatgagaattgggac
ctctttatagaaagaagcagcgctttcagcaattgctacccatatgacatccctgactat
gcatcgctccgatcaattgtagcatcctcaggaacattggaattcacagcagagggattc
acatggacaggtgtcactcaaaacggaagaagtggagcctgcaaaaggggatcagccgat
agtttctttagccgactgaattggctaacaaaatctggaaactcttatcccacattgaat
gtgacaatgcctaacaataaaaatttcgacaagctatacatctgggggattcatcacccg
agctcaaatcaagagcagacaaaattgtacatccaagaatcaggacgagtaacagtctca
acaaaaagaagtcaacaaacaataatccctaacatcggatctagaccgtgggtcagaggt
caatcaggcaggataagcatatactggaccattgtaaaacctggagatatcctaatgata
aacagtgatggcaacttagttgcaccgcggggatattttaaattgaaaacagggaaaagc
tctgtaatgagatcagatgtacccatagacatttgtgtgtctgaatgtattacaccaaat
gga
>904D118S2_1
atgaagacaaccattattttgatactactgacccattgggcctacagtcaaaacccaatc
agtggcaacaacacagccacattgtgtctgggacaccatgcagtagcaaatggaacattg
gtaaaaccaataagtgatgatcaaattgaggtgacaaatgctacagaattagttcagagc
atttcaatggggaaaatatgcaacaactcatatagaattctagatggaagaaattgcaca
ttaatagatgcaatgctaggagacccccactgtgacgtctttcagtatgagaattgggac
ctctttatagaaagaagcagcgctttcagcaattgctacccatatgacatccctgactat
gcatcgctccgatcaattgtagcatcctcaggaacattggaattcacagcagagggattc
acatggacaggtgtcactcaaaacggaagaagtggagcctgcaaaaggggatcagccgat
agtttctttagccgactgaattggctaacaaaatctggaaactcttatcccacattgaat
gtgacaatgcctaacaataaaaatttcgacaagctatacatctgggggattcatcacccg
agctcaaatcaagagcagacaaaattgtacatccaagaatcaggacgagtaacagtctca
acaaaaagaagtcaacaaacaataatccctaacatcggatctagaccgtgggtcagaggt
caatcaggcaggataagcatatactggaccattgtaaaacctggagatatcctaatgata
aacagtaatggcaacttagttgcaccgcggggatattttaaattgaaaacagggaaaagc
tctgtaatgagatcagatgtacccatagacatttgtgtgtctgaatgtattacaccaaat
gga
>308993D104S53_1
atgaagacaaccattattttgatactactgacccattgggcctacagtcaaaacccaatc
agtggcaacaacacagccacattgtgtctgggacaccatgcagtagcaaatggaacattg
gtaaaaacaataagtgatgatcaaattgaggtgacaaatgctacagaattagttcagagc
atttcaatggggaaaatatgcaacaactcatatagaattctagatggaaaaaattgcaca
ttaatagatgcaatgctaggagacccccactgtgacgtctttcagtatgggaattgggac
ctctttatagaaagaagcagcgctttcagcaattgctacccatatgacatccctgactat
gcatcgctccgatcaattgtagcatcctcaggaacattggaattcacagcagagggattc
acatggacaggtgtcactcaaaacggaagaagtggagcctgcaaaaggggatcagccgat
agtttctttagccgactgaattggctaacaaaatctggaaactcttatcccacattgaat
gtgacaatgcctaacaataaaaatttcgacaagctatacatctgggggattcatcacccg
agctcaaatcaagagcagacaaaattgtacatccaagaatcaggacgagtaacagtctca
acaaaaagaagtcaacaaacaataatccctaacatcggatctagaccgtgggtcagaggt
caatcaggcaggataagcatatactggaccattgtaaaacctggagatatcctaatgata
aacagtaatggcaacttagttgcaccgcggggatattttaaattgaaaacagggaaaagc
tctgtaatgagatcagatgtacccatagacatttgtgtgtctgaatgtattacaccaaat
gga
>308832D73S11_1
atgaagacaaccattattttgatactactgacccattgggcctacagtcaaaacccaatc
agtggcaacaacacagccacattgtgtctgggacaccatgcagtagcaaatggaacattg
gtaaaaacaataagtgatgatcaaattgaggtgacaaatgctacagaattagttcagagc
atttcaatggggaaaatatgcaacaactcatatagaattctagatggaagaaattgcaca
ttaatagatgcaatgctaggagacccccactgtgacgtctttcagtatgagaattgggac
ctctttatagaaagaagcagcgctttcagcaattgctacccatatgacatccctgactat
gcatcgctccgatcaattgtagcatcctcaggaacattggaattcacagcagagggattc
acatggacaggtgtcactcaaaacggaagaagtggagcctgcaaaaggggatcagccgat
agtttctttagccgactgaattggctaacaaaatctggaaactcttatcccacattgaat
gtgacaatgcctaacaataaaaatttcgacaagctatacatctgggggattcatcacccg
agctcaaatcaagagcagacaaaattgtacatccaagaatcaggacgagtaacagtctca
acaaaaagaagtcaacaaacaataatccctaacatcggatctagaccgtgggtcagaggt
caatcaggcaggataagcatatactggaccattgtaaaacctggagatatcctaatgata
aacagtaatggcaacttagttgcaccgcggggatattttaaattgaaaacagggaaaagc
tccgtaatgagatcagatgtacccatagacatttgtgtgtctgaatgtattacaccaaat
gga
>311089DunknownS7_1
atgaagacaaccattattttgatactactgacccattgggcctacagtcaaaacccaatc
agtggcaacaacacagccacattgtgtctgggacaccatgcagtagcaaatggaacattg
gtaaaaacaataagtgatgatcaaattgaggtgacaaatgctacagaattagttcagagc
atttcaatggggaaaatatgcaacaactcatatagaattctagatggaagaaattgcaca
ttaatagatgcaatgctaggagacccccactgtgacgtctttcagtatgagaattgggac
ctctttataggaagaagcagcgccttcagcaattgctacccatatgacatccctgactat
gcatcgctccgatcaattgtagcatcctcaggaacattggaattcacagcagagggattc
acatggacaggtgtcactcaaaacggaagaagtggagcctgcaaaaggggatcagccgat
agtttctttagccgactgaattggctaacaaaatctggaaactcttatcccacattgaat
gtgacaatgcctaacaataaaaatttcgacaagctatacatctgggggattcatcacccg
agctcaaatcaagagcagacaaaattgtacatccaagaatcaggacgagtaacagtctca
acaaaaagaagtcaacaaacaataatccctaacatcggatctagaccgtgggtcagaggt
caatcaggcaggataagcatatactggaccattgtaaaacctggagatatcctaatgata
aacagtaatggcaacttagttgcaccgcggggatattttaaattgaaaacagggaaaagc
tctgtaatgagatcagatgtacccatagacatttgtgtgtctgaatgtattacaccaaat
gga
>309873D109S2_1
atgaagacaaccactattttgatactactgacccattgggcctacagtcaaaacccaatc
agtggcaacaacacagccacattgtgtctgggacaccatgcagtagcaaatggaacattg
gtaaaaacaataagtgatgatcaaattgaggtgacaaatgctacagaattagttcagagc
atttcaatggggaaaatatgcaacaactcatatagaattctagatggaaaaaattgcaca
ttaatagatgcaatgctaggagacccccactgtgacgtctttcagtatgagaattgggac
ctctttatagaaagaagcagcgctttcagcaattgctacccatatgacatccctgactat
gcatcgctccgatcaattgtagcatcctcaggaacattggaattcacagcagagggattc
acatggacaggtgtcactcaaaacggaagaagtggagcctgcaaaaggggatcagccgat
agtttctttagccgactgaattggctaacaaaatctggaaactcttatcccacattgaat
gtgacaatgcctaacaataaaaatttcgacaagctatacatctgggggattcatcacccg
agctcaaatcaagagcagacaaaattgtacatccaagaatcaggacgagtaacagtctca
acaaaaagaagtcaacaaacaataatccctaacatcggatctagaccgtgggtcagaggt
caatcaggcaggataagcatatactggaccattgtaaaacctggagatatcctaatgata
aacagtaatggcaacttagttgcaccgcggggatattttaaattgaaaacagggaaaagc
tctgtaatgagatcagatgtacccatagacatttgtgtgtctgaatgtattacaccaaat
gga
>308792D100S9_1
atgaagacaaccattattttgatactactgacccattgggcctacagtcaaaacccaatc
agtggcaacaacacagccacattgtgtctgggacaccatgcagtagcaaatggaacattg
gtaaaaacaataagtgatgatcaaattgaggtgacaaatgctacagaattagttcagagc
atttcaatggggaaaatatgcaacaactcatatagaattctagatggaagaaattgcaca
ttaatagatgcaatactaggagacccccactgtgacgtctttcagtatgagaattgggac
ctctttatagaaagaagcagcgctttcagcaattgctacccatatgacatccctgactat
gcatcgctccgatcaattgtagcatcctcaggaacattggaattcacagcagagggattc
acatggacaggtgtcactcaaaacggaagaagtggagcctgcaaaaggggatcagccgat
agtttctttagccgactgaattggctaacaaaatctggaaactcttatcccacattgaat
gtgacaatgcctaacaataaaaatttcgacaagctatacatctgggggattcatcacccg
agctcaaatcaagagcagacaaaattgtacatccaagaatcaggacgagtaacagtctca
acaaaaagaagtcaacaaacaataatccctaacatcggatctagaccgtgggtcagaggt
caatcaggcaggataagcatatactagaccattgtaaaacctggagatatcctaatgata
aacagtaatggcaacttagttgcaccgcggggatattttaaattgaaaacagggaaaagc
tctgtaatgagatcagatgtacccatagacatttgtgtgtctgaatgtattacaccaaat
gga
>306420D84S23_1
atgaagacaaccattattttgatactactgacccattgggcctacagtcaaaacccaatc
agtggcaacaacacagccacattgtgtctgggacaccatgcagtagcaaatggaacattg
gtaaaaacaataagtgatgatcaaattgaggtgacaaatgctacagaattagttcagagc
atttcaatggggaaaatatgcaacaactcatatagaattctagatggaagaaattgcaca
ttaatagatgcaatgctaggagacccccactgtgacgtctttcagtatgagaattgggac
ctctttatagaaagaagcagcgctttcagcaattgctacccatatgacatccctgactat
gcattgctccgatcaattgtagcatcctcaggaacattggaattcacagcagagggattc
acatggacaggtgtcactcaaaacggaagaagtggagcctgcaaaaggggatcagccgat
agtttctttagccgactgaattggctaacaaaatctggaaactcttatcccacattgaat
gtgacaatgcctaacaataaaaatttcgacaagctatacatctgggggattcatcacccg
agctcaaatcaagagcagacaaaattgtacatccaagaatcaggacgagtaacagtctca
acaaaaagaagtcaacaaacaataatccctaacatcggatctagaccgtgggtcagaggt
caatcaggcaggataagcatatactggaccattgtaaaacctggagatatcctaatgata
aacagtaatggcaacttagttgcaccgcggggatattttaaattgaaaacggggaaaagc
tctgtaatgagatcagatgtacccatagacatttgtgtgtctgaatgtattacaccaaat
gga
>310363D112S27_15
atgaagacaaccattattttgatactactgacccattgggcctacagtcaaaacccaatc
agtggcaataacacagccacattgtgtctgggacaccatgcagtagcaaatggaacattg
gtaaaaacaataagtgatgatcaaattgaggtgacaaatgctacagaattagttcagagc
atttcaatggggaaaatatgcaacaactcatatagaattctagatggaagaaattgcaca
ttaatagatgcaatgctaggagacccccactgtgacgtctttcagtatgagaattgggac
ctctttatagaaagaagcagcgctttcagcaattgctacccatatgacatccctgactat
gcatcgctccgatcaattgtagcttcctcaggaacattggaattcacagcagagggattc
acatggacaggtgtcactcaaaacggaagaagtggagcctgcaaaaggggatcagccgat
agtttctttagccgactgaattggctaacaaaatctggaaactcttatcccacattgaat
gtgacaatgcctaacaataaaaatttcgacaagctatacatctgggggattcatcacccg
agctcaaatcaagagcagacaaaattgtacatccaagaatcaggacgagtaacagtctca
acaaaaagaagtcaacaaacaataatccctaacatcggatctagaccgtgggtcagaggt
caatcaggcaggataagcatatactggaccattgtaaaacctggagatatcctaatgata
aacagtaatggcaacttagttgcaccgcggggatattttaaattgaaaacagggaaaagc
tctgtaatgagatcagatgtacccatagacatttgtgtgtctgaatgtattacaccaaat
gga
>309991D111S38_1
atgaagacaaccattattttgatactactgacccattgggcctacagtcaaaacccaatc
agtggcaacaacacagccacattgtgtctgggacaccatgcagtagcaaatggaacattg
gtaaaaacaataagtgatgatcaaattgaggtgacaaatgctacagaattagttcagagc
atttcaatggggaaaatatgcaacaactcatatagaattctagatggaaaaaattgcaca
ttaatagatgcaatgctaggagacccccactgtgacgtctttcagtatgagaattgggac
ctctttatagaaagaagcagcgctttcagcaattgctacccatatggcatccctgactat
gcatcgctccgatcaattgtagcatcctcaggaacattggaattcacagcagagggattc
acatggacaggtgtcactcaaaacggaagaagtggagcctgcaaaaggggatcagccgat
agtttctttagccgactgaattggctaacaaaatctggaaactcttatcccacattgaat
gtgacaatgcctaacaataaaaatttcgacaagctatacatctgggggattcatcacccg
agctcaaatcaagagcagacaaaattgtacatccaagaatcaggacgagtaacagtctca
acaaaaagaagtcaacaaacaataatccctaacatcggatctagaccgtgggtcagaggt
caatcaggcaggataagcatatactggaccattgtaaaacctggagatatcctaatgata
aacagtaatggcaacttagttgcaccgcggggatattttaaattgaaaacagggaaaagc
tctgtaatgagatcagatgtacccatagacatttgtgtgtctgaatgtattacaccaaat
gga
>308774D100S49_1
atgaagacaaccattattttgatactactgacccattgggcctacagtcgaaacccaatc
agtggcaacaacacagccacattgtgtctgggacaccatgcagtagcaaatggaacattg
gtaaaaacaataagtgatgatcaaattgaggtgacaaatgctacagaattagttcagagc
atttcaatggggaaaatatgcaacaactcatatagaattctagatggaagaaattgcaca
ttaatagatgcaatgctaggagacccccactgtgacgtctttcagtatgagaattgggac
ctctttatagaaagaagcagcgctttcagcaattgctacccatatgacatccctgactat
gcatcgctccgatcaattgtagcatcctcaggaacattggaattcacagcagagggattc
acatggacaggtgtcactcaaaacggaagaagtggagcctgcaaaaggggatcagccgat
agtttctttagccgactgaattggctaacaaaatctggaaactcttatcccacattgaat
gtgacaatgcctaacaataaaaatttcgacaagctatacatctgggggattcatcacccg
agctcaaatcaagagcagacaaaattgtacatccaagaatcaggacgagtaacagtctca
acaaaaagaagtcaacaaacaataatccctaacatcggatctagaccgtgggtcagaggt
caatcaggcaggataagcatatactggaccattgtaaaacctggagatatcctaatgata
aacagtaatggcaacttagttgcaccgcggggatattttaaattgaaaacagggaaaagc
tctgtaatgagatcagatgtacccatagacatttgtgtgtctgaatgtattacaccaaat
gga
>307298D91S24_1
atgaagacaaccattattttgatactactgacccattgggcctacagtcaaaacccaatc
agtggcaacaacacagccacattgtgtctgggacaccatgcagtagcaaatggaacattg
gtaaaaacaataagtgatgatcaaattgaggtgacaaatgctacagaattagttcagagc
atttcaatggggaaaatatgcaacaactcatatagaattctagatggaagaaattgcaca
ttaatagatgcaatgctaggagacccccactgtgacgtctttcagtatgagaattgggac
ctctttatagaaagaagcagcgctttcagcaattgctacccatatgacatccctgactat
gcatcgctccgatcaattgtagcatcctcaggaacattggaattcacagcagagggattc
acatggacaggtgtcactcaaaacggaagaagtggagcctgcaaaaggggatcagccgat
agtttctttagccgactgaattggctaacaaaatctggaaactcttatcccacattgaat
gtgacaatgcctaacaataaaaatttcgacaagctatacatctgggggattcatcacccg
agctcaaatcaagagcagacaaaattgtacatccaagaatcaggacgagtaacagtctca
acaaaaagaagtcgacaaacaataatccctaacatcggatctagaccgtgggtcagaggt
caatcaggcaggataagcatatactggaccattgtaaaacctggagatatcctaatgata
aacagtaatggcaacttagttgcaccgcggggatattttaaattgaaaacagggaaaagc
tctgtaatgagatcagatgtacccatagacatttgtgtgtctgaatgtattacaccaaat
gga
>309991D111S75_1
atgaagacaaccattattttgatactactgacccattgggcctacagtcaaaacccaatc
agtggcaacaacacagccacattgtgtctgggacaccatgcagtagcaaatggaacattg
gtaaaaacaataagtgatgatcaaattgaggtgacaaatgctacagaattagttcagagc
atttcaatggggaaaatatgcaacaactcatatagaattctagatggaagaaattgcaca
ttaatagatgcaatgctaggagacccccactgtgacgtctttcagtatgagaattgggac
ctctttatagaaagaagcagcgctttcagcaattgctacccatatgacatccctgactat
gcatcgctccgatcaattgtagcatcctcaggaacattggaattcacagcagagggattc
acatggacaggtgtcactcaaaacggaagaagtggagcctgcaaaaggggatcagccgat
agtttctttagccgactgaattggctaacaaaatctggaaactcttatcccacattgaat
gtgacaatgcctaacaataaaaatttcgacaagctatacatctgggggattcatcacccg
agctcaaatcaagagcagacaaaattgtacatccaagaatcaggacgagtaacagtctca
acaaaaagaagtcaacaaacaataacccctaacatcggatctagaccgtgggtcagaggt
caatcaggcaggataagcatatactggaccattgtaaaacctggagatatcctaatgata
aacagtaatggcaacttagttgcaccgcggggatattttaaattgaaaacagggaaaagc
tctgtaatgagatcagatgtacccatagacatttgtgtgtctgaatgtattacaccaaat
gga
>306608D87S6_1
atgaagacaaccattattttgatactactgacccattgggcctacagtcaaaacccaatc
agtggcaacaacacagccacattgtgtctgggacaccatgcagtagcaaatggaacattg
gtaaaaacaataagtgatgatcaaattgaggtgacaaatgctacagaattagttcagagc
atttcaatggggaaaatatgcaacaactcatatagaattctagatgggagaaattgcaca
ttaatagatgcaatgctaggagacccccactgtgacgtctttcagtatgagaattgggac
ctctttatagaaagaagcagcgctttcagcaattgctacccatatgacatccctgactat
gcatcgctccgatcaattgtagcatcctcaggaacattggaattcacagcagagggattc
acatggacaggtgtcactcaaaacggaagaagtggagcctgcaaaaggggatcagccgat
agtttctttagccgactgaattggctaacaaaatctggaaactcttatcccacattgaat
gtgacaatgcctaacaataaaaatttcgacaagctatacatctgggggattcatcacccg
agctcaaatcaagagcagacaaaattgtacatccaagaatcaggacgagtaacagtctca
acaaaaagaagtcaacaaacaataatccctaacatcggatctagaccgtgggtcagaggt
caatcaggcaggataagcatatactggaccattgtaaaacctggagatatcctaatgata
aacagtaatggcaacttagttgcaccgcggggatattttaaattgaaaacagggaaaagc
tctgtaatgagatcagatgtacccatagacatttgtgtgtctgaatgtattacaccaaat
gga
>309869D109S21_1
atgaagacaaccattattttgatactactgacccattgggcctacagtcaaaacccagtc
agtggcaacaacacagccacattgtgtctgggacaccatgcagtagcaaatggaacattg
gtaaaaacaataagtgatgatcaaattgaggtgacaaatgctacagaattagttcagagc
atttcaatggggaaaatatgcaacaactcatatagaattctagatggaaaaaattgcaca
ttaatggatgcaatgctaggagacccccactgtgacgtctttcagtatgagaattgggac
ctctttatagaaagaagcagcgctttcagcaattgctacccatatgacatccctgactat
gcatcgctccgatcaattgtagcatcctcaggaacattggaattcacagcagagggattc
acatggacaggtgtcactcaaaacggaagaagtggagcctgcaaaaggggatcagccgat
agtttctttagccgactgaattggctaacaaaatctggaaactcttatcccacattgaat
gtgacaatgcctaacaataaaaatttcgacaagctatacatctgggggactcatcacccg
agctcaaatcaagagcagacaaaattgtacatccaagaatcaggacgagtaacagtctca
acaaaaagaagtcaacaaacaataatccctaacatcggatctagaccgtgggtcagaggt
caatcaggcaggataagcatatactggaccattgtaaaacctggagatatcctaatgata
aacagtaatggcaacttagttgcaccgcggggatattttaaattgaaaacagggaaaagc
tctgtaatgagatcagatgtacccatagacatttgtgtgtctgaatgtattacaccaaat
gga
>309650D128S31_3
atgaagacaaccattattttgatactactgacccattgggcctacagtcaaaacccaatc
agtggcaacaacacagccacattgtgtctgggacaccatgcagtagcaaatggaacattg
gtaaaaacaataagtgatgatcaaattgaggtgacaaatgctacagaattagttcagagc
atttcaatggggaaaatatgcaacaactcatatagaattctagatggaagaaattgcaca
ttaatagatgcaatgctaggagacccccactgtgacgtctttcagtatgagaattgggac
ctctttatagaaagaagcagcgctttcagcaattgctacccatatgacatccctgactat
gcatcgctccgatcaattgtagcatcctcaggaacattggaattcacagcagagggattc
acatggacaggtgtcactcaaaacggaagaagtggagcctgcaaaaggggatcagccgat
agtttctttagccgactgaattggctaacaaaatctggaaactcttatcccacattgaat
gtgacaatgcctaacaataaaaatttcgacaagctatacatctgggggattcatcacccg
agctcaaatcaagagcggacaaaattgtacatccaagaatcaggacgagtaacagtctca
acaaaaagaagtcaacaaacaataatccctaacatcggatctagaccgtgggtcagaggt
caatcaggcaggataagcatatactggaccattgtaaaacctggagatatcctaatgata
aacagtaatggcaacttagttgcaccgcggggatattttaaattgaaaacagggaaaagc
tctgtaatgagatcagatgtacccatagacatttgtgtgtctgaatgtattacaccaaat
gga
>309223D107S47_1
atgaagacaaccattattttgatactactgacccattgggcctacagtcaaaacccaatc
agtggcaacaacacagccacattgtgtctgggacaccatgcagtagcaaatggaacattg
gtaaaaacaataagtgatgatcaaattgaggtgacaaatgctacagaattagttcagagc
atttcaatggggaaaatatgcaacaactcatatagaattctagatggaaaaaaatgcaca
ttaatagatgcaatgctaggagacccccactgtgacgtctttcagtatgagaattgggac
ctctttatagaaagaagcagcgctttcagcaattgctacccatatgacatccctgactat
gcatcgctccgatcaattgtagcatcctcaggaacattggaattcacagcagagggattc
acatggacgggtgtcactcaaaacggaagaagtggagcctgcaaaaggggatcagccgat
agtttctttagccgactgaattggctaacaaaatctggaaactcttatcccacattgaat
gtgacaatgcctaacaataaaaatttcgacaagctatacatctgggggattcatcacccg
agctcaaatcaagagcagacaaaattgtacatccaagaatcaggacgagtaacagtctca
acaaaaagaagtcaacaaacaataatccctaacatcggatctagaccgtgggtcagaggt
caatcaggcaggataagcatatactggaccattgtaaaacctggagatatcctaatgata
aacagtaatggcaacttagttgcaccgcggggatattttaaattgaaaacagggaaaagc
tctgtaatgagatcagatgtacccatagacatttgtgtgtctgaatgtattacaccaaat
gga
>307710D94S21_1
atgaagacaaccattattttgatactactgacccattgggcctacagtcaaaacccaatc
agtggcaacaacacagccacattgtgtctgggacaccatgcagtagcaaatggaacattg
gtaaaaacaataagtgatgatcaaattgaggtgacaaatgctacagaattagttcagagc
atttcaatggggaaaatatgcaacaactcatatagaattctagatggaagaaattgcaca
ttaatagatgcaatgctaggagacccccactgtgacgtctttcagtatgagaattgggac
ctctttatagaaagaagcagcgctttcagcaattgctacccatatgacatccctgactat
gcatcgctccgatcaattgtagcatcctcaggaacattggaattcacagcagagggattc
acatggacaggtgtcactcaaaacggaagaagtggagcctgcaaaaggggatcagccgat
agtttctttagccgactgaattggctaacaaaatctggagactcttatcccacattgaat
gtgacaatgcctaacaataaaaatttcgacaagctatacatctgggggattcatcacccg
agctcaaatcaagagcagacaaaattgtacatccaagaatcaggacgagtaacagtctca
acaaaaagaagtcaacaaacaataatccctaacatcggatctagaccgtgggtcagaggt
caatcaggcaggataagcatatactggaccattgtaaaacctggagatatcctaatgata
aacagtaatggcaacttagttgcaccgcggggatattttaaattgaaaacagggaaaagc
tctgtaatgagatcagatgtacccatagacatttgtgtgtctgaatgtattacaccaaat
gga
>309899D109S10_2
atgaagacaaccattattttgatactactgacccattgggcctacagtcaaaacccaatc
agtggcaacaacacagccacattgtgtctgggacaccatgcagtagcaaatggaacattg
gtaaaaacaataagtgatgatcaaattgaggtgacaaatgctacagaattagttcagagc
atttcaatggggaaaatatgcaacaactcatatagaattctagatggaaaaaattgcaca
ttaatagatgcaatgctaggagacccccactgtgacgtctttcagtatgagaattgggac
ctctttatagaaagaagcagcgctttcagcaattgctacccatatgacatccctgactat
gcatcgctccgatcaattgtagcatcctcaggaacattggaattcacagcagagggattc
acatggacaggtgtcactcaaaacggaagaagtggagcctgcaaaaggggatcagccgat
agtttctttagccgactgaattggctaacaaaatctggaaactcttatcccacattgaat
gtgacaatgcctaacaataaaaatttcgacaagctatacatctgggggattcatcacccg
agctcaaatcaagagcagacaaaattgtacatccaagaatcaggacgagtaacagtctca
acaaaaagaagtcaacaaacaataatccctaacatcggatctagaccgtgggtcagaggt
caatcaggcaggataagtatatactggaccattgtaaaacctggagatatcctaatgata
aacagtaatggcaacttagttgcaccgcggggatattttaaattgaaaacagggaaaagc
tctgtaatgagatcagatgtacccatagacatttgtgtgtctgaatgtattacaccaaat
gga
>307254D90S7_1
atgaagacaaccattattttgatactactgacccattgggcctacagtcaaaacccaatc
agtggcaacaacacagccacattgtgtctgggacaccatgcagtagcaaatggaacattg
gtaaaaacaataagtgatgatcaaattgaggtgacaaatgctacagaattagttcagagc
atttcaatggggaaaatatgcaacaactcatatagaattctagatggaagaaattgcaca
ttaatagatgcaatgctaggagacccccactgtgacgtctttcagtatgagaattgggac
ctctttatagaaagaagcagcgctttcagcaattgctacccatatgacatccctgactat
gcatcgctccgatcaattgtagcatcctcaggaacattggaattcacagcagagggattc
acatggacaggtgtcacccaaaacggaagaagtggagcctgcaaaaggggatcagccgat
agtttctttagccgactgaattggctaacaaaatctggaaactcttatcccacattgaat
gtgacaatgcctaacaataaaaatttcgacaagctatacatctgggggattcatcacccg
agctcaaatcaagagcagacaaaattgtacatccaagaatcaggacgagtaacagtctca
acaaaaagaagtcaacaaacaataatccctaacatcggatctagaccgtgggtcagaggt
caatcaggcaggataagcatatactggaccattgtaaaacctggagatatcctaatgata
aacagtaatggcaacttagttgcaccgcggggatattttaaattgaaaacagggaaaagc
tctgtaatgagatcagatgtacccatagacatttgtgtgtctgaatgtattacaccaaat
gga
>308269D99S10_1
atgaagacaaccattattttgatactactgacccattgggcctacagtcaaaacccaatc
agtggcaacaacacagccacattgtgtctgggacaccatgcagtagcaaatggaacattg
gtaaaaacaataagtgatgatcaaattgaggtgacaaatgctacagaattagttcagagc
atttcaatggggaaaatatgcaacaactcatatagaattctagatggaagaaattgcaca
ttaatagatgcaatgctgggagacccccactgtgacgtctttcagtatgagaattgggac
ctctttatagaaagaagcagcgctttcagcaattgctacccatatgacatccctgactat
gcatcgctccgatcaattgtagcatcctcaggaacattggaattcacagcagagggattc
acatggacaggtgtcactcaaaacggaagaagtggagcctgcaaaaggggatcagccgat
agtttctttagccgactgaattggctaacaaaatctggaaactcttatcccacattgaat
gtgacaatgcctaacaataaaaatttcgacaagctatacatctgggggattcatcacccg
agctcaaatcaagagcagacaaaattgtacatccaagaatcaggacgagtaacagtctca
acaaaaagaagtcaacaaacaataatccctaacatcggatctagaccgtgggtcagaggt
caatcaggcaggataagcatatactggaccattgtaaaacctggagatatcctaatgata
aacagtaatggcaacttagttgcaccgcggggatattttaaattgaaaacagggaaaagc
tctgtaatgagatcagatgtacccatagacatttgtgtgtctgaatgtattacaccaaat
gga
>308792D100S52_1
atgaagacaaccattattttgatactactgacccattgggcctacagtcaaaacccaatc
agtggcgacaacacagccacattgtgtctgggacaccatgcagtagcaaatggaacattg
gtaaaaacaataagtgatgatcaaattgaggtgacaaatgctacagaattagttcagagc
atttcaatggggaagatatgcaacaactcatatagaattctagatggaagaaattgcaca
ttaatagatgcaatgctaggagacccccactgtgacgtctttcagtatgagaattgggac
ctctttatagaaagaagcagcgctttcagcaattgctacccatatgacatccctgactat
gcatcgctccgatcaattgtagcatcctcaggaacattggaattcacagcagagggattc
acatggacaggtgtcactcaaaacggaagaagtggagcctgcaaaaggggatcagccgat
agtttctttagccgactgaattggctaacaaaatctggaaactcttatcccacattgaat
gtgacaatgcctaacaataaaaatttcgacaagctatacatctgggggattcatcacccg
agctcaaatcaagagcagacaaaattgtacatccaagaatcaggacgagtaacagtctca
acaaaaagaagtcaacaaacaataatccctaacatcggatctagaccgtgggtcagaggt
caatcaggcaggataagcatatactggaccattgtaaaacctggagatatcctaatgata
aacagtaatggcaacttagttgcaccgcggggatattttaaattgaaaacagggaaaagc
tctgtaatgagatcagatgtacccatagacatttgtgtgtctgaatgtattacaccaaat
gga
>309991D111S55_1
atgaagacaaccattattttgatactactgacccattgggcctacagtcaaaacccaatc
agtggcaacaacacagccacattgtgtctgggacaccatgcagtagcaaatggaacattg
gtaaaaacaataagtgatgatcaaattgaggtgacaaatgctacagaattagttcagagc
atttcaatggggaaaatatgcaacaactcatatagaattctagatggaaaaaattgcaca
ttaatagatgcaatgctgggagacccccactgtgacgtctttcagtatgagaattgggac
ctctttatagaaagaagcagcgctttcagcaattgctacccatatgacatccctgactat
gcatcgctccgatcaattgtagcatcctcaggaacattggaattcacagcagagggattc
acatggacaggtgtcactcaaaacggaagaagtggagcctgcaaaaggggatcagccgat
agtttctttagccgactgaattggctaacaaaatctggaaactcttatcccacattgaat
gtgacaatgcctaacaataaaaatttcgacaagctatacatctgggggattcatcacccg
agctcaaatcaagagcagacaaaattgtacatccaagaatcaggacgagtaacagtctca
acaaaaagaagtcaacaaacaataatccctaacatcggatctagaccgtgggtcagaggt
caatcaggcaggataagcatatactggaccattgtaaaacctggagatatcctaatgata
aacagtaatggcaacttagttgcaccgcggggatattttaaattgaaaacagggaaaagc
tctgtaatgagatcagatgtacccatagacatttgtgtgtctgaatgtattacaccaaat
gga
>310363D112S4_1
atgaagacaaccattattttgatactactgacccattgggcctacagtcaaaacccaatc
agtggcaataacacagccacattgtgtctgggacaccatgcagtagcaaatggaacattg
gtaaaaacaataagtgatgatcaaattgaggtgacaaatgctacagaattagttcagagc
atttcaatggggaaaatatgcaacaactcatatagaattctagatggaagaaattgcaca
ttaatagatgcaatgctaggagacccccactgtgacgtctttcagtatgagaattgggac
ctctttatagaaagaagcagcgctttcagcaattgctacccatatgacatccctgactat
gcatcgctccgatcaattgtagcttcctcaggaacattggaattcacagcagagggattc
acatggacaggtgtcactcaaaacggaagaagtggagcctgcaaaaggggatcagccgat
agtttctttggccgactgaattggctaacaaaatctggaaactcttatcccacattgaat
gtgacaatgcctaacaataaaaatttcgacaagctatacatctgggggattcatcacccg
agctcaaatcaagagcagacaaaattgtacatccaagaatcaggacgagtaacagtctca
acaaaaagaagtcaacaaacagtaatccctaacatcggatctagaccgtgggtcagaggt
caatcaggcaggataagcatatactggaccattgtaaaacctggagatatcctaatgata
aacagtaatggcaacttagttgcaccgcggggatattttaaattgaaaacagggaaaagc
tctgtaatgagatcagatgtacccatagacatttgtgtgtctgaatgtattacaccaaat
gga
>307298D91S2_2
atgaagacaaccattattttgatactactgacccattgggcctacagtcaaaacccaatc
agtggcaacaacacagccacattgtgtctgggacaccatgcagtagcaaatggaacattg
gtaaaaacaataagtgatgatcaaattgaggtgacaaatgctacagaattagttcagagc
atttcaatggggaaaatatgcaacaactcatatagaattctagatggaagaaattgcaca
ttaatagatgcaatgctaggagacccccactgtgacgtctttcagtatgagaattgggac
ctctttatagaaagaagcagcgctttcagcaattgctacccatatgacatccctgactat
gcatcgctccgatcaattgtagcatcctcaggaacattggaattcacagcagagggattc
acatggacaggtgtcactcaaaacggaagaagtggagcccgcaaaaggggatcagccgat
agtttctttagccgactgaattggctaacaaaatctggaaactcttatcccacattgaat
gtgacaatgcctaacaataaaaatttcgacaagctatacatctgggggattcatcacccg
agctcaaatcaagagcagacaaaattgtacatccaagaatcaggacgagtaacagtctca
acaaaaagaagtcaacaaacaataatccctaacatcggatctagaccgtgggtcagaggt
caatcaggcaggataagcatatactggaccattgtaaaacctggagatatcctaatgata
aacagtaatggcaacttagttgcaccgcggggatattttaaattgaaaacagggaaaagc
tctgtaatgagatcagatgtacccatagacatttgtgtgtctgaatgtattacaccaaat
gga
>311920D128S8_1
atgaagacaaccattattttgatactgctgacccattgggcctacagtcaaaacccaatc
agtggcaacaacacagccacattgtgtctgggacaccatgcagtagcaaatggaacattg
gtaaaaacaataagtgatgatcaaattgaggtgacaaatgctacagaattagttcagagc
atttcaatggggaaaatatgcaacaactcatatagaattctagatggaagaaattgcaca
ttaatagatgcaatgctaggagacccccactgtgacgtctttcagtatgagaattgggac
ctctttatagaaagaagcagcgctttcagcaattgctacccatatgacatccctgactat
gcatcgctccgatcaattgtagcatcctcaggaacattggaattcacagcagagggattc
acatggacaggtgtcactcaaaacggaagaagtggagcctgcaaaaggggatcagccgat
agtttctttagccgactgaattggctaacaaaatctggaaactcttatcccacattgaat
gtgacaatgcctaacaataaaaatttcgacaagctatacatctgggggattcatcacccg
agctcaaatcaagagcagacaaaattgtacatccaagaatcaggacgagtaacagtctca
acaaaaagaagtcaacaaacaataatccctaacatcggatctagaccgtgggtcagaggt
caatcaggcaggataagcatatactggaccattgtaaaacctggagatatcctaatgata
aacagtaatggcaacttagttgcaccgcggggatattttaaattgaaaacagggaaaagc
tctgtaatgagatcagatgtacccatagacatttgtgtgtctgaatgtattacaccaaat
gga
>309650D128S9_1
atgaagacaaccattattttgatactactgacccattgggcctacagtcaaaacccaatc
agtggcaacaacacagccacattgtgtctgggacaccatgcagtagcaaatggaacattg
gtaaaaacaataagtgatgatcaaattgaggtgacaaatgctacagaattagttcagagc
atttcaatggggaaaatatgcaacaactcatatagaattctagatggaagaaattgcaca
ttaatagatgcaatgctaggagacccccactgtgacgtctttcagtatgagaattgggac
ctctttatagaaagaagcagcgctttcagcaattgctacccatatgacatccctgactat
gcatcgctccgatcaattgtagcatcctcaggaacattggaattcacagcagagggattc
acatggacaggtgtcactcaaaacggaagaagtggagcctgcaaaaggggatcagccgat
agtttctttagccgactgaattggctaacaaaatctggaaactcttatcccacattgaat
gtgacaatgcctaacaataaaaatttcgacaagctatacatctgggggattcatcacccg
agctcaaatcaagagcagacaaaattgtacatccaagaatcaggacgagtaacagtctca
acaaaaagaagtcaacaaacaataatccctaacatcggacctagaccgtgggtcagaggt
caatcaggcaggataagcatatactggaccattgtaaaacctggagatatcctaatgata
aacagtaatggcaacttagttgcaccgcggggatactttaaattgaaaacagggaaaagc
tctgtaatgagatcagatgtacccatagacatttgtgtgtctgaatgtattacaccaaat
gga
>307991D98S9_1
atgaagacaaccattattttgatactactgacccattgggcctacagtcaaaacccaatc
agtggcaacaacacagccacattgtgtctgggacaccatgcagtagcaaatggaacattg
gtaaaaacaataagtgatgatcaaattgaggtgacaaatgctacagaattagttcagagc
atttcaatggggaaaatatgcaacaactcatatagaattctagatggaagaaattgcaca
ttaatagatgcaatgctaggagacccccactgtgacgtctttcagtatgagaattgggac
ctctttatagaaagaagcagcgctttcagcaattgctacccatatgacatccctgactat
gcatcgctccgatcaattgtagcatcctcaggaacattggaattcacagcagagggattc
acatggacaggtgtcactcaaaacggaagaagtggagcctgcaaaaggggatcagccgat
agtttctttagccgactgaattggctaacaaaatctggaaactcttatcccacattgaat
gtgacaatgcctaacaataaaaatttcgacaagctatacatctgggggattcatcacccg
agctcaaatcaagagccgacaaaattgtacatccaagaatcaggacgagtaacagtctca
acaaaaagaagtcaacaaacaataatccctaacatcggatctagaccgtgggtcagaggt
caatcaggcaggataagcatatactggaccattgtaaaacctggagatatcctaatgata
aacagtaatggcaacttagttgcaccgcggggatattttaaattgaaaacagggaaaagc
tctgtaatgagatcagatgtacccatagacatttgtgtgtctgaatgtattacaccaaat
gga
>309753D107S72_9
atgaagacaaccaccattctgatactactgacccattgggcttacagtcaaaacccaatc
agtggcaacaacacagccacattgtgtctgggacaccatgcagtagcaaatggaacattg
gtaaaaacaataagtgatgatcaaattgaggtgacaaatgctacagaattagttcagagc
atttcaatggggaaaatatgcaacaactcatatagaattctagatggaagaaattgcaca
ttaatagatgcaatgctaggagacccccactgtgacgcctttcagtatgagaattgggac
ctctttatagaaagaagcagcgctttcagcaattgctacccatatgacatccctgactat
gcatcgctccgatccattgtagcatcctcaggaacattggaattcacagcagagggattc
acatggacaggtgtcactcaaaacggaagaagtggagcctgcaaaaggggatcagccgat
agtttctttagccgactgaattggctaacaaaatctggaagctcttaccccacattgaat
gtgacaatgcctaacaataaaaatttcgacaagctatacatctgggggattcatcacccg
agctcaaatcaagagcagacaaaattgtacatccaagaatcaggacgagtaacagtctca
acaaaaagaagtcaacaaacaataatccctaacatcggatctagaccgtgggtcagaggt
caatcaggcaggataagcatatactggaccattgtaaaacctggagatatcctaatgata
aacagtaatggcaacttagttgcaccgcggggatattttaaattgaaaacagggaaaagc
tctgtaatgagatcagatgtacccatagacatttgtgtgtctgaatgtattacaccaaat
gga
>309089D104S4_1
atgaagacaaccattattttgatactactgacccattgggcctacagtcaaaacccaatc
agtggcaacaacacagccacattgtgtctgggacaccatgcagtagcaaatggaacattg
gtaaaaacaataagtgatgatcaaattgaggtgacaaatgctacagaattagttcagagc
atttcaatggggaaaatatgcaacaactcatatagaattctagatggaagaaattgcaca
ttaataggtgcaatgctaggagacccccactgtgacgtctttcagtatgagaattgggac
ctctttatagaaagaagcagcgcttccagcaattgctacccatatgacatccctgactat
gcaccgctccgatcaattgtagcatcctcaggaacattggaattcacagcagagggattc
acatggacaggtgtcactcaaaacggaagaagtggagcctgcaaaaggggatcagccgat
agtttctttagccgactgaattggctaacaaaatctggaaactcttatcccacattgaat
gtgacaatgcctaacaataaaaatttcgacaagctatacatctgggggattcatcacccg
agctcaaatcaagagcagacaaaattgtacatccaagaatcaggacgagtaacagtctca
acaaaaagaagtcaacaaacaataatccctaacatcggatctagaccgtgggtcagaggt
caatcaggcaggataagcatatactggaccattgtaaaacctggagatatcctaatgata
aacagtaatggcaacttagttgcaccgcggggatattttaaattgaaaacagggaaaagc
tctgtaatgagatcagatgtacccatagacatttgtgtgtctgaatgtattacaccaaat
gga
>309991D111S68_6
atgaagacaaccattattttgatactactgacccattgggcctacagtcaaaacccaatc
agtggcaacaacacagccacattgtgtctgggacaccatgcagtagcaaatggaacattg
gtaaaaacaataagtgatgatcaaattgaggtgacaaatgctacagaattagttcagagc
atttcaatggggaaaatatgcaacaactcatatagaattctagatggaaaaaaatgcaca
ttaatagatgcaatgctaggagacccccactgtgacgtctttcagtatgagaattgggac
ctctttatagaaagaagcagcgctttcagcaattgctacccatatgacatccctgactat
gcatcgctccgatcaattgtagcatcctcaggaacattggaattcacagcagagggattc
acatggacaggtgtcactcaaaacggaagaagtggagcctgcaaaaggggatcagccgat
agtttctttagccgactgaattggctaacaaaatctggaaactcttatcccacattgaat
gtgacaatgcctaacaataaaaatttcgacaagctatacatctgggggattcatcacccg
agctcaaatcaagagcagacaaaattgtacatccaagaatcaggacgagtaacagtctca
acaaaaagaagtcaacaaacaataatccctaacatcggatctagaccgtgggtcagaggt
caatcaggcaggataagcatatactggaccattgtaaaacctggagatatcctaatgata
aacagtaatggcaacttagttgcaccgcggggatattttaaattgaaaacagggaaaagc
tctgtaatgagatcagatgtacccatagacatttgtgtgtctgaatgtattacaccaaat
gga
>305066D72S46_1
atgaagacaaccattattttgatactactgacccattgggcctacagtcaaaacccaatc
agtggcaacaacacagccacattgtgtctgggacaccatgcagtagcaaatggaacattg
gtaaaaacaataagtgatgatcaaattgaggtgacaaatgctacagaattagttcagagc
atttcaatggggaaaatatgcaacaactcatatagaattctagatggaagaaattgcaca
ttaatagatgcaatgctaggagacccccactgtgacgtctttcagtatgagaattgggac
ctctttatagaaagaagcagcgctttcagcaattgctacccatatgacatccctgactat
gcatcgctccgatcaattgtagcatcctcaggaacattggaattcacagcagagggattc
acatggacaggtgtcactcaaaacggaagaagtggagcctgcaaaaggggatcagccgat
agtttctttagccgactgaatcggctaacaaaatctggaaactcttatcccacattgaat
gtgacaatgcctaacaataaaaatttcgacaagctatacatctgggggattcatcacccg
agctcaaatcaagagcagacaaaattgtatatccaagaatcaggacgagtaacagtctca
acaaaaagaagtcaacaaacaataatccctaacatcggatctagaccgtgggtcagaggt
caatcaggcaggataagcatatactggaccattgtaaaacctggagatatcctaatgata
aacagtaatggcaacttagttgcaccgcggggatattttaaattgaaaacagggaaaagc
tctgtaatgagatcagatgtacccatagacatttgtgtgtctgaatgtattacaccaaat
gga
>308993D104S26_1
atgaagacaaccattattttgatactactgacccattgggcctacagtcaaaacccaatc
agtggcaacaacacagccacattgtgtctgggacaccatgcagtagcaaatggaacattg
gtaaaaacaataagtgatgatcaaattgaggtgacaaatgctacagaattagttcagagc
atttcaatggggaaaatatgcaacaactcatatagaattctagatggaaaaaattgcaca
ttaatagatgcaatgctaggagacccccactgtgacgtctttcagtatgagaattgggac
ctctttatagaaagaagcagcgctttcagcaattgctacccatatgacatccctgactat
gcatcgctccgatcaattgtagcatcctcaggaacattggaattcacagcagagggattc
acatggacaggtgtcactcaaaacggaagaagtggagcctgcaaaaggggatcagccgat
agtttctttagccgactgaattggctaacaaaatctggaaactcttatcccacattgaat
gtgacaatgcctaacaataaaaatttcgacaagctatacatctgggggattcatcacccg
agctcaaatcaagagcagacaaaattgtacatccaagaatcgggacgagtaacagtctca
acaaaaagaagtcaacaaacaataatccctaacatcggatctagaccgtgggtcagaggt
caatcaggcaggataagcatatactggaccattgtaaaacctggagatatcctaatgata
aacagtaatggcaacttagttgcaccgcggggatattttaaattgaaaacagggaaaagc
tctgtaatgagatcagatgtacccatagacatttgtgtgtctgaatgtattacaccaaat
gga
>309650D128S12_1
atgaagacaaccattattttgatactactgacccattgggcctacagtcaaaacccaatc
agtggcaacaacacagccacattgtgtctgggacaccatgcagtagcaaatggaacattg
gtaaaaacaataagtgatgatcaaattgaggtgacaaatgctacagaattagttcagagc
atttcaatggggaaaatatgcaacaactcatatagaattctagatggaagaaattgcaca
ttaatagatgcaatgctaggagacccccactgtgacgtctttcagtatgagaattgggac
ctctttatagaaagaagcagcgctttcagcaattgctacccatatgacatccctgactat
gcatcgctccgatcaattgtagcatcctcaggaacattggaattcacagcagagggattc
acatggacaggtgtcactcaaaacggaagaagtggagcctgcaaaaggggatcagccgat
agtttctttagccgactgaattggctaacaaaatctggaaactcttatcccacattgaat
gtgacaatgcctaacaataaaaatttcgacaagctacacatctgggggattcatcacccg
agctcaaatcaagagcagacaaaattgtacatccaagaatcaggacgagtaacagtctca
acaaaaagaagtcaacaaacaataatccctaacatcggatctagaccgtgggtcagaggt
caatcaggcaggataagcatatactggaccattgtaaaacctggagatatcctaatgata
aacagtaatggcaacttagttgcaccgcggggatattttaaattgaaaacagggaaaagc
tctgtaatgagatcagatgtacccatagacatttgtgtgtctgaatgtattacaccaaat
gga
>309089D104S25_1
atgaagacaaccattattttgatactactgacccattgggcctacagtcaaaacccaatc
agtggcaacaacacagccacattgtgtctgggacaccatgcagtagcaaatggaacattg
gtaaaaacaataagtgatgatcaaattgaggtgacaaatgctacagaattagttcagagc
atttcaatggggaaaatatgcaacaactcatatagaattctagatggaagaaattgcaca
ttaatagatgcaatgctaggagacccccactgtgacgtctttcagtatgagaattgggac
ctctttatagaaagaagcagcactttcagcaattgctacccatatgacatccctgactat
gcatcgctccgatcaattgtagcatcctcaggaacattggaattcacagcagagggattc
acatggacaggtgtcactcaaaacggaagaagtggagcctgcaaaaggggatcagccgat
agtttctttagccgactgaattggctaacaaaatctggaaactcttatcccacattgaat
gtgacaatgcctaacaataaaaatttcgacaagctatacatctgggggattcatcacccg
agctcaaatcaagagcagacaaaattgtacatccaagaatcaggacgagtaacagtctca
acaaaaagaagtcaacaaacaataatccctaacatcggatctagaccgtgggtcagaggt
caatcaggcaggataagcatatactggaccattgtaaaacctggagatatcctaatgata
aacagtaatggcaacttagttgcaccgcggggatattttaaattgaaaacagggaaaagc
tctgtaatgagatcagatgtacccatagacatttgtgtgtctgaatgtattacaccaaat
gga
>307048D87S21_1
atgaagacaaccattattttgatactactgacccattgggcctacagtcaaaacccaatc
agtggcaacaacacagccacattgtgtctgggacaccatgcagtagcaaatggaacattg
gtaaaaacaataagtgatgatcaaattgaggtgacaaatgctacagaattagttcagagc
atttcaatggggaaaatatgcaacaactcatatagaattctagatggaaaaaattgcaca
ttaatagatgcaatgctaggagacccccactgtgacgtctttcagtatgagaattgggac
ctctttatagaaagaagcagcgctttcagcaattgctacccatatgacatccctgactat
gcatcgctccgatcaattgtagcatcctcaggaacattggaattcacagcagagggattc
acatggacaggtgtcactcaaaacggaagaagtggagcctgcaaaaggggatcagccgat
agtttctttagccgactgaattggctaacaaaatctggaaactcttatcccacattgaat
gtgacaatgcctaacaataaaaatttcgacaagctatacatctgggggattcatcacccg
agctcaaatcaagagcagacaaaattgtacatccaagaatcaggacgagtaacagtctca
acaaaaagaagtcaacaaacaataatccccaacatcggatctagaccgtgggtcagaggt
caatcaggcaggataagcatatactggaccattgtaaaacctggagatatcctaatgata
aacagtaatggcaacttagttgcaccgcggggatattttaaattgaaaacagggaaaagc
tctgtaatgagatcagatgtacccatagacatttgtgtgtctgaatgtattacaccaaat
gga
>309991D111S58_1
atgaagacaaccattattttgatactactgacccattgggcctacagtcaaaacccaatc
agtggcaacaacacagccacattgtgtctgggacaccatgcagtagcaaatggaacattg
gtaaaaacaataagtgatgatcaaattgaggtgacaaatgctacagaattagttcagagc
atttcaatggggaaaatatgcaacaactcatatagaattctagatggaaaaaattgcaca
ttaatagatgcaatgctaggagacccccactgtgacgtctttcagtatgagaattgggac
ctctttatagaaagaagcagcgctttcagcaattgctacccatatgacatccctgactat
gcatcgctccgatcaattgtagcatcctcaggaacattggaattcacagcagagggattc
acatggacaggtgtcactcaaaacggaagaagtggagcctgcaaaaggggatcagccgat
agtttctttagccgactgaattggctaacaaaatctggaaactcttatcccacattgaat
gtgacaatgcctaacaataaaaatttcgacaagctatacatctgggggattcatcacccg
agctcaaatcaagagcagacaaaattgtacatccaagaatcaggacgagtaacagtctca
acaaaaagaagtcaacaaacaataatccctaacatcggatctagaccgtgggtcagaggt
caatcaggcaggataagcatatactggaccattgtaaaacctggagatatcctaatgata
aacagtaatggcaacttagttgcaccgcggggatattttaaattgaaaacagggaaaagc
tctgtaatgagatcagatgtacccatagacatttgtgtgtctaaatgtattacaccaaat
gga
>308875D101S6_1
atgaagacaaccattattttgatactactgacccattgggcctacagtcaaaacccaatc
agtggcaacaacacagccacattgtgtctgggacaccatgcagtagcaaatggaacattg
gtaaaaacaataagtgatgatcaaattgaggtgacaaatgctacagaattagttcagagc
atttcaatggggaaaatatgcaacaactcatatagaattctagatggaagaaattgcaca
ttaatagatgcaatgctaggagacccccactgtgacgtctttcagtatgagaattgggac
ctctttatagaaagaagcagcgctttcagcaattgctacccatatgacatccctgactat
gcatcgctccgatcaattgtagcatcctcaggaacattggaattcacagcagagggattc
acatggacaggtgtcactcaaaacggaagaagtggagcctgcagaaggggatcagccgat
agtttctttagccgactgaattggctaacaaaatctggaaactcttatcccacattgaat
gtgacaatgcctaacaataaaaatttcgacaagctatacatctgggggattcatcacccg
agctcaaatcaagagcagacaaaattgtacatccaagaatcaggacgagtaacagtctca
acaaaaagaagtcaacaaacaataatccctaacatcggatctagaccgtgggtcagaggt
caatcaggcaggataagcatatactggaccattgtaaaacctggagatatcctaatgata
aacagtaatggcaacttagttgcaccgcggggatattttaaattgaaaacagggaaaagc
tctgtaatgagatcagatgtacccatagacatttgtgtgtctgaatgtattacaccaaat
gga
>308832D73S6_1
atgaagacaaccattattttgatactactgacccattgggcctacagtcaaaacccaatc
agtggcaacaacacagccacattgtgtctgggacaccatgcagtagcaaatggaacattg
gtaaaaacaataagtgatgatcaaattgaggtgacaaatgctacagaattggttcagagc
atttcaatggggaaaatatgcaacaactcatatagaattctagatggaaaaaattgcaca
ttaatagatgcaatgctaggagacccccactgtgacgtctttcagtatgagaattgggac
ctctttatagaaagaagcagcgctttcagcaattgctacccatatgacatccctgactat
gcatcgctccgatcaattgtagcatcctcaggaacattggaattcacagcagagggattc
acatggacaggtgtcactcaaaacggaagaagtggagcctgcaaaaggggatcagccgat
agtttctttagccgactgaattggctaacaaaatctggaaactcttatcccacattgaat
gtgacaatgcctaacaataaaaatttcgacaagctatacatctgggggattcatcacccg
agctcaaatcaagagcagacaaaattgtacatccaagaatcaggacgagtaacagtctca
acaaaaagaagtcaacaaacaataatccctaacatcggatctagaccgtgggtcagaggc
caatcaggcaggataagcatatactggaccattgtaaaacctggagatatcctaatgata
aacagtaatggcaacttagttgcaccgcggggatattttaaattgaaaacagggaaaagc
tctgtaatgagatcagatgtacccatagacatttgtgtgtctgaatgtattacaccaaat
gga
>904D118S12_2
atgaagacaaccattattttgatactactgacccattgggcctacagtcaaaacccaatc
agtggcaacaacacagccacattgtgtctgggacaccatgcagtagcaaatggaacattg
gtaaaaacaataagtgatgatcaaattgaggtgacaaatgctacagaattagttcagagc
atttcaatggggaaaatatgcaacaactcatatagaattctagatggaagaaattgcaca
ttaatagatgcaatgctaggagacccccactgtgacgtctttcagtatgagaattgggac
ctctttatagaaagaagcagcgctttcagcaattgctacccatatgacatccctgactat
gcatcgctccgatcaattgtagcatcctcaggaacattggaattcacagcagagggattc
acatggacaggtgtcactcaaaacggaagaagtggagcctgcaaaaggggatcagccgat
agtttctttagccgactgaattggctaacaaaatctggaaactcttatcccacattgaat
gtgacaatgcctaacaataaaaatttcgacaagctatacatctgggggattcatcacccg
agctcaaatcaagagcagacaaaattgtacatccaagaatcaggacgagtaacagtctca
acaaaaagaagtcagcaaacaataatccctaacatcggatctagaccgtgggtcagaggt
caatcaggcaggataagcatatactggaccattgtaaaacctggagatatcctaatgata
aacagtaatggcaacttagttgcaccgcggggatattttaaattgaaaacagggaaaagc
tctgtaatgagatcagatgtacccatagacatttgtgtgtctgaatgtattacaccaaat
gga
>307148D90S26_1
atgaagacaaccattattttgatactactgacccattgggcctacagtcaaaacccaatc
agtggcaacaacacagccacattgtgtctgggacaccatgcagtagcaaatggaacattg
gtaaaaacaataagtgatgatcaaattgaggtgacaaatgctacagaattagttcagagc
atttcaatggggaaaatatgcaacaactcatatagaattctagatggaagaaattgcaca
ttaatagatgcaatgctaggagacccccactgtgacgtcttttagtatgagaattgggac
ctctttatagaaagaagcagcgctttcagcaattgctacccatatgacatccctgactat
gcatcgctccgatcaattgtagcatcctcaggaacattggaattcacagcagagggattc
acatggacaggtgtcactcaaaacggaagaagtggagcctgcaaaaggggatcagccgat
agtttctttagccgactgaattggctaacaaaatctggaaactcttatcccacattgaat
gtgacaatgcctaacaataaaaatttcgacaagctatacatctgggggattcatcacccg
agctcaaatcaagagcagacaaaattgtacatccaagaatcaggacgagtaacagtctca
acaaaaagaagtcaacaaacaataatccctaacatcggatctagaccgtgggtcagaggt
caatcaggcaggataagcatatactggaccattgtaaaacctggagatatcctaatgata
aacagtaatggcaacttagttgcaccgcggggatattttaaattgaaaacagggaaaagc
tctgtaatgagatcagatgtacccatagacatttgtgtgtctgaatgtattacaccaaat
gga
>308860D100S14_1
atgaagacaaccattattttgatactactgacccattgggcctacagtcaaaacccaatc
agtggcaacaacacagccacattgtgtctgggacaccatgcagtagcaaatggaacattg
gtaaaaacaataagtgatgatcaaattgaggtgacaagtgctacagaattagttcagagc
atttcaatggggaaaatatgcagcaactcatatagaattctagatggaaaaaattgcaca
ttaatagatgcaatgctaggagacccccactgtgacgtctttcagtatgagaattgggac
ctctttatagaaagaagcagcgctttcagcaattgctacccatatgacatccctgactat
gcatcgctccgatcaattgtagcatcctcaggaacattggaattcacagcagagggattc
acatggacaggtgtcactcaaaacggaagaagtggagcctgcaaaaggggatcagccgat
agtttctttagccgactgaattggctaacaaaatctggaaactcttatcccacattgaat
gtgacaatgcctaacaataaaaatttcgacaagctatacatctgggggattcatcacccg
agctcaaatcaagagcagacaaaattgtacatccaagaatcaggacgagtaacagtctca
acaaaaagaagtcaacaaacaataatccctaacatcggatctagaccgtgggtcagaggt
caatcaggcaggataagcatatactggaccattgtaaaacctggagatatcctaatgata
aacagtaatggcaacttggttgcaccgcggggatattttaaattgaaaacagggaaaagc
tctgtaatgagatcagatgtacccatagacatttgtgtgtctgaatgtattacaccaaat
gga
>308993D104S58_1
atgaagacaaccattattttgatactactgacccattgggcctacagtcaaaacccaatc
agtggcaacaacacagccacattgtgtctgggacaccatgcagtagcaaatggaacattg
gtaaaaacaataagtgatgatcaaattgaggtgacaaatgctacagaattagttcagagc
atttcaatggggaaaatatgcaacaactcatatagaattctagatggaaaaaattgcaca
ttaatagatgcaatgctaggagacccccactgtgacgtctttcagtatgagaattgggac
ctctttatagaaagaagcagcgctttcagcaattgctacccatatgacatccctgactat
gcatcgctccgatcaattgtagcatcctcaggaacattggaattcacagcagagggattc
acatggacaggtgtcactcaaaacggaagaagtggagcctgcaaaaggggatcagccgat
agtttctttagccgactgaattggctaacaaaatctggaaactcttatcccacattgaat
gtgacaatgcctaacaataaaaatttcgacaagctatacatctgggggattcatcacccg
agctcaaatcaagagcagacaaaattgtacatccaagaatcaggacgagtaacagtctca
acaaaaagaagtcaacaaacaataatccctaacatcggatctagaccgtgggtcagaggt
caatcaggcaggataagcatatactggaccattgtaaaacctggagatatcctaatgata
agcagtaatggcaacttagttgcaccgcggggatattttaaattgaaaacagggaaaagc
tctgtaatgagatcagatgtacccatagacatttgtgtgtctgaatgtattacaccaaat
gga
>308993D104S32_1
atgaagacaaccattattttgatactactgacccattgggcctacagtcaaaacccaatc
agtggcaacaacacagccacattgtgtctgggacaccatgcagtagcaaatggaacattg
gtaaaaacaataagtgatgatcaaattgaggtgacaaatgctacagaattagttcagagc
atttcaatggggaaaatatgcaacaactcatatagaattctagatggaaaaaattgcaca
ttaatagatgcaatgctaggagacccccactgtgacgtctttcagtatgagaattgggac
ctctttatagaaagaagcagcgctttcagcaattgctacccatatgacatccctgactat
gcatcgctccgatcaattgtagcatcctcaggaacattggaattcacagcagagggattc
acatggacaggtgtcactcaaaacggaagaagtggagcctgcaaaaggggatcagccgat
agtttctttagccgactgaattggctaacaaaatctggaaactcttatcccacattgaat
gtgacaatgcctaacaataaaaatttcgacaagctatacatctgggggattcatcacccg
agctcaaatcaagagcagacaaaattgtacatccaagaatcaggacgagtaacagtctca
acaaaaagaagtcaacaaacaataatccctaacatcggatctagaccgtgggtcagaggt
caatcaggcaggataagcatatactggaccattgtaaaacctggagatatcctaatgata
aacagtaatggcaacttagttgcaccgcgggggtattttaaattgaaaacagggaaaagc
tctgtaatgagatctgatgtacccatagacatttgtgtgtctgaatgtattacaccaaat
gga
>308138D98S20_1
atgaagacaaccattattttgatactactgacccattgggcctacagtcaaaacccaatc
agtggcaacaacacagccacattgtgtctgggacaccatgcagtagcaaatggaacattg
gtaaaaacaataagtgatgatcaaattgaggtgacaaatgctacagaattagttcagagc
atttcaatgaggaaaatatgcaacaactcatatagaattctagatggaaaaaattgcaca
ttaatagatgcaatgctaggagacccccactgtgacgtctttcagtatgagaattgggac
ctctttatagaaagaagcagcgctttcagcaattgctacccatatgacatccctgactat
gcatcgctccgatcaattgtagcatcctcaggaacattggaattcacagcagagggattc
acatggacaggtgtcactcaaaacggaagaagtggagcctgcaaaaggggatcagccgat
agtttctttagccgactgaattggctaacaaaatctggaaactcttatcccacattgaat
gtgacaatgcctaacaataaaaatttcgacaagctatacatctgggggattcatcacccg
agctcaaatcaagagcagacaaaattgtacatccaagaatcaggacgagtaacagtctca
acaaaaagaagtcaacaaacaataatccctaacatcggatctagaccgtgggtcagaggt
caatcaggcaggataagcatatactggaccattgtaaaacctggagatatcctaatgata
aacagtaatggcaacttagttgcaccgcggggatattttaaattgaaaacagggaaaagc
tctgtaatgagatcagatgtacccatagacatttgtgtgtctgaatgtattacaccaaat
gga
>307437D92S12_3
atgaagacaaccattattttgatactactgacccattgggcctacagtcaaaacccaatc
agtggcaacaacacagccacattgtgtctgggacaccatgcagtagcaaatggaacattg
gtaaaaacaataagtgatgatcaaattgaggtgacaaatgctacagaattagttcagagc
atttcaatggggaaaatatgcaacaactcatatagaattctagatggaagaaattgcaca
ttaatagatgcaatgctaggaggcccccactgtgacgtctttcagtatgagaattgggac
ctctttatagaaagaagcagcgctttcagcaattgctacccatatgacatccctgactat
gcatcgctccgatcaattgtagcatcctcaggaacattggaattcacagcagagggattc
acatggacaggtgtcactcaaaacggaagaagtggagcctgcaaaaggggatcagccgat
agtttctttagccgactgaattggctaacaaaatctggaaactcttatcccacattgaat
gtgacaatgcctaacaataaaaatttcgacaagctatacatctgggggattcatcacccg
agctcaaatcaagagcagacaaaattgtacatccaagaatcaggacgagtaacagtctca
acaaaaagaagtcaacaaacaataatccctaacatcggatctagaccgtgggtcagaggt
caatcaggcaggataagcatatactggaccattgtaaaacctggagatatcctaatgata
aacagtaatggcaacttagttgcaccgcggggatattttaaattgaaaacagggaaaagc
tctgtaatgagatcagatgtacccatagacatttgtgtgtctgaatgtattacaccaaat
gga
>307711D94S3_1
atgaagacaaccattattttgatactactgacccattgggcctacagtcaaaacccaatc
agtggcaacaacacagccacattgtgtctgggacaccatgcagtagcaaatggaacattg
gtaaaaacaataagtgatgatcaaattgaggtgacaaatgctacagaattagttcagagc
atttcaatggggaaaatatgcaacaactcatatagaattctagatggaagaaattgcaca
ttaatagatgcaatgctaggagacccccactgtgacgtctttcagtatgagaattgggac
ctctttatagaaagaagcagcgctttcagcaattgctacccatatgacatccctgactat
gcatcgctccgatcaattgtagcatcctcaggaacattggaattcacagcagagggattc
acatggacaggtgtcactcaaaacggaagaagtggagcctgcaaaaggggatcagccgat
agtttctttagccgactgaattggctaacaaaatctggaaactcttatcccacattgaat
gtgacaatgcctaacaataaaaatttcgacaagctatacatctgggggattcatcacccg
agctcgaatcaagagcagacaaaatcgtacatccaagaatcaggacgagtaacagtctca
acaaaaagaagtcaacaaacaataatccctaacatcggatctagaccgtgggtcagaggt
caatcaggcaggataagcatatactggaccattgtaaaacctggagatatcctaatgata
aacagtaatggcaacttagttgcaccgcggggatattttaaattgaaaacagggaaaagc
tctgtaatgagatcagatgtacccatagacatttgtgtgtctgaatgtattacaccaaat
gga
>307480D91S24_1
atgaagacaaccattattttgatactactgacccattgggcctacagtcaaaacccaatc
agtggcaacaacacaaccacattgtgtctgggacaccatgcagtagcaaatggaacattg
gtaaaaacaataagtgatgatcaaattgaggtgacaaatgctacagaattagttcagagc
atttcaatggggaaaatatgcaacaactcatatagaattctggatggaagaaattgcaca
ttaatagatgcaatgctaggagacccccactgtgacgtctttcagtatgagaattgggac
ctctttatagaaagaagcagcgctttcagcaattgctacccatatgacatccctgactat
gcatcgctccgatcaattgtagcatcctcaggaacattggaattcacagcagagggattc
acatggacaggtgtcactcaaaacggaagaagtggagcctgcaaaaggggatcagccgat
agtttctttagccgactgaattggctaacaaaatctggaaactcttatcccacattgaat
gtgacaatgcctaacaataaaaatttcgacaagctatacatctgggggattcatcacccg
agctcaaatcaagagcagacaaaattgtacatccaagaatcaggacgagtaacagtctca
acaaaaagaagtcaacaaacaataatccctaacatcggatctagaccgtgggtcagaggt
caatcaggcaggataagcatatactggaccattgtaaaacctggagatatcctaatgata
aacagtaatggcaacttagttgcaccgcggggatattttaaattgaaaacagggaaaagc
tctgtaatgagatcagatgtacccatagacatttgtgtgtctgaatgtattacaccaaat
gga
>307710D94S60_1
atgaagacaaccattattttgatactactgacccattgggcctacagtcaaaacccaatc
agtggcaacaacacagccacattgtgtctgggacaccatgcagtagcaaatggaacattg
gtaaaaacaataagtgatgatcaaattgaggtgacaaatgctacagaattagttcagagc
atttcaatggggaaaatatgcaacaactcatatagaattctagatggaagaaattgcaca
ttaatagatgcaatgctaggagacccccactgtgacgtctttcagtatgagaattgggac
ctctttatagaaagaagcagcgctttcagcaattgctacccatatgacatccctgactat
gcatcgctccgatcaattgtagcatcctcaggaacattggaattcacagcagagggattc
acatggacaggtgtcactcaaaacggaagaagtggagcctgcaaaaggggatcagccgat
agtttctttagccgactgaattggctaacaaaatctggaaactcttatcccacattgaat
gtgacaatgcctaacaataaaaatttcgacaagctatacatctgggggattcatcacccg
agctcaaaccaagagcagacaaaattgtacatccaagaatcaggacgagtaacagtctca
acaaaaagaagtcaacaaacaataatccctaacatcggatctagaccgtgggtcagaggt
caatcaggcaggataagcatatactggaccattgtaaaacctggagatatcctaatgata
aacagtaatggcaacttagttgcaccgcggggatattttaaattgaaaacagggaaaagc
tctgtaatgagatcagatgtacccatagacatttgtgtgtctgaatgtattacaccaaat
gga
>307710D94S63_1
atgaagacaaccattattttgatactactgacccattgggcctacagtcaaaacccaatc
agtggcaacaacacagccacattgtgtctggggcaccatgcagtagcaaatggaacattg
gtaaaaacaataagtgatgatcaaattgaggtgacaaatgctacagaattagttcagagc
atttcaatggggaaaatatgcaacaactcatatagaattctagatggaagaaattgcaca
ttaatagatgcaatgctaggagacccccactgtgacgtctttcagtatgagaattgggac
ctctttatagaaagaagcagcgctttcagcaattgctacccatatgacatccctgactat
gcatcgctccgatcaattgtagcatcctcaggaacattggaattcacagcagagggattc
acatggacaggtgtcactcaaaacggaagaagtggagcctgcaaaaggggatcagccgat
agtttctttagccgactgaattggctaacaaaatctggaaactcttatcccacattgaat
gtgacaatgcctaacaataaaaatttcgacaagctatacatctgggggattcatcacccg
agctcaaatcaagagcagacaaaattgtacatccaagaatcaggacgagtaacagtctca
acaaaaagaagtcaacaaacaataatccctaacatcggatctagaccgtgggtcagaggt
caatcaggcaggataagcatatactggaccattgtaaaacctggagatatcctaatgata
aacagtagtggcaacttagttgcaccgcggggatattttaaattgaaaacagggaaaagc
tctgtaatgagatcagatgtacccatagacatttgtgtgtctgaatgtattacaccaaat
gga
>311920D128S22_3
atgaagacaaccattattttgatactactgacccattgggcctacagtcaaaacccaatc
agtggcaacaacacagccacattgtgtctgggacaccatgcagtagcaaatggaacattg
[truncated: 328,192 more chars]
