# Supplementary material for: Transmission of Equine Influenza Virus during an Outbreak Is Characterized by Frequent Mixed Infections and Loose Transmission Bottlenecks
Source: PLoS Pathog. 2012 Dec 20;8(12):e1003081. doi: 10.1371/journal.ppat.1003081 (PMC3534375; doi:10.1371/journal.ppat.1003081)
Supplement: Dataset S3 — Spatio-temporal spread of EIV in Newmarket. KML file viewable in GoogleEarth to visualize the spatio-temporal spread of EIV in Newmarket. (KML) [file ppat.1003081.s003.kml]

<?xml version="1.0" encoding="UTF-8"?>
<kml xmlns="http://earth.google.com/kml/2.1">
<Document xmlns:xsi="http://www.w3.org/2001/XMLSchema-instance" xsi:schemaLocation="http://earth.google.com/kml/2.1   http://code.google.com/apis/kml/schema/kml21.xsd">
    <name>AnonymizedV2.txt - SeqTrackWoConvV2.txt</name>

<open>1</open>
    <Camera>
      <longitude>0.404424</longitude>
      <latitude>52.251929</latitude>
      <altitude>3974</altitude>
      <altitudeMode>absolute</altitudeMode>
    </Camera>

  <Style id="dot_L44">
	<IconStyle>
		<color>FFB7C000</color>
		<scale>1.5</scale>
		<Icon>
			<href>http://maps.google.com/mapfiles/kml/shapes/dot.png</href>
		</Icon>
	</IconStyle>
  </Style>

  <Style id="dot_E15">
	<IconStyle>
		<color>FF00A0B3</color>
		<scale>1.3</scale>
		<Icon>
			<href>http://maps.google.com/mapfiles/kml/shapes/dot.png</href>
		</Icon>
	</IconStyle>
  </Style>

  <Style id="dot_H24">
	<IconStyle>
		<color>FF00B62F</color>
		<scale>1.4</scale>
		<Icon>
			<href>http://maps.google.com/mapfiles/kml/shapes/dot.png</href>
		</Icon>
	</IconStyle>
  </Style>

  <Style id="dot_E13">
	<IconStyle>
		<color>FF00A0B3</color>
		<scale>1.8</scale>
		<Icon>
			<href>http://maps.google.com/mapfiles/kml/shapes/dot.png</href>
		</Icon>
	</IconStyle>
  </Style>

  <Style id="dot_L43">
	<IconStyle>
		<color>FFB7C000</color>
		<scale>1.7</scale>
		<Icon>
			<href>http://maps.google.com/mapfiles/kml/shapes/dot.png</href>
		</Icon>
	</IconStyle>
  </Style>

  <Style id="dot_I17">
	<IconStyle>
		<color>FF4BBB00</color>
		<scale>1.5</scale>
		<Icon>
			<href>http://maps.google.com/mapfiles/kml/shapes/dot.png</href>
		</Icon>
	</IconStyle>
  </Style>

  <Style id="dot_H23">
	<IconStyle>
		<color>FF00B62F</color>
		<scale>1.4</scale>
		<Icon>
			<href>http://maps.google.com/mapfiles/kml/shapes/dot.png</href>
		</Icon>
	</IconStyle>
  </Style>

  <Style id="dot_E07">
	<IconStyle>
		<color>FF00A0B3</color>
		<scale>0.4</scale>
		<Icon>
			<href>http://maps.google.com/mapfiles/kml/shapes/dot.png</href>
		</Icon>
	</IconStyle>
  </Style>

  <Style id="dot_J21">
	<IconStyle>
		<color>FF76BF00</color>
		<scale>1.8</scale>
		<Icon>
			<href>http://maps.google.com/mapfiles/kml/shapes/dot.png</href>
		</Icon>
	</IconStyle>
  </Style>

  <Style id="dot_B03">
	<IconStyle>
		<color>FF3C82EC</color>
		<scale>3.5</scale>
		<Icon>
			<href>http://maps.google.com/mapfiles/kml/shapes/dot.png</href>
		</Icon>
	</IconStyle>
  </Style>

  <Style id="dot_B02">
	<IconStyle>
		<color>FF3C82EC</color>
		<scale>1.1</scale>
		<Icon>
			<href>http://maps.google.com/mapfiles/kml/shapes/dot.png</href>
		</Icon>
	</IconStyle>
  </Style>

  <Style id="dot_R38">
	<IconStyle>
		<color>FFFF80BE</color>
		<scale>1.3</scale>
		<Icon>
			<href>http://maps.google.com/mapfiles/kml/shapes/dot.png</href>
		</Icon>
	</IconStyle>
  </Style>

  <Style id="dot_E18">
	<IconStyle>
		<color>FF00A0B3</color>
		<scale>1</scale>
		<Icon>
			<href>http://maps.google.com/mapfiles/kml/shapes/dot.png</href>
		</Icon>
	</IconStyle>
  </Style>

  <Style id="dot_D05">
	<IconStyle>
		<color>FF0097CA</color>
		<scale>0.4</scale>
		<Icon>
			<href>http://maps.google.com/mapfiles/kml/shapes/dot.png</href>
		</Icon>
	</IconStyle>
  </Style>

  <Style id="dot_H16">
	<IconStyle>
		<color>FF00B62F</color>
		<scale>2.8</scale>
		<Icon>
			<href>http://maps.google.com/mapfiles/kml/shapes/dot.png</href>
		</Icon>
	</IconStyle>
  </Style>

  <Style id="dot_M32">
	<IconStyle>
		<color>FFD1BD00</color>
		<scale>2.3</scale>
		<Icon>
			<href>http://maps.google.com/mapfiles/kml/shapes/dot.png</href>
		</Icon>
	</IconStyle>
  </Style>

  <Style id="dot_P35">
	<IconStyle>
		<color>FFFFA13D</color>
		<scale>1.3</scale>
		<Icon>
			<href>http://maps.google.com/mapfiles/kml/shapes/dot.png</href>
		</Icon>
	</IconStyle>
  </Style>

  <Style id="dot_L27">
	<IconStyle>
		<color>FFB7C000</color>
		<scale>0.5</scale>
		<Icon>
			<href>http://maps.google.com/mapfiles/kml/shapes/dot.png</href>
		</Icon>
	</IconStyle>
  </Style>

  <Style id="dot_L40">
	<IconStyle>
		<color>FFB7C000</color>
		<scale>4.9</scale>
		<Icon>
			<href>http://maps.google.com/mapfiles/kml/shapes/dot.png</href>
		</Icon>
	</IconStyle>
  </Style>

  <Style id="dot_L30">
	<IconStyle>
		<color>FFB7C000</color>
		<scale>0.5</scale>
		<Icon>
			<href>http://maps.google.com/mapfiles/kml/shapes/dot.png</href>
		</Icon>
	</IconStyle>
  </Style>

  <Style id="dot_G08">
	<IconStyle>
		<color>FF00B071</color>
		<scale>1.7</scale>
		<Icon>
			<href>http://maps.google.com/mapfiles/kml/shapes/dot.png</href>
		</Icon>
	</IconStyle>
  </Style>

  <Style id="dot_U49">
	<IconStyle>
		<color>FFCF61FE</color>
		<scale>1.3</scale>
		<Icon>
			<href>http://maps.google.com/mapfiles/kml/shapes/dot.png</href>
		</Icon>
	</IconStyle>
  </Style>

  <Style id="dot_L42">
	<IconStyle>
		<color>FFB7C000</color>
		<scale>1.2</scale>
		<Icon>
			<href>http://maps.google.com/mapfiles/kml/shapes/dot.png</href>
		</Icon>
	</IconStyle>
  </Style>

  <Style id="dot_V46">
	<IconStyle>
		<color>FFB364FF</color>
		<scale>1.6</scale>
		<Icon>
			<href>http://maps.google.com/mapfiles/kml/shapes/dot.png</href>
		</Icon>
	</IconStyle>
  </Style>

  <Style id="dot_D20">
	<IconStyle>
		<color>FF0097CA</color>
		<scale>0.9</scale>
		<Icon>
			<href>http://maps.google.com/mapfiles/kml/shapes/dot.png</href>
		</Icon>
	</IconStyle>
  </Style>

  <Style id="dot_C04">
	<IconStyle>
		<color>FF008DDD</color>
		<scale>2.1</scale>
		<Icon>
			<href>http://maps.google.com/mapfiles/kml/shapes/dot.png</href>
		</Icon>
	</IconStyle>
  </Style>

  <Style id="dot_E14">
	<IconStyle>
		<color>FF00A0B3</color>
		<scale>2</scale>
		<Icon>
			<href>http://maps.google.com/mapfiles/kml/shapes/dot.png</href>
		</Icon>
	</IconStyle>
  </Style>

  <Style id="dot_M29">
	<IconStyle>
		<color>FFD1BD00</color>
		<scale>1.4</scale>
		<Icon>
			<href>http://maps.google.com/mapfiles/kml/shapes/dot.png</href>
		</Icon>
	</IconStyle>
  </Style>

  <Style id="dot_M31">
	<IconStyle>
		<color>FFD1BD00</color>
		<scale>2.2</scale>
		<Icon>
			<href>http://maps.google.com/mapfiles/kml/shapes/dot.png</href>
		</Icon>
	</IconStyle>
  </Style>

  <Style id="dot_K22">
	<IconStyle>
		<color>FF98C000</color>
		<scale>1.4</scale>
		<Icon>
			<href>http://maps.google.com/mapfiles/kml/shapes/dot.png</href>
		</Icon>
	</IconStyle>
  </Style>

  <Style id="dot_N28">
	<IconStyle>
		<color>FFE8B700</color>
		<scale>1.9</scale>
		<Icon>
			<href>http://maps.google.com/mapfiles/kml/shapes/dot.png</href>
		</Icon>
	</IconStyle>
  </Style>

  <Style id="dot_L26">
	<IconStyle>
		<color>FFB7C000</color>
		<scale>1</scale>
		<Icon>
			<href>http://maps.google.com/mapfiles/kml/shapes/dot.png</href>
		</Icon>
	</IconStyle>
  </Style>

  <Style id="dot_D06">
	<IconStyle>
		<color>FF0097CA</color>
		<scale>0.3</scale>
		<Icon>
			<href>http://maps.google.com/mapfiles/kml/shapes/dot.png</href>
		</Icon>
	</IconStyle>
  </Style>

  <Style id="dot_L25">
	<IconStyle>
		<color>FFB7C000</color>
		<scale>1.3</scale>
		<Icon>
			<href>http://maps.google.com/mapfiles/kml/shapes/dot.png</href>
		</Icon>
	</IconStyle>
  </Style>

  <Style id="dot_N45">
	<IconStyle>
		<color>FFE8B700</color>
		<scale>1.5</scale>
		<Icon>
			<href>http://maps.google.com/mapfiles/kml/shapes/dot.png</href>
		</Icon>
	</IconStyle>
  </Style>

  <Style id="dot_A01">
	<IconStyle>
		<color>FF6D76F8</color>
		<scale>1.4</scale>
		<Icon>
			<href>http://maps.google.com/mapfiles/kml/shapes/dot.png</href>
		</Icon>
	</IconStyle>
  </Style>

  <Style id="dot_L39">
	<IconStyle>
		<color>FFB7C000</color>
		<scale>0.8</scale>
		<Icon>
			<href>http://maps.google.com/mapfiles/kml/shapes/dot.png</href>
		</Icon>
	</IconStyle>
  </Style>

  <Style id="dot_Q36">
	<IconStyle>
		<color>FFFF918F</color>
		<scale>1.8</scale>
		<Icon>
			<href>http://maps.google.com/mapfiles/kml/shapes/dot.png</href>
		</Icon>
	</IconStyle>
  </Style>

  <Style id="dot_N37">
	<IconStyle>
		<color>FFE8B700</color>
		<scale>3.8</scale>
		<Icon>
			<href>http://maps.google.com/mapfiles/kml/shapes/dot.png</href>
		</Icon>
	</IconStyle>
  </Style>

  <Style id="dot_N34">
	<IconStyle>
		<color>FFE8B700</color>
		<scale>2</scale>
		<Icon>
			<href>http://maps.google.com/mapfiles/kml/shapes/dot.png</href>
		</Icon>
	</IconStyle>
  </Style>

  <Style id="dot_L47">
	<IconStyle>
		<color>FFB7C000</color>
		<scale>1.2</scale>
		<Icon>
			<href>http://maps.google.com/mapfiles/kml/shapes/dot.png</href>
		</Icon>
	</IconStyle>
  </Style>

  <Style id="dot_E10">
	<IconStyle>
		<color>FF00A0B3</color>
		<scale>2.2</scale>
		<Icon>
			<href>http://maps.google.com/mapfiles/kml/shapes/dot.png</href>
		</Icon>
	</IconStyle>
  </Style>

  <Style id="dot_E09">
	<IconStyle>
		<color>FF00A0B3</color>
		<scale>1.9</scale>
		<Icon>
			<href>http://maps.google.com/mapfiles/kml/shapes/dot.png</href>
		</Icon>
	</IconStyle>
  </Style>

  <Style id="dot_F11">
	<IconStyle>
		<color>FF00A997</color>
		<scale>1.2</scale>
		<Icon>
			<href>http://maps.google.com/mapfiles/kml/shapes/dot.png</href>
		</Icon>
	</IconStyle>
  </Style>

  <Style id="dot_D12">
	<IconStyle>
		<color>FF0097CA</color>
		<scale>0.6</scale>
		<Icon>
			<href>http://maps.google.com/mapfiles/kml/shapes/dot.png</href>
		</Icon>
	</IconStyle>
  </Style>

  <Style id="dot_E19">
	<IconStyle>
		<color>FF00A0B3</color>
		<scale>0.4</scale>
		<Icon>
			<href>http://maps.google.com/mapfiles/kml/shapes/dot.png</href>
		</Icon>
	</IconStyle>
  </Style>

   	<Style id="edge_E15_E07_style">
		<LineStyle>
			<width>2</width>
			<color>FF1400FF</color>
		</LineStyle>
	</Style>

   	<Style id="edge_L44_L39_style">
		<LineStyle>
			<width>2</width>
			<color>FF1400FF</color>
		</LineStyle>
	</Style>

   	<Style id="edge_H24_B02_style">
		<LineStyle>
			<width>2</width>
			<color>FF1400FF</color>
		</LineStyle>
	</Style>

   	<Style id="edge_E13_E10_style">
		<LineStyle>
			<width>2</width>
			<color>FF1400FF</color>
		</LineStyle>
	</Style>

   	<Style id="edge_I17_B02_style">
		<LineStyle>
			<width>2</width>
			<color>FF1400FF</color>
		</LineStyle>
	</Style>

   	<Style id="edge_H23_K22_style">
		<LineStyle>
			<width>2</width>
			<color>FF1400FF</color>
		</LineStyle>
	</Style>

   	<Style id="edge_L43_L30_style">
		<LineStyle>
			<width>2</width>
			<color>FF1400FF</color>
		</LineStyle>
	</Style>

   	<Style id="edge_E07_A01_style">
		<LineStyle>
			<width>2</width>
			<color>FF1400FF</color>
		</LineStyle>
	</Style>

   	<Style id="edge_J21_I17_style">
		<LineStyle>
			<width>2</width>
			<color>FF1400FF</color>
		</LineStyle>
	</Style>

   	<Style id="edge_B03_A01_style">
		<LineStyle>
			<width>2</width>
			<color>FF1400FF</color>
		</LineStyle>
	</Style>

   	<Style id="edge_B02_A01_style">
		<LineStyle>
			<width>2</width>
			<color>FF1400FF</color>
		</LineStyle>
	</Style>

   	<Style id="edge_R38_E10_style">
		<LineStyle>
			<width>2</width>
			<color>FF1400FF</color>
		</LineStyle>
	</Style>

   	<Style id="edge_E18_F11_style">
		<LineStyle>
			<width>2</width>
			<color>FF1400FF</color>
		</LineStyle>
	</Style>

   	<Style id="edge_D05_B03_style">
		<LineStyle>
			<width>2</width>
			<color>FF1400FF</color>
		</LineStyle>
	</Style>

   	<Style id="edge_H16_D06_style">
		<LineStyle>
			<width>2</width>
			<color>FF1400FF</color>
		</LineStyle>
	</Style>

   	<Style id="edge_M32_B03_style">
		<LineStyle>
			<width>2</width>
			<color>FF1400FF</color>
		</LineStyle>
	</Style>

   	<Style id="edge_P35_E13_style">
		<LineStyle>
			<width>2</width>
			<color>FF1400FF</color>
		</LineStyle>
	</Style>

   	<Style id="edge_L27_F11_style">
		<LineStyle>
			<width>2</width>
			<color>FF1400FF</color>
		</LineStyle>
	</Style>

   	<Style id="edge_L40_L39_style">
		<LineStyle>
			<width>2</width>
			<color>FF1400FF</color>
		</LineStyle>
	</Style>

   	<Style id="edge_U49_E10_style">
		<LineStyle>
			<width>2</width>
			<color>FF1400FF</color>
		</LineStyle>
	</Style>

   	<Style id="edge_L30_F11_style">
		<LineStyle>
			<width>2</width>
			<color>FF1400FF</color>
		</LineStyle>
	</Style>

   	<Style id="edge_G08_E07_style">
		<LineStyle>
			<width>2</width>
			<color>FF1400FF</color>
		</LineStyle>
	</Style>

   	<Style id="edge_L42_D20_style">
		<LineStyle>
			<width>2</width>
			<color>FF1400FF</color>
		</LineStyle>
	</Style>

   	<Style id="edge_C04_B02_style">
		<LineStyle>
			<width>2</width>
			<color>FF1400FF</color>
		</LineStyle>
	</Style>

   	<Style id="edge_D20_E15_style">
		<LineStyle>
			<width>2</width>
			<color>FF1400FF</color>
		</LineStyle>
	</Style>

   	<Style id="edge_V46_E10_style">
		<LineStyle>
			<width>2</width>
			<color>FF1400FF</color>
		</LineStyle>
	</Style>

   	<Style id="edge_E14_E07_style">
		<LineStyle>
			<width>2</width>
			<color>FF1400FF</color>
		</LineStyle>
	</Style>

   	<Style id="edge_M29_H23_style">
		<LineStyle>
			<width>2</width>
			<color>FF1400FF</color>
		</LineStyle>
	</Style>

   	<Style id="edge_M31_B02_style">
		<LineStyle>
			<width>2</width>
			<color>FF1400FF</color>
		</LineStyle>
	</Style>

   	<Style id="edge_K22_E10_style">
		<LineStyle>
			<width>2</width>
			<color>FF1400FF</color>
		</LineStyle>
	</Style>

   	<Style id="edge_N28_K22_style">
		<LineStyle>
			<width>2</width>
			<color>FF1400FF</color>
		</LineStyle>
	</Style>

   	<Style id="edge_D06_B03_style">
		<LineStyle>
			<width>2</width>
			<color>FF1400FF</color>
		</LineStyle>
	</Style>

   	<Style id="edge_L25_F11_style">
		<LineStyle>
			<width>2</width>
			<color>FF1400FF</color>
		</LineStyle>
	</Style>

   	<Style id="edge_N45_N37_style">
		<LineStyle>
			<width>2</width>
			<color>FF1400FF</color>
		</LineStyle>
	</Style>

   	<Style id="edge_L39_L25_style">
		<LineStyle>
			<width>2</width>
			<color>FF1400FF</color>
		</LineStyle>
	</Style>

   	<Style id="edge_Q36_L30_style">
		<LineStyle>
			<width>2</width>
			<color>FF1400FF</color>
		</LineStyle>
	</Style>

   	<Style id="edge_N37_E10_style">
		<LineStyle>
			<width>2</width>
			<color>FF1400FF</color>
		</LineStyle>
	</Style>

   	<Style id="edge_L47_L30_style">
		<LineStyle>
			<width>2</width>
			<color>FF1400FF</color>
		</LineStyle>
	</Style>

   	<Style id="edge_N34_E18_style">
		<LineStyle>
			<width>2</width>
			<color>FF1400FF</color>
		</LineStyle>
	</Style>

   	<Style id="edge_E10_E07_style">
		<LineStyle>
			<width>2</width>
			<color>FF1400FF</color>
		</LineStyle>
	</Style>

   	<Style id="edge_E09_E07_style">
		<LineStyle>
			<width>2</width>
			<color>FF1400FF</color>
		</LineStyle>
	</Style>

   	<Style id="edge_F11_C04_style">
		<LineStyle>
			<width>2</width>
			<color>FF1400FF</color>
		</LineStyle>
	</Style>

   	<Style id="edge_D12_D05_style">
		<LineStyle>
			<width>2</width>
			<color>FF1400FF</color>
		</LineStyle>
	</Style>

   	<Style id="edge_E19_E15_style">
		<LineStyle>
			<width>2</width>
			<color>FF1400FF</color>
		</LineStyle>
	</Style>
	<Folder>
        <name>Locations</name>
    
 
        <Placemark>
            <name></name>
            <TimeSpan>
				<begin>2003-04-19</begin>
				<end>2003-05-30</end>
			</TimeSpan>

            <description><![CDATA[
               host	L44
               date	2003-04-19
               lat	52.249379
               lon	0.3798
               size	1.5
               color	FFB7C000
               Tubecode	309873
               SwabDate	2003-04-19
               Yard	L
               Location
	Newmarket     ]]> 
            </description>
            <styleUrl>#dot_L44</styleUrl>
            <Point>
                <coordinates>0.3798, 52.249379,0</coordinates>
            </Point>
        </Placemark>
 
        <Placemark>
            <name></name>
            <TimeSpan>
				<begin>2003-03-31</begin>
				<end>2003-05-30</end>
			</TimeSpan>

            <description><![CDATA[
               host	E15
               date	2003-03-31
               lat	52.25515
               lon	0.421117
               size	1.3
               color	FF00A0B3
               Tubecode	307254
               SwabDate	2003-03-31
               Yard	E
               Location
	Newmarket     ]]> 
            </description>
            <styleUrl>#dot_E15</styleUrl>
            <Point>
                <coordinates>0.421117, 52.25515,0</coordinates>
            </Point>
        </Placemark>
 
        <Placemark>
            <name></name>
            <TimeSpan>
				<begin>2003-04-04</begin>
				<end>2003-05-30</end>
			</TimeSpan>

            <description><![CDATA[
               host	H24
               date	2003-04-04
               lat	52.251624
               lon	0.381919
               size	1.4
               color	FF00B62F
               Tubecode	307710
               SwabDate	2003-04-04
               Yard	H
               Location
	Newmarket     ]]> 
            </description>
            <styleUrl>#dot_H24</styleUrl>
            <Point>
                <coordinates>0.381919, 52.251624,0</coordinates>
            </Point>
        </Placemark>
 
        <Placemark>
            <name></name>
            <TimeSpan>
				<begin>2003-03-31</begin>
				<end>2003-05-30</end>
			</TimeSpan>

            <description><![CDATA[
               host	E13
               date	2003-03-31
               lat	52.25515
               lon	0.421517
               size	1.8
               color	FF00A0B3
               Tubecode	307259
               SwabDate	2003-03-31
               Yard	E
               Location
	Newmarket     ]]> 
            </description>
            <styleUrl>#dot_E13</styleUrl>
            <Point>
                <coordinates>0.421517, 52.25515,0</coordinates>
            </Point>
        </Placemark>
 
        <Placemark>
            <name></name>
            <TimeSpan>
				<begin>2003-04-19</begin>
				<end>2003-05-30</end>
			</TimeSpan>

            <description><![CDATA[
               host	L43
               date	2003-04-19
               lat	52.24934725
               lon	0.379691872
               size	1.7
               color	FFB7C000
               Tubecode	309899
               SwabDate	2003-04-19
               Yard	L
               Location
	Newmarket     ]]> 
            </description>
            <styleUrl>#dot_L43</styleUrl>
            <Point>
                <coordinates>0.379691872, 52.24934725,0</coordinates>
            </Point>
        </Placemark>
 
        <Placemark>
            <name></name>
            <TimeSpan>
				<begin>2003-04-01</begin>
				<end>2003-05-30</end>
			</TimeSpan>

            <description><![CDATA[
               host	I17
               date	2003-04-01
               lat	52.243762
               lon	0.413923
               size	1.5
               color	FF4BBB00
               Tubecode	307298
               SwabDate	2003-04-01
               Yard	I
               Location
	Newmarket     ]]> 
            </description>
            <styleUrl>#dot_I17</styleUrl>
            <Point>
                <coordinates>0.413923, 52.243762,0</coordinates>
            </Point>
        </Placemark>
 
        <Placemark>
            <name></name>
            <TimeSpan>
				<begin>2003-04-04</begin>
				<end>2003-05-30</end>
			</TimeSpan>

            <description><![CDATA[
               host	H23
               date	2003-04-04
               lat	52.251824
               lon	0.382119
               size	1.4
               color	FF00B62F
               Tubecode	307711
               SwabDate	2003-04-04
               Yard	H
               Location
	Newmarket     ]]> 
            </description>
            <styleUrl>#dot_H23</styleUrl>
            <Point>
                <coordinates>0.382119, 52.251824,0</coordinates>
            </Point>
        </Placemark>
 
        <Placemark>
            <name></name>
            <TimeSpan>
				<begin>2003-03-27</begin>
				<end>2003-05-30</end>
			</TimeSpan>

            <description><![CDATA[
               host	E07
               date	2003-03-27
               lat	52.25529142
               lon	0.421175579
               size	0.4
               color	FF00A0B3
               Tubecode	306338
               SwabDate	2003-03-27
               Yard	E
               Location
	Newmarket     ]]> 
            </description>
            <styleUrl>#dot_E07</styleUrl>
            <Point>
                <coordinates>0.421175579, 52.25529142,0</coordinates>
            </Point>
        </Placemark>
 
        <Placemark>
            <name></name>
            <TimeSpan>
				<begin>2003-04-02</begin>
				<end>2003-05-30</end>
			</TimeSpan>

            <description><![CDATA[
               host	J21
               date	2003-04-02
               lat	52.243183
               lon	0.413788
               size	1.8
               color	FF76BF00
               Tubecode	307434
               SwabDate	2003-04-02
               Yard	J
               Location
	Newmarket     ]]> 
            </description>
            <styleUrl>#dot_J21</styleUrl>
            <Point>
                <coordinates>0.413788, 52.243183,0</coordinates>
            </Point>
        </Placemark>
 
        <Placemark>
            <name></name>
            <TimeSpan>
				<begin>2003-03-25</begin>
				<end>2003-05-30</end>
			</TimeSpan>

            <description><![CDATA[
               host	B03
               date	2003-03-25
               lat	52.248795
               lon	0.409831
               size	3.5
               color	FF3C82EC
               Tubecode	306216
               SwabDate	2003-03-25
               Yard	B
               Location
	Newmarket     ]]> 
            </description>
            <styleUrl>#dot_B03</styleUrl>
            <Point>
                <coordinates>0.409831, 52.248795,0</coordinates>
            </Point>
        </Placemark>
 
        <Placemark>
            <name></name>
            <TimeSpan>
				<begin>2003-03-25</begin>
				<end>2003-05-30</end>
			</TimeSpan>

            <description><![CDATA[
               host	B02
               date	2003-03-25
               lat	52.248395
               lon	0.409831
               size	1.1
               color	FF3C82EC
               Tubecode	306420
               SwabDate	2003-03-25
               Yard	B
               Location
	Newmarket     ]]> 
            </description>
            <styleUrl>#dot_B02</styleUrl>
            <Point>
                <coordinates>0.409831, 52.248395,0</coordinates>
            </Point>
        </Placemark>
 
        <Placemark>
            <name></name>
            <TimeSpan>
				<begin>2003-04-14</begin>
				<end>2003-05-30</end>
			</TimeSpan>

            <description><![CDATA[
               host	R38
               date	2003-04-14
               lat	52.246943
               lon	0.383306
               size	1.3
               color	FFFF80BE
               Tubecode	308930
               SwabDate	2003-04-14
               Yard	R
               Location
	Newmarket     ]]> 
            </description>
            <styleUrl>#dot_R38</styleUrl>
            <Point>
                <coordinates>0.383306, 52.246943,0</coordinates>
            </Point>
        </Placemark>
 
        <Placemark>
            <name></name>
            <TimeSpan>
				<begin>2003-04-01</begin>
				<end>2003-05-30</end>
			</TimeSpan>

            <description><![CDATA[
               host	E18
               date	2003-04-01
               lat	52.25500858
               lon	0.421458421
               size	1
               color	FF00A0B3
               Tubecode	307476
               SwabDate	2003-04-01
               Yard	E
               Location
	Newmarket     ]]> 
            </description>
            <styleUrl>#dot_E18</styleUrl>
            <Point>
                <coordinates>0.421458421, 52.25500858,0</coordinates>
            </Point>
        </Placemark>
 
        <Placemark>
            <name></name>
            <TimeSpan>
				<begin>2003-03-27</begin>
				<end>2003-05-30</end>
			</TimeSpan>

            <description><![CDATA[
               host	D05
               date	2003-03-27
               lat	52.2502128
               lon	0.409787211
               size	0.4
               color	FF0097CA
               Tubecode	306306
               SwabDate	2003-03-27
               Yard	D
               Location
	Newmarket     ]]> 
            </description>
            <styleUrl>#dot_D05</styleUrl>
            <Point>
                <coordinates>0.409787211, 52.2502128,0</coordinates>
            </Point>
        </Placemark>
 
        <Placemark>
            <name></name>
            <TimeSpan>
				<begin>2003-04-01</begin>
				<end>2003-05-30</end>
			</TimeSpan>

            <description><![CDATA[
               host	H16
               date	2003-04-01
               lat	52.251824
               lon	0.381719
               size	2.8
               color	FF00B62F
               Tubecode	307414
               SwabDate	2003-04-01
               Yard	H
               Location
	Newmarket     ]]> 
            </description>
            <styleUrl>#dot_H16</styleUrl>
            <Point>
                <coordinates>0.381719, 52.251824,0</coordinates>
            </Point>
        </Placemark>
 
        <Placemark>
            <name></name>
            <TimeSpan>
				<begin>2003-04-10</begin>
				<end>2003-05-30</end>
			</TimeSpan>

            <description><![CDATA[
               host	M32
               date	2003-04-10
               lat	52.254577
               lon	0.3847
               size	2.3
               color	FFD1BD00
               Tubecode	308792
               SwabDate	2003-04-10
               Yard	M
               Location
	Newmarket     ]]> 
            </description>
            <styleUrl>#dot_M32</styleUrl>
            <Point>
                <coordinates>0.3847, 52.254577,0</coordinates>
            </Point>
        </Placemark>
 
        <Placemark>
            <name></name>
            <TimeSpan>
				<begin>2003-04-14</begin>
				<end>2003-05-30</end>
			</TimeSpan>

            <description><![CDATA[
               host	P35
               date	2003-04-14
               lat	52.24874
               lon	0.436602
               size	1.3
               color	FFFFA13D
               Tubecode	309082
               SwabDate	2003-04-14
               Yard	P
               Location
	Newmarket     ]]> 
            </description>
            <styleUrl>#dot_P35</styleUrl>
            <Point>
                <coordinates>0.436602, 52.24874,0</coordinates>
            </Point>
        </Placemark>
 
        <Placemark>
            <name></name>
            <TimeSpan>
				<begin>2003-04-08</begin>
				<end>2003-05-30</end>
			</TimeSpan>

            <description><![CDATA[
               host	L27
               date	2003-04-08
               lat	52.2489871
               lon	0.379743653
               size	0.5
               color	FFB7C000
               Tubecode	308961
               SwabDate	2003-04-10
               Yard	L
               Location
	Newmarket     ]]> 
            </description>
            <styleUrl>#dot_L27</styleUrl>
            <Point>
                <coordinates>0.379743653, 52.2489871,0</coordinates>
            </Point>
        </Placemark>
 
        <Placemark>
            <name></name>
            <TimeSpan>
				<begin>2003-04-16</begin>
				<end>2003-05-30</end>
			</TimeSpan>

            <description><![CDATA[
               host	L40
               date	2003-04-16
               lat	52.24926208
               lon	0.379981926
               size	4.9
               color	FFB7C000
               Tubecode	309753
               SwabDate	2003-04-17
               Yard	L
               Location
	Newmarket     ]]> 
            </description>
            <styleUrl>#dot_L40</styleUrl>
            <Point>
                <coordinates>0.379981926, 52.24926208,0</coordinates>
            </Point>
        </Placemark>
 
        <Placemark>
            <name></name>
            <TimeSpan>
				<begin>2003-04-08</begin>
				<end>2003-05-30</end>
			</TimeSpan>

            <description><![CDATA[
               host	L30
               date	2003-04-08
               lat	52.24926208
               lon	0.379618074
               size	0.5
               color	FFB7C000
               Tubecode	308121
               SwabDate	NA
               Yard	L
               Location
	Newmarket      ]]> 
            </description>
            <styleUrl>#dot_L30</styleUrl>
            <Point>
                <coordinates>0.379618074, 52.24926208,0</coordinates>
            </Point>
        </Placemark>
 
        <Placemark>
            <name></name>
            <TimeSpan>
				<begin>2003-03-28</begin>
				<end>2003-05-30</end>
			</TimeSpan>

            <description><![CDATA[
               host	G08
               date	2003-03-28
               lat	52.257377
               lon	0.407009
               size	1.7
               color	FF00B071
               Tubecode	306608
               SwabDate	2003-03-28
               Yard	G
               Location
	Newmarket     ]]> 
            </description>
            <styleUrl>#dot_G08</styleUrl>
            <Point>
                <coordinates>0.407009, 52.257377,0</coordinates>
            </Point>
        </Placemark>
 
        <Placemark>
            <name></name>
            <TimeSpan>
				<begin>2003-04-28</begin>
				<end>2003-05-30</end>
			</TimeSpan>

            <description><![CDATA[
               host	U49
               date	2003-04-28
               lat	52.256479
               lon	0.422118
               size	1.3
               color	FFCF61FE
               Tubecode	904
               SwabDate	2003-04-28
               Yard	U
               Location
	Newmarket     ]]> 
            </description>
            <styleUrl>#dot_U49</styleUrl>
            <Point>
                <coordinates>0.422118, 52.256479,0</coordinates>
            </Point>
        </Placemark>
 
        <Placemark>
            <name></name>
            <TimeSpan>
				<begin>2003-04-19</begin>
				<end>2003-05-30</end>
			</TimeSpan>

            <description><![CDATA[
               host	L42
               date	2003-04-19
               lat	52.24904803
               lon	0.37964885
               size	1.2
               color	FFB7C000
               Tubecode	309991
               SwabDate	2003-04-19
               Yard	L
               Location
	Newmarket     ]]> 
            </description>
            <styleUrl>#dot_L42</styleUrl>
            <Point>
                <coordinates>0.37964885, 52.24904803,0</coordinates>
            </Point>
        </Placemark>
 
        <Placemark>
            <name></name>
            <TimeSpan>
				<begin>2003-04-19</begin>
				<end>2003-05-30</end>
			</TimeSpan>

            <description><![CDATA[
               host	V46
               date	2003-04-19
               lat	52.253968
               lon	0.42067
               size	1.6
               color	FFB364FF
               Tubecode	309650
               SwabDate	2003-05-08
               Yard	V
               Location
	Newmarket     ]]> 
            </description>
            <styleUrl>#dot_V46</styleUrl>
            <Point>
                <coordinates>0.42067, 52.253968,0</coordinates>
            </Point>
        </Placemark>
 
        <Placemark>
            <name></name>
            <TimeSpan>
				<begin>2003-04-02</begin>
				<end>2003-05-30</end>
			</TimeSpan>

            <description><![CDATA[
               host	D20
               date	2003-04-02
               lat	52.2502128
               lon	0.409406789
               size	0.9
               color	FF0097CA
               Tubecode	307420
               SwabDate	2003-04-02
               Yard	D
               Location
	Newmarket     ]]> 
            </description>
            <styleUrl>#dot_D20</styleUrl>
            <Point>
                <coordinates>0.409406789, 52.2502128,0</coordinates>
            </Point>
        </Placemark>
 
        <Placemark>
            <name></name>
            <TimeSpan>
				<begin>2003-03-26</begin>
				<end>2003-05-30</end>
			</TimeSpan>

            <description><![CDATA[
               host	C04
               date	2003-03-26
               lat	52.243081
               lon	0.388347
               size	2.1
               color	FF008DDD
               Tubecode	306287
               SwabDate	2003-03-26
               Yard	C
               Location
	Newmarket     ]]> 
            </description>
            <styleUrl>#dot_C04</styleUrl>
            <Point>
                <coordinates>0.388347, 52.243081,0</coordinates>
            </Point>
        </Placemark>
 
        <Placemark>
            <name></name>
            <TimeSpan>
				<begin>2003-03-31</begin>
				<end>2003-05-30</end>
			</TimeSpan>

            <description><![CDATA[
               host	E14
               date	2003-03-31
               lat	52.25495
               lon	0.421317
               size	2
               color	FF00A0B3
               Tubecode	307241
               SwabDate	2003-03-31
               Yard	E
               Location
	Newmarket     ]]> 
            </description>
            <styleUrl>#dot_E14</styleUrl>
            <Point>
                <coordinates>0.421317, 52.25495,0</coordinates>
            </Point>
        </Placemark>
 
        <Placemark>
            <name></name>
            <TimeSpan>
				<begin>2003-04-08</begin>
				<end>2003-05-30</end>
			</TimeSpan>

            <description><![CDATA[
               host	M29
               date	2003-04-08
               lat	52.25443558
               lon	0.384641421
               size	1.4
               color	FFD1BD00
               Tubecode	307991
               SwabDate	2003-04-08
               Yard	M
               Location
	Newmarket     ]]> 
            </description>
            <styleUrl>#dot_M29</styleUrl>
            <Point>
                <coordinates>0.384641421, 52.25443558,0</coordinates>
            </Point>
        </Placemark>
 
        <Placemark>
            <name></name>
            <TimeSpan>
				<begin>2003-04-09</begin>
				<end>2003-05-30</end>
			</TimeSpan>

            <description><![CDATA[
               host	M31
               date	2003-04-09
               lat	52.25471842
               lon	0.384641421
               size	2.2
               color	FFD1BD00
               Tubecode	308556
               SwabDate	2003-04-09
               Yard	M
               Location
	Newmarket     ]]> 
            </description>
            <styleUrl>#dot_M31</styleUrl>
            <Point>
                <coordinates>0.384641421, 52.25471842,0</coordinates>
            </Point>
        </Placemark>
 
        <Placemark>
            <name></name>
            <TimeSpan>
				<begin>2003-04-02</begin>
				<end>2003-05-30</end>
			</TimeSpan>

            <description><![CDATA[
               host	K22
               date	2003-04-02
               lat	52.250954
               lon	0.407253
               size	1.4
               color	FF98C000
               Tubecode	307437
               SwabDate	2003-04-02
               Yard	K
               Location
	Newmarket     ]]> 
            </description>
            <styleUrl>#dot_K22</styleUrl>
            <Point>
                <coordinates>0.407253, 52.250954,0</coordinates>
            </Point>
        </Placemark>
 
        <Placemark>
            <name></name>
            <TimeSpan>
				<begin>2003-04-08</begin>
				<end>2003-05-30</end>
			</TimeSpan>

            <description><![CDATA[
               host	N28
               date	2003-04-08
               lat	52.252748
               lon	0.405283
               size	1.9
               color	FFE8B700
               Tubecode	308269
               SwabDate	2003-04-09
               Yard	N
               Location
	Newmarket     ]]> 
            </description>
            <styleUrl>#dot_N28</styleUrl>
            <Point>
                <coordinates>0.405283, 52.252748,0</coordinates>
            </Point>
        </Placemark>
 
        <Placemark>
            <name></name>
            <TimeSpan>
				<begin>2003-04-08</begin>
				<end>2003-05-30</end>
			</TimeSpan>

            <description><![CDATA[
               host	L26
               date	2003-04-08
               lat	52.2489871
               lon	0.379856347
               size	1
               color	FFB7C000
               Tubecode	308653
               SwabDate	2003-04-09
               Yard	L
               Location
	Newmarket     ]]> 
            </description>
            <styleUrl>#dot_L26</styleUrl>
            <Point>
                <coordinates>0.379856347, 52.2489871,0</coordinates>
            </Point>
        </Placemark>
 
        <Placemark>
            <name></name>
            <TimeSpan>
				<begin>2003-03-27</begin>
				<end>2003-05-30</end>
			</TimeSpan>

            <description><![CDATA[
               host	D06
               date	2003-03-27
               lat	52.2499892
               lon	0.409479443
               size	0.3
               color	FF0097CA
               Tubecode	306442
               SwabDate	2003-03-27
               Yard	D
               Location
	Newmarket     ]]> 
            </description>
            <styleUrl>#dot_D06</styleUrl>
            <Point>
                <coordinates>0.409479443, 52.2499892,0</coordinates>
            </Point>
        </Placemark>
 
        <Placemark>
            <name></name>
            <TimeSpan>
				<begin>2003-04-08</begin>
				<end>2003-05-30</end>
			</TimeSpan>

            <description><![CDATA[
               host	L25
               date	2003-04-08
               lat	52.24904803
               lon	0.37995115
               size	1.3
               color	FFB7C000
               Tubecode	308138
               SwabDate	2003-04-08
               Yard	L
               Location
	Newmarket     ]]> 
            </description>
            <styleUrl>#dot_L25</styleUrl>
            <Point>
                <coordinates>0.37995115, 52.24904803,0</coordinates>
            </Point>
        </Placemark>
 
        <Placemark>
            <name></name>
            <TimeSpan>
				<begin>2003-04-19</begin>
				<end>2003-05-30</end>
			</TimeSpan>

            <description><![CDATA[
               host	N45
               date	2003-04-19
               lat	52.252748
               lon	0.405683
               size	1.5
               color	FFE8B700
               Tubecode	309944
               SwabDate	2003-04-22
               Yard	N
               Location
	Newmarket     ]]> 
            </description>
            <styleUrl>#dot_N45</styleUrl>
            <Point>
                <coordinates>0.405683, 52.252748,0</coordinates>
            </Point>
        </Placemark>
 
        <Placemark>
            <name></name>
            <TimeSpan>
				<begin>2003-03-13</begin>
				<end>2003-05-30</end>
			</TimeSpan>

            <description><![CDATA[
               host	A01
               date	2003-03-13
               lat	52.250183
               lon	0.413163
               size	1.4
               color	FF6D76F8
               Tubecode	305066
               SwabDate	2003-03-13
               Yard	A
               Location
	Newmarket     ]]> 
            </description>
            <styleUrl>#dot_A01</styleUrl>
            <Point>
                <coordinates>0.413163, 52.250183,0</coordinates>
            </Point>
        </Placemark>
 
        <Placemark>
            <name></name>
            <TimeSpan>
				<begin>2003-04-15</begin>
				<end>2003-05-30</end>
			</TimeSpan>

            <description><![CDATA[
               host	L39
               date	2003-04-15
               lat	52.24934725
               lon	0.379908128
               size	0.8
               color	FFB7C000
               Tubecode	309225
               SwabDate	2003-04-15
               Yard	L
               Location
	Newmarket     ]]> 
            </description>
            <styleUrl>#dot_L39</styleUrl>
            <Point>
                <coordinates>0.379908128, 52.24934725,0</coordinates>
            </Point>
        </Placemark>
 
        <Placemark>
            <name></name>
            <TimeSpan>
				<begin>2003-04-14</begin>
				<end>2003-05-30</end>
			</TimeSpan>

            <description><![CDATA[
               host	Q36
               date	2003-04-14
               lat	52.262743
               lon	0.371624
               size	1.8
               color	FFFF918F
               Tubecode	308993
               SwabDate	2003-04-14
               Yard	Q
               Location
	Newmarket     ]]> 
            </description>
            <styleUrl>#dot_Q36</styleUrl>
            <Point>
                <coordinates>0.371624, 52.262743,0</coordinates>
            </Point>
        </Placemark>
 
        <Placemark>
            <name></name>
            <TimeSpan>
				<begin>2003-04-14</begin>
				<end>2003-05-30</end>
			</TimeSpan>

            <description><![CDATA[
               host	N37
               date	2003-04-14
               lat	52.252548
               lon	0.405483
               size	3.8
               color	FFE8B700
               Tubecode	309089
               SwabDate	2003-04-14
               Yard	N
               Location
	Newmarket     ]]> 
            </description>
            <styleUrl>#dot_N37</styleUrl>
            <Point>
                <coordinates>0.405483, 52.252548,0</coordinates>
            </Point>
        </Placemark>
 
        <Placemark>
            <name></name>
            <TimeSpan>
				<begin>2003-04-11</begin>
				<end>2003-05-30</end>
			</TimeSpan>

            <description><![CDATA[
               host	N34
               date	2003-04-11
               lat	52.252948
               lon	0.405483
               size	2
               color	FFE8B700
               Tubecode	308832
               SwabDate	2003-03-14
               Yard	N
               Location
	Newmarket     ]]> 
            </description>
            <styleUrl>#dot_N34</styleUrl>
            <Point>
                <coordinates>0.405483, 52.252948,0</coordinates>
            </Point>
        </Placemark>
 
        <Placemark>
            <name></name>
            <TimeSpan>
				<begin>2003-04-21</begin>
				<end>2003-05-30</end>
			</TimeSpan>

            <description><![CDATA[
               host	L47
               date	2003-04-21
               lat	52.24915054
               lon	0.379602036
               size	1.2
               color	FFB7C000
               Tubecode	309989
               SwabDate	2003-04-21
               Yard	L
               Location
	Newmarket     ]]> 
            </description>
            <styleUrl>#dot_L47</styleUrl>
            <Point>
                <coordinates>0.379602036, 52.24915054,0</coordinates>
            </Point>
        </Placemark>
 
        <Placemark>
            <name></name>
            <TimeSpan>
				<begin>2003-03-28</begin>
				<end>2003-05-30</end>
			</TimeSpan>

            <description><![CDATA[
               host	E10
               date	2003-03-28
               lat	52.25535
               lon	0.421317
               size	2.2
               color	FF00A0B3
               Tubecode	307032
               SwabDate	2003-03-28
               Yard	E
               Location
	Newmarket     ]]> 
            </description>
            <styleUrl>#dot_E10</styleUrl>
            <Point>
                <coordinates>0.421317, 52.25535,0</coordinates>
            </Point>
        </Placemark>
 
        <Placemark>
            <name></name>
            <TimeSpan>
				<begin>2003-03-28</begin>
				<end>2003-05-30</end>
			</TimeSpan>

            <description><![CDATA[
               host	E09
               date	2003-03-28
               lat	52.25529142
               lon	0.421458421
               size	1.9
               color	FF00A0B3
               Tubecode	307048
               SwabDate	2003-03-28
               Yard	E
               Location
	Newmarket     ]]> 
            </description>
            <styleUrl>#dot_E09</styleUrl>
            <Point>
                <coordinates>0.421458421, 52.25529142,0</coordinates>
            </Point>
        </Placemark>
 
        <Placemark>
            <name></name>
            <TimeSpan>
				<begin>2003-03-28</begin>
				<end>2003-05-30</end>
			</TimeSpan>

            <description><![CDATA[
               host	F11
               date	2003-03-28
               lat	52.24439
               lon	0.386876
               size	1.2
               color	FF00A997
               Tubecode	306617
               SwabDate	2003-03-28
               Yard	F
               Location
	Newmarket     ]]> 
            </description>
            <styleUrl>#dot_F11</styleUrl>
            <Point>
                <coordinates>0.386876, 52.24439,0</coordinates>
            </Point>
        </Placemark>
 
        <Placemark>
            <name></name>
            <TimeSpan>
				<begin>2003-03-31</begin>
				<end>2003-05-30</end>
			</TimeSpan>

            <description><![CDATA[
               host	D12
               date	2003-03-31
               lat	52.250351
               lon	0.409597
               size	0.6
               color	FF0097CA
               Tubecode	307148
               SwabDate	2003-03-31
               Yard	D
               Location
	Newmarket     ]]> 
            </description>
            <styleUrl>#dot_D12</styleUrl>
            <Point>
                <coordinates>0.409597, 52.250351,0</coordinates>
            </Point>
        </Placemark>
 
        <Placemark>
            <name></name>
            <TimeSpan>
				<begin>2003-04-01</begin>
				<end>2003-05-30</end>
			</TimeSpan>

            <description><![CDATA[
               host	E19
               date	2003-04-01
               lat	52.25500858
               lon	0.421175579
               size	0.4
               color	FF00A0B3
               Tubecode	307480
               SwabDate	2003-04-01
               Yard	E
               Location
	Newmarket     ]]> 
            </description>
            <styleUrl>#dot_E19</styleUrl>
            <Point>
                <coordinates>0.421175579, 52.25500858,0</coordinates>
            </Point>
        </Placemark>
	</Folder>
	<Folder>
        <name>Branches</name>
    
<Folder>
                 <name>edge_E15_E07</name>
  
        <Placemark>
			<name>branch_part1</name>
			<TimeSpan>
				<begin>2003-03-27</begin>
			</TimeSpan>
			<styleUrl>#edge_E15_E07_style</styleUrl>
			<LineString>
				<altitudeMode>clampToGround</altitudeMode>
				<tessellate>1</tessellate>
				<coordinates>
					0.421175579,52.25529142,0.0
					0.421175579,52.25529142,0.0
				</coordinates>
			</LineString>
		</Placemark>
    
        <Placemark>
			<name>branch_part2</name>
			<TimeSpan>
				<begin>2003-03-28</begin>
			</TimeSpan>
			<styleUrl>#edge_E15_E07_style</styleUrl>
			<LineString>
				<altitudeMode>clampToGround</altitudeMode>
				<tessellate>1</tessellate>
				<coordinates>
					0.421175579,52.25529142,0.0
					0.42116093425,52.255256065,0.0
				</coordinates>
			</LineString>
		</Placemark>
    
        <Placemark>
			<name>branch_part3</name>
			<TimeSpan>
				<begin>2003-03-29</begin>
			</TimeSpan>
			<styleUrl>#edge_E15_E07_style</styleUrl>
			<LineString>
				<altitudeMode>clampToGround</altitudeMode>
				<tessellate>1</tessellate>
				<coordinates>
					0.42116093425,52.255256065,0.0
					0.4211462895,52.25522071,0.0
				</coordinates>
			</LineString>
		</Placemark>
    
        <Placemark>
			<name>branch_part4</name>
			<TimeSpan>
				<begin>2003-03-30</begin>
			</TimeSpan>
			<styleUrl>#edge_E15_E07_style</styleUrl>
			<LineString>
				<altitudeMode>clampToGround</altitudeMode>
				<tessellate>1</tessellate>
				<coordinates>
					0.4211462895,52.25522071,0.0
					0.42113164475,52.255185355,0.0
				</coordinates>
			</LineString>
		</Placemark>
    
        <Placemark>
			<name>branch_part5</name>
			<TimeSpan>
				<begin>2003-03-31</begin>
			</TimeSpan>
			<styleUrl>#edge_E15_E07_style</styleUrl>
			<LineString>
				<altitudeMode>clampToGround</altitudeMode>
				<tessellate>1</tessellate>
				<coordinates>
					0.42113164475,52.255185355,0.0
					0.421117,52.25515,0.0
				</coordinates>
			</LineString>
		</Placemark>
    </Folder>
   <Folder>
                 <name>edge_L44_L39</name>
  
        <Placemark>
			<name>branch_part1</name>
			<TimeSpan>
				<begin>2003-04-15</begin>
			</TimeSpan>
			<styleUrl>#edge_L44_L39_style</styleUrl>
			<LineString>
				<altitudeMode>clampToGround</altitudeMode>
				<tessellate>1</tessellate>
				<coordinates>
					0.379908128,52.24934725,0.0
					0.379908128,52.24934725,0.0
				</coordinates>
			</LineString>
		</Placemark>
    
        <Placemark>
			<name>branch_part2</name>
			<TimeSpan>
				<begin>2003-04-16</begin>
			</TimeSpan>
			<styleUrl>#edge_L44_L39_style</styleUrl>
			<LineString>
				<altitudeMode>clampToGround</altitudeMode>
				<tessellate>1</tessellate>
				<coordinates>
					0.379908128,52.24934725,0.0
					0.379881096,52.2493551875,0.0
				</coordinates>
			</LineString>
		</Placemark>
    
        <Placemark>
			<name>branch_part3</name>
			<TimeSpan>
				<begin>2003-04-17</begin>
			</TimeSpan>
			<styleUrl>#edge_L44_L39_style</styleUrl>
			<LineString>
				<altitudeMode>clampToGround</altitudeMode>
				<tessellate>1</tessellate>
				<coordinates>
					0.379881096,52.2493551875,0.0
					0.379854064,52.249363125,0.0
				</coordinates>
			</LineString>
		</Placemark>
    
        <Placemark>
			<name>branch_part4</name>
			<TimeSpan>
				<begin>2003-04-18</begin>
			</TimeSpan>
			<styleUrl>#edge_L44_L39_style</styleUrl>
			<LineString>
				<altitudeMode>clampToGround</altitudeMode>
				<tessellate>1</tessellate>
				<coordinates>
					0.379854064,52.249363125,0.0
					0.379827032,52.2493710625,0.0
				</coordinates>
			</LineString>
		</Placemark>
    
        <Placemark>
			<name>branch_part5</name>
			<TimeSpan>
				<begin>2003-04-19</begin>
			</TimeSpan>
			<styleUrl>#edge_L44_L39_style</styleUrl>
			<LineString>
				<altitudeMode>clampToGround</altitudeMode>
				<tessellate>1</tessellate>
				<coordinates>
					0.379827032,52.2493710625,0.0
					0.3798,52.249379,0.0
				</coordinates>
			</LineString>
		</Placemark>
    </Folder>
   <Folder>
                 <name>edge_H24_B02</name>
  
        <Placemark>
			<name>branch_part1</name>
			<TimeSpan>
				<begin>2003-03-25</begin>
			</TimeSpan>
			<styleUrl>#edge_H24_B02_style</styleUrl>
			<LineString>
				<altitudeMode>clampToGround</altitudeMode>
				<tessellate>1</tessellate>
				<coordinates>
					0.409831,52.248395,0.0
					0.409831,52.248395,0.0
				</coordinates>
			</LineString>
		</Placemark>
    
        <Placemark>
			<name>branch_part2</name>
			<TimeSpan>
				<begin>2003-03-26</begin>
			</TimeSpan>
			<styleUrl>#edge_H24_B02_style</styleUrl>
			<LineString>
				<altitudeMode>clampToGround</altitudeMode>
				<tessellate>1</tessellate>
				<coordinates>
					0.409831,52.248395,0.0
					0.4070398,52.2487179,0.0
				</coordinates>
			</LineString>
		</Placemark>
    
        <Placemark>
			<name>branch_part3</name>
			<TimeSpan>
				<begin>2003-03-27</begin>
			</TimeSpan>
			<styleUrl>#edge_H24_B02_style</styleUrl>
			<LineString>
				<altitudeMode>clampToGround</altitudeMode>
				<tessellate>1</tessellate>
				<coordinates>
					0.4070398,52.2487179,0.0
					0.4042486,52.2490408,0.0
				</coordinates>
			</LineString>
		</Placemark>
    
        <Placemark>
			<name>branch_part4</name>
			<TimeSpan>
				<begin>2003-03-28</begin>
			</TimeSpan>
			<styleUrl>#edge_H24_B02_style</styleUrl>
			<LineString>
				<altitudeMode>clampToGround</altitudeMode>
				<tessellate>1</tessellate>
				<coordinates>
					0.4042486,52.2490408,0.0
					0.4014574,52.2493637,0.0
				</coordinates>
			</LineString>
		</Placemark>
    
        <Placemark>
			<name>branch_part5</name>
			<TimeSpan>
				<begin>2003-03-29</begin>
			</TimeSpan>
			<styleUrl>#edge_H24_B02_style</styleUrl>
			<LineString>
				<altitudeMode>clampToGround</altitudeMode>
				<tessellate>1</tessellate>
				<coordinates>
					0.4014574,52.2493637,0.0
					0.3986662,52.2496866,0.0
				</coordinates>
			</LineString>
		</Placemark>
    
        <Placemark>
			<name>branch_part6</name>
			<TimeSpan>
				<begin>2003-03-30</begin>
			</TimeSpan>
			<styleUrl>#edge_H24_B02_style</styleUrl>
			<LineString>
				<altitudeMode>clampToGround</altitudeMode>
				<tessellate>1</tessellate>
				<coordinates>
					0.3986662,52.2496866,0.0
					0.395875,52.2500095,0.0
				</coordinates>
			</LineString>
		</Placemark>
    
        <Placemark>
			<name>branch_part7</name>
			<TimeSpan>
				<begin>2003-03-31</begin>
			</TimeSpan>
			<styleUrl>#edge_H24_B02_style</styleUrl>
			<LineString>
				<altitudeMode>clampToGround</altitudeMode>
				<tessellate>1</tessellate>
				<coordinates>
					0.395875,52.2500095,0.0
					0.3930838,52.2503324,0.0
				</coordinates>
			</LineString>
		</Placemark>
    
        <Placemark>
			<name>branch_part8</name>
			<TimeSpan>
				<begin>2003-04-01</begin>
			</TimeSpan>
			<styleUrl>#edge_H24_B02_style</styleUrl>
			<LineString>
				<altitudeMode>clampToGround</altitudeMode>
				<tessellate>1</tessellate>
				<coordinates>
					0.3930838,52.2503324,0.0
					0.3902926,52.2506553,0.0
				</coordinates>
			</LineString>
		</Placemark>
    
        <Placemark>
			<name>branch_part9</name>
			<TimeSpan>
				<begin>2003-04-02</begin>
			</TimeSpan>
			<styleUrl>#edge_H24_B02_style</styleUrl>
			<LineString>
				<altitudeMode>clampToGround</altitudeMode>
				<tessellate>1</tessellate>
				<coordinates>
					0.3902926,52.2506553,0.0
					0.3875014,52.2509782,0.0
				</coordinates>
			</LineString>
		</Placemark>
    
        <Placemark>
			<name>branch_part10</name>
			<TimeSpan>
				<begin>2003-04-03</begin>
			</TimeSpan>
			<styleUrl>#edge_H24_B02_style</styleUrl>
			<LineString>
				<altitudeMode>clampToGround</altitudeMode>
				<tessellate>1</tessellate>
				<coordinates>
					0.3875014,52.2509782,0.0
					0.3847102,52.2513011,0.0
				</coordinates>
			</LineString>
		</Placemark>
    
        <Placemark>
			<name>branch_part11</name>
			<TimeSpan>
				<begin>2003-04-04</begin>
			</TimeSpan>
			<styleUrl>#edge_H24_B02_style</styleUrl>
			<LineString>
				<altitudeMode>clampToGround</altitudeMode>
				<tessellate>1</tessellate>
				<coordinates>
					0.3847102,52.2513011,0.0
					0.381919,52.251624,0.0
				</coordinates>
			</LineString>
		</Placemark>
    </Folder>
   <Folder>
                 <name>edge_E13_E10</name>
  
        <Placemark>
			<name>branch_part1</name>
			<TimeSpan>
				<begin>2003-03-28</begin>
			</TimeSpan>
			<styleUrl>#edge_E13_E10_style</styleUrl>
			<LineString>
				<altitudeMode>clampToGround</altitudeMode>
				<tessellate>1</tessellate>
				<coordinates>
					0.421317,52.25535,0.0
					0.421317,52.25535,0.0
				</coordinates>
			</LineString>
		</Placemark>
    
        <Placemark>
			<name>branch_part2</name>
			<TimeSpan>
				<begin>2003-03-29</begin>
			</TimeSpan>
			<styleUrl>#edge_E13_E10_style</styleUrl>
			<LineString>
				<altitudeMode>clampToGround</altitudeMode>
				<tessellate>1</tessellate>
				<coordinates>
					0.421317,52.25535,0.0
					0.421383666666667,52.2552833333333,0.0
				</coordinates>
			</LineString>
		</Placemark>
    
        <Placemark>
			<name>branch_part3</name>
			<TimeSpan>
				<begin>2003-03-30</begin>
			</TimeSpan>
			<styleUrl>#edge_E13_E10_style</styleUrl>
			<LineString>
				<altitudeMode>clampToGround</altitudeMode>
				<tessellate>1</tessellate>
				<coordinates>
					0.421383666666667,52.2552833333333,0.0
					0.421450333333333,52.2552166666667,0.0
				</coordinates>
			</LineString>
		</Placemark>
    
        <Placemark>
			<name>branch_part4</name>
			<TimeSpan>
				<begin>2003-03-31</begin>
			</TimeSpan>
			<styleUrl>#edge_E13_E10_style</styleUrl>
			<LineString>
				<altitudeMode>clampToGround</altitudeMode>
				<tessellate>1</tessellate>
				<coordinates>
					0.421450333333333,52.2552166666667,0.0
					0.421517,52.25515,0.0
				</coordinates>
			</LineString>
		</Placemark>
    </Folder>
   <Folder>
                 <name>edge_I17_B02</name>
  
        <Placemark>
			<name>branch_part1</name>
			<TimeSpan>
				<begin>2003-03-25</begin>
			</TimeSpan>
			<styleUrl>#edge_I17_B02_style</styleUrl>
			<LineString>
				<altitudeMode>clampToGround</altitudeMode>
				<tessellate>1</tessellate>
				<coordinates>
					0.409831,52.248395,0.0
					0.409831,52.248395,0.0
				</coordinates>
			</LineString>
		</Placemark>
    
        <Placemark>
			<name>branch_part2</name>
			<TimeSpan>
				<begin>2003-03-26</begin>
			</TimeSpan>
			<styleUrl>#edge_I17_B02_style</styleUrl>
			<LineString>
				<altitudeMode>clampToGround</altitudeMode>
				<tessellate>1</tessellate>
				<coordinates>
					0.409831,52.248395,0.0
					0.410415571428571,52.2477331428571,0.0
				</coordinates>
			</LineString>
		</Placemark>
    
        <Placemark>
			<name>branch_part3</name>
			<TimeSpan>
				<begin>2003-03-27</begin>
			</TimeSpan>
			<styleUrl>#edge_I17_B02_style</styleUrl>
			<LineString>
				<altitudeMode>clampToGround</altitudeMode>
				<tessellate>1</tessellate>
				<coordinates>
					0.410415571428571,52.2477331428571,0.0
					0.411000142857143,52.2470712857143,0.0
				</coordinates>
			</LineString>
		</Placemark>
    
        <Placemark>
			<name>branch_part4</name>
			<TimeSpan>
				<begin>2003-03-28</begin>
			</TimeSpan>
			<styleUrl>#edge_I17_B02_style</styleUrl>
			<LineString>
				<altitudeMode>clampToGround</altitudeMode>
				<tessellate>1</tessellate>
				<coordinates>
					0.411000142857143,52.2470712857143,0.0
					0.411584714285714,52.2464094285714,0.0
				</coordinates>
			</LineString>
		</Placemark>
    
        <Placemark>
			<name>branch_part5</name>
			<TimeSpan>
				<begin>2003-03-29</begin>
			</TimeSpan>
			<styleUrl>#edge_I17_B02_style</styleUrl>
			<LineString>
				<altitudeMode>clampToGround</altitudeMode>
				<tessellate>1</tessellate>
				<coordinates>
					0.411584714285714,52.2464094285714,0.0
					0.412169285714286,52.2457475714286,0.0
				</coordinates>
			</LineString>
		</Placemark>
    
        <Placemark>
			<name>branch_part6</name>
			<TimeSpan>
				<begin>2003-03-30</begin>
			</TimeSpan>
			<styleUrl>#edge_I17_B02_style</styleUrl>
			<LineString>
				<altitudeMode>clampToGround</altitudeMode>
				<tessellate>1</tessellate>
				<coordinates>
					0.412169285714286,52.2457475714286,0.0
					0.412753857142857,52.2450857142857,0.0
				</coordinates>
			</LineString>
		</Placemark>
    
        <Placemark>
			<name>branch_part7</name>
			<TimeSpan>
				<begin>2003-03-31</begin>
			</TimeSpan>
			<styleUrl>#edge_I17_B02_style</styleUrl>
			<LineString>
				<altitudeMode>clampToGround</altitudeMode>
				<tessellate>1</tessellate>
				<coordinates>
					0.412753857142857,52.2450857142857,0.0
					0.413338428571429,52.2444238571429,0.0
				</coordinates>
			</LineString>
		</Placemark>
    
        <Placemark>
			<name>branch_part8</name>
			<TimeSpan>
				<begin>2003-04-01</begin>
			</TimeSpan>
			<styleUrl>#edge_I17_B02_style</styleUrl>
			<LineString>
				<altitudeMode>clampToGround</altitudeMode>
				<tessellate>1</tessellate>
				<coordinates>
					0.413338428571429,52.2444238571429,0.0
					0.413923,52.243762,0.0
				</coordinates>
			</LineString>
		</Placemark>
    </Folder>
   <Folder>
                 <name>edge_H23_K22</name>
  
        <Placemark>
			<name>branch_part1</name>
			<TimeSpan>
				<begin>2003-04-02</begin>
			</TimeSpan>
			<styleUrl>#edge_H23_K22_style</styleUrl>
			<LineString>
				<altitudeMode>clampToGround</altitudeMode>
				<tessellate>1</tessellate>
				<coordinates>
					0.407253,52.250954,0.0
					0.407253,52.250954,0.0
				</coordinates>
			</LineString>
		</Placemark>
    
        <Placemark>
			<name>branch_part2</name>
			<TimeSpan>
				<begin>2003-04-03</begin>
			</TimeSpan>
			<styleUrl>#edge_H23_K22_style</styleUrl>
			<LineString>
				<altitudeMode>clampToGround</altitudeMode>
				<tessellate>1</tessellate>
				<coordinates>
					0.407253,52.250954,0.0
					0.394686,52.251389,0.0
				</coordinates>
			</LineString>
		</Placemark>
    
        <Placemark>
			<name>branch_part3</name>
			<TimeSpan>
				<begin>2003-04-04</begin>
			</TimeSpan>
			<styleUrl>#edge_H23_K22_style</styleUrl>
			<LineString>
				<altitudeMode>clampToGround</altitudeMode>
				<tessellate>1</tessellate>
				<coordinates>
					0.394686,52.251389,0.0
					0.382119,52.251824,0.0
				</coordinates>
			</LineString>
		</Placemark>
    </Folder>
   <Folder>
                 <name>edge_L43_L30</name>
  
        <Placemark>
			<name>branch_part1</name>
			<TimeSpan>
				<begin>2003-04-08</begin>
			</TimeSpan>
			<styleUrl>#edge_L43_L30_style</styleUrl>
			<LineString>
				<altitudeMode>clampToGround</altitudeMode>
				<tessellate>1</tessellate>
				<coordinates>
					0.379618074,52.24926208,0.0
					0.379618074,52.24926208,0.0
				</coordinates>
			</LineString>
		</Placemark>
    
        <Placemark>
			<name>branch_part2</name>
			<TimeSpan>
				<begin>2003-04-09</begin>
			</TimeSpan>
			<styleUrl>#edge_L43_L30_style</styleUrl>
			<LineString>
				<altitudeMode>clampToGround</altitudeMode>
				<tessellate>1</tessellate>
				<coordinates>
					0.379618074,52.24926208,0.0
					0.379624782909091,52.2492698227273,0.0
				</coordinates>
			</LineString>
		</Placemark>
    
        <Placemark>
			<name>branch_part3</name>
			<TimeSpan>
				<begin>2003-04-10</begin>
			</TimeSpan>
			<styleUrl>#edge_L43_L30_style</styleUrl>
			<LineString>
				<altitudeMode>clampToGround</altitudeMode>
				<tessellate>1</tessellate>
				<coordinates>
					0.379624782909091,52.2492698227273,0.0
					0.379631491818182,52.2492775654545,0.0
				</coordinates>
			</LineString>
		</Placemark>
    
        <Placemark>
			<name>branch_part4</name>
			<TimeSpan>
				<begin>2003-04-11</begin>
			</TimeSpan>
			<styleUrl>#edge_L43_L30_style</styleUrl>
			<LineString>
				<altitudeMode>clampToGround</altitudeMode>
				<tessellate>1</tessellate>
				<coordinates>
					0.379631491818182,52.2492775654545,0.0
					0.379638200727273,52.2492853081818,0.0
				</coordinates>
			</LineString>
		</Placemark>
    
        <Placemark>
			<name>branch_part5</name>
			<TimeSpan>
				<begin>2003-04-12</begin>
			</TimeSpan>
			<styleUrl>#edge_L43_L30_style</styleUrl>
			<LineString>
				<altitudeMode>clampToGround</altitudeMode>
				<tessellate>1</tessellate>
				<coordinates>
					0.379638200727273,52.2492853081818,0.0
					0.379644909636364,52.2492930509091,0.0
				</coordinates>
			</LineString>
		</Placemark>
    
        <Placemark>
			<name>branch_part6</name>
			<TimeSpan>
				<begin>2003-04-13</begin>
			</TimeSpan>
			<styleUrl>#edge_L43_L30_style</styleUrl>
			<LineString>
				<altitudeMode>clampToGround</altitudeMode>
				<tessellate>1</tessellate>
				<coordinates>
					0.379644909636364,52.2492930509091,0.0
					0.379651618545455,52.2493007936364,0.0
				</coordinates>
			</LineString>
		</Placemark>
    
        <Placemark>
			<name>branch_part7</name>
			<TimeSpan>
				<begin>2003-04-14</begin>
			</TimeSpan>
			<styleUrl>#edge_L43_L30_style</styleUrl>
			<LineString>
				<altitudeMode>clampToGround</altitudeMode>
				<tessellate>1</tessellate>
				<coordinates>
					0.379651618545455,52.2493007936364,0.0
					0.379658327454545,52.2493085363636,0.0
				</coordinates>
			</LineString>
		</Placemark>
    
        <Placemark>
			<name>branch_part8</name>
			<TimeSpan>
				<begin>2003-04-15</begin>
			</TimeSpan>
			<styleUrl>#edge_L43_L30_style</styleUrl>
			<LineString>
				<altitudeMode>clampToGround</altitudeMode>
				<tessellate>1</tessellate>
				<coordinates>
					0.379658327454545,52.2493085363636,0.0
					0.379665036363636,52.2493162790909,0.0
				</coordinates>
			</LineString>
		</Placemark>
    
        <Placemark>
			<name>branch_part9</name>
			<TimeSpan>
				<begin>2003-04-16</begin>
			</TimeSpan>
			<styleUrl>#edge_L43_L30_style</styleUrl>
			<LineString>
				<altitudeMode>clampToGround</altitudeMode>
				<tessellate>1</tessellate>
				<coordinates>
					0.379665036363636,52.2493162790909,0.0
					0.379671745272727,52.2493240218182,0.0
				</coordinates>
			</LineString>
		</Placemark>
    
        <Placemark>
			<name>branch_part10</name>
			<TimeSpan>
				<begin>2003-04-17</begin>
			</TimeSpan>
			<styleUrl>#edge_L43_L30_style</styleUrl>
			<LineString>
				<altitudeMode>clampToGround</altitudeMode>
				<tessellate>1</tessellate>
				<coordinates>
					0.379671745272727,52.2493240218182,0.0
					0.379678454181818,52.2493317645455,0.0
				</coordinates>
			</LineString>
		</Placemark>
    
        <Placemark>
			<name>branch_part11</name>
			<TimeSpan>
				<begin>2003-04-18</begin>
			</TimeSpan>
			<styleUrl>#edge_L43_L30_style</styleUrl>
			<LineString>
				<altitudeMode>clampToGround</altitudeMode>
				<tessellate>1</tessellate>
				<coordinates>
					0.379678454181818,52.2493317645455,0.0
					0.379685163090909,52.2493395072727,0.0
				</coordinates>
			</LineString>
		</Placemark>
    
        <Placemark>
			<name>branch_part12</name>
			<TimeSpan>
				<begin>2003-04-19</begin>
			</TimeSpan>
			<styleUrl>#edge_L43_L30_style</styleUrl>
			<LineString>
				<altitudeMode>clampToGround</altitudeMode>
				<tessellate>1</tessellate>
				<coordinates>
					0.379685163090909,52.2493395072727,0.0
					0.379691872,52.24934725,0.0
				</coordinates>
			</LineString>
		</Placemark>
    </Folder>
   <Folder>
                 <name>edge_E07_A01</name>
  
        <Placemark>
			<name>branch_part1</name>
			<TimeSpan>
				<begin>2003-03-13</begin>
			</TimeSpan>
			<styleUrl>#edge_E07_A01_style</styleUrl>
			<LineString>
				<altitudeMode>clampToGround</altitudeMode>
				<tessellate>1</tessellate>
				<coordinates>
					0.413163,52.250183,0.0
					0.413163,52.250183,0.0
				</coordinates>
			</LineString>
		</Placemark>
    
        <Placemark>
			<name>branch_part2</name>
			<TimeSpan>
				<begin>2003-03-14</begin>
			</TimeSpan>
			<styleUrl>#edge_E07_A01_style</styleUrl>
			<LineString>
				<altitudeMode>clampToGround</altitudeMode>
				<tessellate>1</tessellate>
				<coordinates>
					0.413163,52.250183,0.0
					0.413735327071429,52.2505478871429,0.0
				</coordinates>
			</LineString>
		</Placemark>
    
        <Placemark>
			<name>branch_part3</name>
			<TimeSpan>
				<begin>2003-03-15</begin>
			</TimeSpan>
			<styleUrl>#edge_E07_A01_style</styleUrl>
			<LineString>
				<altitudeMode>clampToGround</altitudeMode>
				<tessellate>1</tessellate>
				<coordinates>
					0.413735327071429,52.2505478871429,0.0
					0.414307654142857,52.2509127742857,0.0
				</coordinates>
			</LineString>
		</Placemark>
    
        <Placemark>
			<name>branch_part4</name>
			<TimeSpan>
				<begin>2003-03-16</begin>
			</TimeSpan>
			<styleUrl>#edge_E07_A01_style</styleUrl>
			<LineString>
				<altitudeMode>clampToGround</altitudeMode>
				<tessellate>1</tessellate>
				<coordinates>
					0.414307654142857,52.2509127742857,0.0
					0.414879981214286,52.2512776614286,0.0
				</coordinates>
			</LineString>
		</Placemark>
    
        <Placemark>
			<name>branch_part5</name>
			<TimeSpan>
				<begin>2003-03-17</begin>
			</TimeSpan>
			<styleUrl>#edge_E07_A01_style</styleUrl>
			<LineString>
				<altitudeMode>clampToGround</altitudeMode>
				<tessellate>1</tessellate>
				<coordinates>
					0.414879981214286,52.2512776614286,0.0
					0.415452308285714,52.2516425485714,0.0
				</coordinates>
			</LineString>
		</Placemark>
    
        <Placemark>
			<name>branch_part6</name>
			<TimeSpan>
				<begin>2003-03-18</begin>
			</TimeSpan>
			<styleUrl>#edge_E07_A01_style</styleUrl>
			<LineString>
				<altitudeMode>clampToGround</altitudeMode>
				<tessellate>1</tessellate>
				<coordinates>
					0.415452308285714,52.2516425485714,0.0
					0.416024635357143,52.2520074357143,0.0
				</coordinates>
			</LineString>
		</Placemark>
    
        <Placemark>
			<name>branch_part7</name>
			<TimeSpan>
				<begin>2003-03-19</begin>
			</TimeSpan>
			<styleUrl>#edge_E07_A01_style</styleUrl>
			<LineString>
				<altitudeMode>clampToGround</altitudeMode>
				<tessellate>1</tessellate>
				<coordinates>
					0.416024635357143,52.2520074357143,0.0
					0.416596962428571,52.2523723228571,0.0
				</coordinates>
			</LineString>
		</Placemark>
    
        <Placemark>
			<name>branch_part8</name>
			<TimeSpan>
				<begin>2003-03-20</begin>
			</TimeSpan>
			<styleUrl>#edge_E07_A01_style</styleUrl>
			<LineString>
				<altitudeMode>clampToGround</altitudeMode>
				<tessellate>1</tessellate>
				<coordinates>
					0.416596962428571,52.2523723228571,0.0
					0.4171692895,52.25273721,0.0
				</coordinates>
			</LineString>
		</Placemark>
    
        <Placemark>
			<name>branch_part9</name>
			<TimeSpan>
				<begin>2003-03-21</begin>
			</TimeSpan>
			<styleUrl>#edge_E07_A01_style</styleUrl>
			<LineString>
				<altitudeMode>clampToGround</altitudeMode>
				<tessellate>1</tessellate>
				<coordinates>
					0.4171692895,52.25273721,0.0
					0.417741616571429,52.2531020971429,0.0
				</coordinates>
			</LineString>
		</Placemark>
    
        <Placemark>
			<name>branch_part10</name>
			<TimeSpan>
				<begin>2003-03-22</begin>
			</TimeSpan>
			<styleUrl>#edge_E07_A01_style</styleUrl>
			<LineString>
				<altitudeMode>clampToGround</altitudeMode>
				<tessellate>1</tessellate>
				<coordinates>
					0.417741616571429,52.2531020971429,0.0
					0.418313943642857,52.2534669842857,0.0
				</coordinates>
			</LineString>
		</Placemark>
    
        <Placemark>
			<name>branch_part11</name>
			<TimeSpan>
				<begin>2003-03-23</begin>
			</TimeSpan>
			<styleUrl>#edge_E07_A01_style</styleUrl>
			<LineString>
				<altitudeMode>clampToGround</altitudeMode>
				<tessellate>1</tessellate>
				<coordinates>
					0.418313943642857,52.2534669842857,0.0
					0.418886270714286,52.2538318714286,0.0
				</coordinates>
			</LineString>
		</Placemark>
    
        <Placemark>
			<name>branch_part12</name>
			<TimeSpan>
				<begin>2003-03-24</begin>
			</TimeSpan>
			<styleUrl>#edge_E07_A01_style</styleUrl>
			<LineString>
				<altitudeMode>clampToGround</altitudeMode>
				<tessellate>1</tessellate>
				<coordinates>
					0.418886270714286,52.2538318714286,0.0
					0.419458597785714,52.2541967585714,0.0
				</coordinates>
			</LineString>
		</Placemark>
    
        <Placemark>
			<name>branch_part13</name>
			<TimeSpan>
				<begin>2003-03-25</begin>
			</TimeSpan>
			<styleUrl>#edge_E07_A01_style</styleUrl>
			<LineString>
				<altitudeMode>clampToGround</altitudeMode>
				<tessellate>1</tessellate>
				<coordinates>
					0.419458597785714,52.2541967585714,0.0
					0.420030924857143,52.2545616457143,0.0
				</coordinates>
			</LineString>
		</Placemark>
    
        <Placemark>
			<name>branch_part14</name>
			<TimeSpan>
				<begin>2003-03-26</begin>
			</TimeSpan>
			<styleUrl>#edge_E07_A01_style</styleUrl>
			<LineString>
				<altitudeMode>clampToGround</altitudeMode>
				<tessellate>1</tessellate>
				<coordinates>
					0.420030924857143,52.2545616457143,0.0
					0.420603251928571,52.2549265328571,0.0
				</coordinates>
			</LineString>
		</Placemark>
    
        <Placemark>
			<name>branch_part15</name>
			<TimeSpan>
				<begin>2003-03-27</begin>
			</TimeSpan>
			<styleUrl>#edge_E07_A01_style</styleUrl>
			<LineString>
				<altitudeMode>clampToGround</altitudeMode>
				<tessellate>1</tessellate>
				<coordinates>
					0.420603251928571,52.2549265328571,0.0
					0.421175579,52.25529142,0.0
				</coordinates>
			</LineString>
		</Placemark>
    </Folder>
   <Folder>
                 <name>edge_J21_I17</name>
  
        <Placemark>
			<name>branch_part1</name>
			<TimeSpan>
				<begin>2003-04-01</begin>
			</TimeSpan>
			<styleUrl>#edge_J21_I17_style</styleUrl>
			<LineString>
				<altitudeMode>clampToGround</altitudeMode>
				<tessellate>1</tessellate>
				<coordinates>
					0.413923,52.243762,0.0
					0.413923,52.243762,0.0
				</coordinates>
			</LineString>
		</Placemark>
    
        <Placemark>
			<name>branch_part2</name>
			<TimeSpan>
				<begin>2003-04-02</begin>
			</TimeSpan>
			<styleUrl>#edge_J21_I17_style</styleUrl>
			<LineString>
				<altitudeMode>clampToGround</altitudeMode>
				<tessellate>1</tessellate>
				<coordinates>
					0.413923,52.243762,0.0
					0.413788,52.243183,0.0
				</coordinates>
			</LineString>
		</Placemark>
    </Folder>
   <Folder>
                 <name>edge_B03_A01</name>
  
        <Placemark>
			<name>branch_part1</name>
			<TimeSpan>
				<begin>2003-03-13</begin>
			</TimeSpan>
			<styleUrl>#edge_B03_A01_style</styleUrl>
			<LineString>
				<altitudeMode>clampToGround</altitudeMode>
				<tessellate>1</tessellate>
				<coordinates>
					0.413163,52.250183,0.0
					0.413163,52.250183,0.0
				</coordinates>
			</LineString>
		</Placemark>
    
        <Placemark>
			<name>branch_part2</name>
			<TimeSpan>
				<begin>2003-03-14</begin>
			</TimeSpan>
			<styleUrl>#edge_B03_A01_style</styleUrl>
			<LineString>
				<altitudeMode>clampToGround</altitudeMode>
				<tessellate>1</tessellate>
				<coordinates>
					0.413163,52.250183,0.0
					0.412885333333333,52.2500673333333,0.0
				</coordinates>
			</LineString>
		</Placemark>
    
        <Placemark>
			<name>branch_part3</name>
			<TimeSpan>
				<begin>2003-03-15</begin>
			</TimeSpan>
			<styleUrl>#edge_B03_A01_style</styleUrl>
			<LineString>
				<altitudeMode>clampToGround</altitudeMode>
				<tessellate>1</tessellate>
				<coordinates>
					0.412885333333333,52.2500673333333,0.0
					0.412607666666667,52.2499516666667,0.0
				</coordinates>
			</LineString>
		</Placemark>
    
        <Placemark>
			<name>branch_part4</name>
			<TimeSpan>
				<begin>2003-03-16</begin>
			</TimeSpan>
			<styleUrl>#edge_B03_A01_style</styleUrl>
			<LineString>
				<altitudeMode>clampToGround</altitudeMode>
				<tessellate>1</tessellate>
				<coordinates>
					0.412607666666667,52.2499516666667,0.0
					0.41233,52.249836,0.0
				</coordinates>
			</LineString>
		</Placemark>
    
        <Placemark>
			<name>branch_part5</name>
			<TimeSpan>
				<begin>2003-03-17</begin>
			</TimeSpan>
			<styleUrl>#edge_B03_A01_style</styleUrl>
			<LineString>
				<altitudeMode>clampToGround</altitudeMode>
				<tessellate>1</tessellate>
				<coordinates>
					0.41233,52.249836,0.0
					0.412052333333333,52.2497203333333,0.0
				</coordinates>
			</LineString>
		</Placemark>
    
        <Placemark>
			<name>branch_part6</name>
			<TimeSpan>
				<begin>2003-03-18</begin>
			</TimeSpan>
			<styleUrl>#edge_B03_A01_style</styleUrl>
			<LineString>
				<altitudeMode>clampToGround</altitudeMode>
				<tessellate>1</tessellate>
				<coordinates>
					0.412052333333333,52.2497203333333,0.0
					0.411774666666667,52.2496046666667,0.0
				</coordinates>
			</LineString>
		</Placemark>
    
        <Placemark>
			<name>branch_part7</name>
			<TimeSpan>
				<begin>2003-03-19</begin>
			</TimeSpan>
			<styleUrl>#edge_B03_A01_style</styleUrl>
			<LineString>
				<altitudeMode>clampToGround</altitudeMode>
				<tessellate>1</tessellate>
				<coordinates>
					0.411774666666667,52.2496046666667,0.0
					0.411497,52.249489,0.0
				</coordinates>
			</LineString>
		</Placemark>
    
        <Placemark>
			<name>branch_part8</name>
			<TimeSpan>
				<begin>2003-03-20</begin>
			</TimeSpan>
			<styleUrl>#edge_B03_A01_style</styleUrl>
			<LineString>
				<altitudeMode>clampToGround</altitudeMode>
				<tessellate>1</tessellate>
				<coordinates>
					0.411497,52.249489,0.0
					0.411219333333333,52.2493733333333,0.0
				</coordinates>
			</LineString>
		</Placemark>
    
        <Placemark>
			<name>branch_part9</name>
			<TimeSpan>
				<begin>2003-03-21</begin>
			</TimeSpan>
			<styleUrl>#edge_B03_A01_style</styleUrl>
			<LineString>
				<altitudeMode>clampToGround</altitudeMode>
				<tessellate>1</tessellate>
				<coordinates>
					0.411219333333333,52.2493733333333,0.0
					0.410941666666667,52.2492576666667,0.0
				</coordinates>
			</LineString>
		</Placemark>
    
        <Placemark>
			<name>branch_part10</name>
			<TimeSpan>
				<begin>2003-03-22</begin>
			</TimeSpan>
			<styleUrl>#edge_B03_A01_style</styleUrl>
			<LineString>
				<altitudeMode>clampToGround</altitudeMode>
				<tessellate>1</tessellate>
				<coordinates>
					0.410941666666667,52.2492576666667,0.0
					0.410664,52.249142,0.0
				</coordinates>
			</LineString>
		</Placemark>
    
        <Placemark>
			<name>branch_part11</name>
			<TimeSpan>
				<begin>2003-03-23</begin>
			</TimeSpan>
			<styleUrl>#edge_B03_A01_style</styleUrl>
			<LineString>
				<altitudeMode>clampToGround</altitudeMode>
				<tessellate>1</tessellate>
				<coordinates>
					0.410664,52.249142,0.0
					0.410386333333333,52.2490263333333,0.0
				</coordinates>
			</LineString>
		</Placemark>
    
        <Placemark>
			<name>branch_part12</name>
			<TimeSpan>
				<begin>2003-03-24</begin>
			</TimeSpan>
			<styleUrl>#edge_B03_A01_style</styleUrl>
			<LineString>
				<altitudeMode>clampToGround</altitudeMode>
				<tessellate>1</tessellate>
				<coordinates>
					0.410386333333333,52.2490263333333,0.0
					0.410108666666667,52.2489106666667,0.0
				</coordinates>
			</LineString>
		</Placemark>
    
        <Placemark>
			<name>branch_part13</name>
			<TimeSpan>
				<begin>2003-03-25</begin>
			</TimeSpan>
			<styleUrl>#edge_B03_A01_style</styleUrl>
			<LineString>
				<altitudeMode>clampToGround</altitudeMode>
				<tessellate>1</tessellate>
				<coordinates>
					0.410108666666667,52.2489106666667,0.0
					0.409831,52.248795,0.0
				</coordinates>
			</LineString>
		</Placemark>
    </Folder>
   <Folder>
                 <name>edge_B02_A01</name>
  
        <Placemark>
			<name>branch_part1</name>
			<TimeSpan>
				<begin>2003-03-13</begin>
			</TimeSpan>
			<styleUrl>#edge_B02_A01_style</styleUrl>
			<LineString>
				<altitudeMode>clampToGround</altitudeMode>
				<tessellate>1</tessellate>
				<coordinates>
					0.413163,52.250183,0.0
					0.413163,52.250183,0.0
				</coordinates>
			</LineString>
		</Placemark>
    
        <Placemark>
			<name>branch_part2</name>
			<TimeSpan>
				<begin>2003-03-14</begin>
			</TimeSpan>
			<styleUrl>#edge_B02_A01_style</styleUrl>
			<LineString>
				<altitudeMode>clampToGround</altitudeMode>
				<tessellate>1</tessellate>
				<coordinates>
					0.413163,52.250183,0.0
					0.412885333333333,52.250034,0.0
				</coordinates>
			</LineString>
		</Placemark>
    
        <Placemark>
			<name>branch_part3</name>
			<TimeSpan>
				<begin>2003-03-15</begin>
			</TimeSpan>
			<styleUrl>#edge_B02_A01_style</styleUrl>
			<LineString>
				<altitudeMode>clampToGround</altitudeMode>
				<tessellate>1</tessellate>
				<coordinates>
					0.412885333333333,52.250034,0.0
					0.412607666666667,52.249885,0.0
				</coordinates>
			</LineString>
		</Placemark>
    
        <Placemark>
			<name>branch_part4</name>
			<TimeSpan>
				<begin>2003-03-16</begin>
			</TimeSpan>
			<styleUrl>#edge_B02_A01_style</styleUrl>
			<LineString>
				<altitudeMode>clampToGround</altitudeMode>
				<tessellate>1</tessellate>
				<coordinates>
					0.412607666666667,52.249885,0.0
					0.41233,52.249736,0.0
				</coordinates>
			</LineString>
		</Placemark>
    
        <Placemark>
			<name>branch_part5</name>
			<TimeSpan>
				<begin>2003-03-17</begin>
			</TimeSpan>
			<styleUrl>#edge_B02_A01_style</styleUrl>
			<LineString>
				<altitudeMode>clampToGround</altitudeMode>
				<tessellate>1</tessellate>
				<coordinates>
					0.41233,52.249736,0.0
					0.412052333333333,52.249587,0.0
				</coordinates>
			</LineString>
		</Placemark>
    
        <Placemark>
			<name>branch_part6</name>
			<TimeSpan>
				<begin>2003-03-18</begin>
			</TimeSpan>
			<styleUrl>#edge_B02_A01_style</styleUrl>
			<LineString>
				<altitudeMode>clampToGround</altitudeMode>
				<tessellate>1</tessellate>
				<coordinates>
					0.412052333333333,52.249587,0.0
					0.411774666666667,52.249438,0.0
				</coordinates>
			</LineString>
		</Placemark>
    
        <Placemark>
			<name>branch_part7</name>
			<TimeSpan>
				<begin>2003-03-19</begin>
			</TimeSpan>
			<styleUrl>#edge_B02_A01_style</styleUrl>
			<LineString>
				<altitudeMode>clampToGround</altitudeMode>
				<tessellate>1</tessellate>
				<coordinates>
					0.411774666666667,52.249438,0.0
					0.411497,52.249289,0.0
				</coordinates>
			</LineString>
		</Placemark>
    
        <Placemark>
			<name>branch_part8</name>
			<TimeSpan>
				<begin>2003-03-20</begin>
			</TimeSpan>
			<styleUrl>#edge_B02_A01_style</styleUrl>
			<LineString>
				<altitudeMode>clampToGround</altitudeMode>
				<tessellate>1</tessellate>
				<coordinates>
					0.411497,52.249289,0.0
					0.411219333333333,52.24914,0.0
				</coordinates>
			</LineString>
		</Placemark>
    
        <Placemark>
			<name>branch_part9</name>
			<TimeSpan>
				<begin>2003-03-21</begin>
			</TimeSpan>
			<styleUrl>#edge_B02_A01_style</styleUrl>
			<LineString>
				<altitudeMode>clampToGround</altitudeMode>
				<tessellate>1</tessellate>
				<coordinates>
					0.411219333333333,52.24914,0.0
					0.410941666666667,52.248991,0.0
				</coordinates>
			</LineString>
		</Placemark>
    
        <Placemark>
			<name>branch_part10</name>
			<TimeSpan>
				<begin>2003-03-22</begin>
			</TimeSpan>
			<styleUrl>#edge_B02_A01_style</styleUrl>
			<LineString>
				<altitudeMode>clampToGround</altitudeMode>
				<tessellate>1</tessellate>
				<coordinates>
					0.410941666666667,52.248991,0.0
					0.410664,52.248842,0.0
				</coordinates>
			</LineString>
		</Placemark>
    
        <Placemark>
			<name>branch_part11</name>
			<TimeSpan>
				<begin>2003-03-23</begin>
			</TimeSpan>
			<styleUrl>#edge_B02_A01_style</styleUrl>
			<LineString>
				<altitudeMode>clampToGround</altitudeMode>
				<tessellate>1</tessellate>
				<coordinates>
					0.410664,52.248842,0.0
					0.410386333333333,52.248693,0.0
				</coordinates>
			</LineString>
		</Placemark>
    
        <Placemark>
			<name>branch_part12</name>
			<TimeSpan>
				<begin>2003-03-24</begin>
			</TimeSpan>
			<styleUrl>#edge_B02_A01_style</styleUrl>
			<LineString>
				<altitudeMode>clampToGround</altitudeMode>
				<tessellate>1</tessellate>
				<coordinates>
					0.410386333333333,52.248693,0.0
					0.410108666666667,52.248544,0.0
				</coordinates>
			</LineString>
		</Placemark>
    
        <Placemark>
			<name>branch_part13</name>
			<TimeSpan>
				<begin>2003-03-25</begin>
			</TimeSpan>
			<styleUrl>#edge_B02_A01_style</styleUrl>
			<LineString>
				<altitudeMode>clampToGround</altitudeMode>
				<tessellate>1</tessellate>
				<coordinates>
					0.410108666666667,52.248544,0.0
					0.409831,52.248395,0.0
				</coordinates>
			</LineString>
		</Placemark>
    </Folder>
   <Folder>
                 <name>edge_R38_E10</name>
  
        <Placemark>
			<name>branch_part1</name>
			<TimeSpan>
				<begin>2003-03-28</begin>
			</TimeSpan>
			<styleUrl>#edge_R38_E10_style</styleUrl>
			<LineString>
				<altitudeMode>clampToGround</altitudeMode>
				<tessellate>1</tessellate>
				<coordinates>
					0.421317,52.25535,0.0
					0.421317,52.25535,0.0
				</coordinates>
			</LineString>
		</Placemark>
    
        <Placemark>
			<name>branch_part2</name>
			<TimeSpan>
				<begin>2003-03-29</begin>
			</TimeSpan>
			<styleUrl>#edge_R38_E10_style</styleUrl>
			<LineString>
				<altitudeMode>clampToGround</altitudeMode>
				<tessellate>1</tessellate>
				<coordinates>
					0.421317,52.25535,0.0
					0.419081058823529,52.2548554705882,0.0
				</coordinates>
			</LineString>
		</Placemark>
    
        <Placemark>
			<name>branch_part3</name>
			<TimeSpan>
				<begin>2003-03-30</begin>
			</TimeSpan>
			<styleUrl>#edge_R38_E10_style</styleUrl>
			<LineString>
				<altitudeMode>clampToGround</altitudeMode>
				<tessellate>1</tessellate>
				<coordinates>
					0.419081058823529,52.2548554705882,0.0
					0.416845117647059,52.2543609411765,0.0
				</coordinates>
			</LineString>
		</Placemark>
    
        <Placemark>
			<name>branch_part4</name>
			<TimeSpan>
				<begin>2003-03-31</begin>
			</TimeSpan>
			<styleUrl>#edge_R38_E10_style</styleUrl>
			<LineString>
				<altitudeMode>clampToGround</altitudeMode>
				<tessellate>1</tessellate>
				<coordinates>
					0.416845117647059,52.2543609411765,0.0
					0.414609176470588,52.2538664117647,0.0
				</coordinates>
			</LineString>
		</Placemark>
    
        <Placemark>
			<name>branch_part5</name>
			<TimeSpan>
				<begin>2003-04-01</begin>
			</TimeSpan>
			<styleUrl>#edge_R38_E10_style</styleUrl>
			<LineString>
				<altitudeMode>clampToGround</altitudeMode>
				<tessellate>1</tessellate>
				<coordinates>
					0.414609176470588,52.2538664117647,0.0
					0.412373235294118,52.253371882353,0.0
				</coordinates>
			</LineString>
		</Placemark>
    
        <Placemark>
			<name>branch_part6</name>
			<TimeSpan>
				<begin>2003-04-02</begin>
			</TimeSpan>
			<styleUrl>#edge_R38_E10_style</styleUrl>
			<LineString>
				<altitudeMode>clampToGround</altitudeMode>
				<tessellate>1</tessellate>
				<coordinates>
					0.412373235294118,52.253371882353,0.0
					0.410137294117647,52.2528773529412,0.0
				</coordinates>
			</LineString>
		</Placemark>
    
        <Placemark>
			<name>branch_part7</name>
			<TimeSpan>
				<begin>2003-04-03</begin>
			</TimeSpan>
			<styleUrl>#edge_R38_E10_style</styleUrl>
			<LineString>
				<altitudeMode>clampToGround</altitudeMode>
				<tessellate>1</tessellate>
				<coordinates>
					0.410137294117647,52.2528773529412,0.0
					0.407901352941176,52.2523828235294,0.0
				</coordinates>
			</LineString>
		</Placemark>
    
        <Placemark>
			<name>branch_part8</name>
			<TimeSpan>
				<begin>2003-04-04</begin>
			</TimeSpan>
			<styleUrl>#edge_R38_E10_style</styleUrl>
			<LineString>
				<altitudeMode>clampToGround</altitudeMode>
				<tessellate>1</tessellate>
				<coordinates>
					0.407901352941176,52.2523828235294,0.0
					0.405665411764706,52.2518882941176,0.0
				</coordinates>
			</LineString>
		</Placemark>
    
        <Placemark>
			<name>branch_part9</name>
			<TimeSpan>
				<begin>2003-04-05</begin>
			</TimeSpan>
			<styleUrl>#edge_R38_E10_style</styleUrl>
			<LineString>
				<altitudeMode>clampToGround</altitudeMode>
				<tessellate>1</tessellate>
				<coordinates>
					0.405665411764706,52.2518882941176,0.0
					0.403429470588235,52.2513937647059,0.0
				</coordinates>
			</LineString>
		</Placemark>
    
        <Placemark>
			<name>branch_part10</name>
			<TimeSpan>
				<begin>2003-04-06</begin>
			</TimeSpan>
			<styleUrl>#edge_R38_E10_style</styleUrl>
			<LineString>
				<altitudeMode>clampToGround</altitudeMode>
				<tessellate>1</tessellate>
				<coordinates>
					0.403429470588235,52.2513937647059,0.0
					0.401193529411765,52.2508992352941,0.0
				</coordinates>
			</LineString>
		</Placemark>
    
        <Placemark>
			<name>branch_part11</name>
			<TimeSpan>
				<begin>2003-04-07</begin>
			</TimeSpan>
			<styleUrl>#edge_R38_E10_style</styleUrl>
			<LineString>
				<altitudeMode>clampToGround</altitudeMode>
				<tessellate>1</tessellate>
				<coordinates>
					0.401193529411765,52.2508992352941,0.0
					0.398957588235294,52.2504047058823,0.0
				</coordinates>
			</LineString>
		</Placemark>
    
        <Placemark>
			<name>branch_part12</name>
			<TimeSpan>
				<begin>2003-04-08</begin>
			</TimeSpan>
			<styleUrl>#edge_R38_E10_style</styleUrl>
			<LineString>
				<altitudeMode>clampToGround</altitudeMode>
				<tessellate>1</tessellate>
				<coordinates>
					0.398957588235294,52.2504047058823,0.0
					0.396721647058824,52.2499101764706,0.0
				</coordinates>
			</LineString>
		</Placemark>
    
        <Placemark>
			<name>branch_part13</name>
			<TimeSpan>
				<begin>2003-04-09</begin>
			</TimeSpan>
			<styleUrl>#edge_R38_E10_style</styleUrl>
			<LineString>
				<altitudeMode>clampToGround</altitudeMode>
				<tessellate>1</tessellate>
				<coordinates>
					0.396721647058824,52.2499101764706,0.0
					0.394485705882353,52.2494156470588,0.0
				</coordinates>
			</LineString>
		</Placemark>
    
        <Placemark>
			<name>branch_part14</name>
			<TimeSpan>
				<begin>2003-04-10</begin>
			</TimeSpan>
			<styleUrl>#edge_R38_E10_style</styleUrl>
			<LineString>
				<altitudeMode>clampToGround</altitudeMode>
				<tessellate>1</tessellate>
				<coordinates>
					0.394485705882353,52.2494156470588,0.0
					0.392249764705882,52.2489211176471,0.0
				</coordinates>
			</LineString>
		</Placemark>
    
        <Placemark>
			<name>branch_part15</name>
			<TimeSpan>
				<begin>2003-04-11</begin>
			</TimeSpan>
			<styleUrl>#edge_R38_E10_style</styleUrl>
			<LineString>
				<altitudeMode>clampToGround</altitudeMode>
				<tessellate>1</tessellate>
				<coordinates>
					0.392249764705882,52.2489211176471,0.0
					0.390013823529412,52.2484265882353,0.0
				</coordinates>
			</LineString>
		</Placemark>
    
        <Placemark>
			<name>branch_part16</name>
			<TimeSpan>
				<begin>2003-04-12</begin>
			</TimeSpan>
			<styleUrl>#edge_R38_E10_style</styleUrl>
			<LineString>
				<altitudeMode>clampToGround</altitudeMode>
				<tessellate>1</tessellate>
				<coordinates>
					0.390013823529412,52.2484265882353,0.0
					0.387777882352941,52.2479320588235,0.0
				</coordinates>
			</LineString>
		</Placemark>
    
        <Placemark>
			<name>branch_part17</name>
			<TimeSpan>
				<begin>2003-04-13</begin>
			</TimeSpan>
			<styleUrl>#edge_R38_E10_style</styleUrl>
			<LineString>
				<altitudeMode>clampToGround</altitudeMode>
				<tessellate>1</tessellate>
				<coordinates>
					0.387777882352941,52.2479320588235,0.0
					0.385541941176471,52.2474375294118,0.0
				</coordinates>
			</LineString>
		</Placemark>
    
        <Placemark>
			<name>branch_part18</name>
			<TimeSpan>
				<begin>2003-04-14</begin>
			</TimeSpan>
			<styleUrl>#edge_R38_E10_style</styleUrl>
			<LineString>
				<altitudeMode>clampToGround</altitudeMode>
				<tessellate>1</tessellate>
				<coordinates>
					0.385541941176471,52.2474375294118,0.0
					0.383306,52.246943,0.0
				</coordinates>
			</LineString>
		</Placemark>
    </Folder>
   <Folder>
                 <name>edge_E18_F11</name>
  
        <Placemark>
			<name>branch_part1</name>
			<TimeSpan>
				<begin>2003-03-28</begin>
			</TimeSpan>
			<styleUrl>#edge_E18_F11_style</styleUrl>
			<LineString>
				<altitudeMode>clampToGround</altitudeMode>
				<tessellate>1</tessellate>
				<coordinates>
					0.386876,52.24439,0.0
					0.386876,52.24439,0.0
				</coordinates>
			</LineString>
		</Placemark>
    
        <Placemark>
			<name>branch_part2</name>
			<TimeSpan>
				<begin>2003-03-29</begin>
			</TimeSpan>
			<styleUrl>#edge_E18_F11_style</styleUrl>
			<LineString>
				<altitudeMode>clampToGround</altitudeMode>
				<tessellate>1</tessellate>
				<coordinates>
					0.386876,52.24439,0.0
					0.39552160525,52.247044645,0.0
				</coordinates>
			</LineString>
		</Placemark>
    
        <Placemark>
			<name>branch_part3</name>
			<TimeSpan>
				<begin>2003-03-30</begin>
			</TimeSpan>
			<styleUrl>#edge_E18_F11_style</styleUrl>
			<LineString>
				<altitudeMode>clampToGround</altitudeMode>
				<tessellate>1</tessellate>
				<coordinates>
					0.39552160525,52.247044645,0.0
					0.4041672105,52.24969929,0.0
				</coordinates>
			</LineString>
		</Placemark>
    
        <Placemark>
			<name>branch_part4</name>
			<TimeSpan>
				<begin>2003-03-31</begin>
			</TimeSpan>
			<styleUrl>#edge_E18_F11_style</styleUrl>
			<LineString>
				<altitudeMode>clampToGround</altitudeMode>
				<tessellate>1</tessellate>
				<coordinates>
					0.4041672105,52.24969929,0.0
					0.41281281575,52.252353935,0.0
				</coordinates>
			</LineString>
		</Placemark>
    
        <Placemark>
			<name>branch_part5</name>
			<TimeSpan>
				<begin>2003-04-01</begin>
			</TimeSpan>
			<styleUrl>#edge_E18_F11_style</styleUrl>
			<LineString>
				<altitudeMode>clampToGround</altitudeMode>
				<tessellate>1</tessellate>
				<coordinates>
					0.41281281575,52.252353935,0.0
					0.421458421,52.25500858,0.0
				</coordinates>
			</LineString>
		</Placemark>
    </Folder>
   <Folder>
                 <name>edge_D05_B03</name>
  
        <Placemark>
			<name>branch_part1</name>
			<TimeSpan>
				<begin>2003-03-25</begin>
			</TimeSpan>
			<styleUrl>#edge_D05_B03_style</styleUrl>
			<LineString>
				<altitudeMode>clampToGround</altitudeMode>
				<tessellate>1</tessellate>
				<coordinates>
					0.409831,52.248795,0.0
					0.409831,52.248795,0.0
				</coordinates>
			</LineString>
		</Placemark>
    
        <Placemark>
			<name>branch_part2</name>
			<TimeSpan>
				<begin>2003-03-26</begin>
			</TimeSpan>
			<styleUrl>#edge_D05_B03_style</styleUrl>
			<LineString>
				<altitudeMode>clampToGround</altitudeMode>
				<tessellate>1</tessellate>
				<coordinates>
					0.409831,52.248795,0.0
					0.4098091055,52.2495039,0.0
				</coordinates>
			</LineString>
		</Placemark>
    
        <Placemark>
			<name>branch_part3</name>
			<TimeSpan>
				<begin>2003-03-27</begin>
			</TimeSpan>
			<styleUrl>#edge_D05_B03_style</styleUrl>
			<LineString>
				<altitudeMode>clampToGround</altitudeMode>
				<tessellate>1</tessellate>
				<coordinates>
					0.4098091055,52.2495039,0.0
					0.409787211,52.2502128,0.0
				</coordinates>
			</LineString>
		</Placemark>
    </Folder>
   <Folder>
                 <name>edge_H16_D06</name>
  
        <Placemark>
			<name>branch_part1</name>
			<TimeSpan>
				<begin>2003-03-27</begin>
			</TimeSpan>
			<styleUrl>#edge_H16_D06_style</styleUrl>
			<LineString>
				<altitudeMode>clampToGround</altitudeMode>
				<tessellate>1</tessellate>
				<coordinates>
					0.409479443,52.2499892,0.0
					0.409479443,52.2499892,0.0
				</coordinates>
			</LineString>
		</Placemark>
    
        <Placemark>
			<name>branch_part2</name>
			<TimeSpan>
				<begin>2003-03-28</begin>
			</TimeSpan>
			<styleUrl>#edge_H16_D06_style</styleUrl>
			<LineString>
				<altitudeMode>clampToGround</altitudeMode>
				<tessellate>1</tessellate>
				<coordinates>
					0.409479443,52.2499892,0.0
					0.4039273544,52.25035616,0.0
				</coordinates>
			</LineString>
		</Placemark>
    
        <Placemark>
			<name>branch_part3</name>
			<TimeSpan>
				<begin>2003-03-29</begin>
			</TimeSpan>
			<styleUrl>#edge_H16_D06_style</styleUrl>
			<LineString>
				<altitudeMode>clampToGround</altitudeMode>
				<tessellate>1</tessellate>
				<coordinates>
					0.4039273544,52.25035616,0.0
					0.3983752658,52.25072312,0.0
				</coordinates>
			</LineString>
		</Placemark>
    
        <Placemark>
			<name>branch_part4</name>
			<TimeSpan>
				<begin>2003-03-30</begin>
			</TimeSpan>
			<styleUrl>#edge_H16_D06_style</styleUrl>
			<LineString>
				<altitudeMode>clampToGround</altitudeMode>
				<tessellate>1</tessellate>
				<coordinates>
					0.3983752658,52.25072312,0.0
					0.3928231772,52.25109008,0.0
				</coordinates>
			</LineString>
		</Placemark>
    
        <Placemark>
			<name>branch_part5</name>
			<TimeSpan>
				<begin>2003-03-31</begin>
			</TimeSpan>
			<styleUrl>#edge_H16_D06_style</styleUrl>
			<LineString>
				<altitudeMode>clampToGround</altitudeMode>
				<tessellate>1</tessellate>
				<coordinates>
					0.3928231772,52.25109008,0.0
					0.3872710886,52.25145704,0.0
				</coordinates>
			</LineString>
		</Placemark>
    
        <Placemark>
			<name>branch_part6</name>
			<TimeSpan>
				<begin>2003-04-01</begin>
			</TimeSpan>
			<styleUrl>#edge_H16_D06_style</styleUrl>
			<LineString>
				<altitudeMode>clampToGround</altitudeMode>
				<tessellate>1</tessellate>
				<coordinates>
					0.3872710886,52.25145704,0.0
					0.381719,52.251824,0.0
				</coordinates>
			</LineString>
		</Placemark>
    </Folder>
   <Folder>
                 <name>edge_M32_B03</name>
  
        <Placemark>
			<name>branch_part1</name>
			<TimeSpan>
				<begin>2003-03-25</begin>
			</TimeSpan>
			<styleUrl>#edge_M32_B03_style</styleUrl>
			<LineString>
				<altitudeMode>clampToGround</altitudeMode>
				<tessellate>1</tessellate>
				<coordinates>
					0.409831,52.248795,0.0
					0.409831,52.248795,0.0
				</coordinates>
			</LineString>
		</Placemark>
    
        <Placemark>
			<name>branch_part2</name>
			<TimeSpan>
				<begin>2003-03-26</begin>
			</TimeSpan>
			<styleUrl>#edge_M32_B03_style</styleUrl>
			<LineString>
				<altitudeMode>clampToGround</altitudeMode>
				<tessellate>1</tessellate>
				<coordinates>
					0.409831,52.248795,0.0
					0.4082603125,52.249156375,0.0
				</coordinates>
			</LineString>
		</Placemark>
    
        <Placemark>
			<name>branch_part3</name>
			<TimeSpan>
				<begin>2003-03-27</begin>
			</TimeSpan>
			<styleUrl>#edge_M32_B03_style</styleUrl>
			<LineString>
				<altitudeMode>clampToGround</altitudeMode>
				<tessellate>1</tessellate>
				<coordinates>
					0.4082603125,52.249156375,0.0
					0.406689625,52.24951775,0.0
				</coordinates>
			</LineString>
		</Placemark>
    
        <Placemark>
			<name>branch_part4</name>
			<TimeSpan>
				<begin>2003-03-28</begin>
			</TimeSpan>
			<styleUrl>#edge_M32_B03_style</styleUrl>
			<LineString>
				<altitudeMode>clampToGround</altitudeMode>
				<tessellate>1</tessellate>
				<coordinates>
					0.406689625,52.24951775,0.0
					0.4051189375,52.249879125,0.0
				</coordinates>
			</LineString>
		</Placemark>
    
        <Placemark>
			<name>branch_part5</name>
			<TimeSpan>
				<begin>2003-03-29</begin>
			</TimeSpan>
			<styleUrl>#edge_M32_B03_style</styleUrl>
			<LineString>
				<altitudeMode>clampToGround</altitudeMode>
				<tessellate>1</tessellate>
				<coordinates>
					0.4051189375,52.249879125,0.0
					0.40354825,52.2502405,0.0
				</coordinates>
			</LineString>
		</Placemark>
    
        <Placemark>
			<name>branch_part6</name>
			<TimeSpan>
				<begin>2003-03-30</begin>
			</TimeSpan>
			<styleUrl>#edge_M32_B03_style</styleUrl>
			<LineString>
				<altitudeMode>clampToGround</altitudeMode>
				<tessellate>1</tessellate>
				<coordinates>
					0.40354825,52.2502405,0.0
					0.4019775625,52.250601875,0.0
				</coordinates>
			</LineString>
		</Placemark>
    
        <Placemark>
			<name>branch_part7</name>
			<TimeSpan>
				<begin>2003-03-31</begin>
			</TimeSpan>
			<styleUrl>#edge_M32_B03_style</styleUrl>
			<LineString>
				<altitudeMode>clampToGround</altitudeMode>
				<tessellate>1</tessellate>
				<coordinates>
					0.4019775625,52.250601875,0.0
					0.400406875,52.25096325,0.0
				</coordinates>
			</LineString>
		</Placemark>
    
        <Placemark>
			<name>branch_part8</name>
			<TimeSpan>
				<begin>2003-04-01</begin>
			</TimeSpan>
			<styleUrl>#edge_M32_B03_style</styleUrl>
			<LineString>
				<altitudeMode>clampToGround</altitudeMode>
				<tessellate>1</tessellate>
				<coordinates>
					0.400406875,52.25096325,0.0
					0.3988361875,52.251324625,0.0
				</coordinates>
			</LineString>
		</Placemark>
    
        <Placemark>
			<name>branch_part9</name>
			<TimeSpan>
				<begin>2003-04-02</begin>
			</TimeSpan>
			<styleUrl>#edge_M32_B03_style</styleUrl>
			<LineString>
				<altitudeMode>clampToGround</altitudeMode>
				<tessellate>1</tessellate>
				<coordinates>
					0.3988361875,52.251324625,0.0
					0.3972655,52.251686,0.0
				</coordinates>
			</LineString>
		</Placemark>
    
        <Placemark>
			<name>branch_part10</name>
			<TimeSpan>
				<begin>2003-04-03</begin>
			</TimeSpan>
			<styleUrl>#edge_M32_B03_style</styleUrl>
			<LineString>
				<altitudeMode>clampToGround</altitudeMode>
				<tessellate>1</tessellate>
				<coordinates>
					0.3972655,52.251686,0.0
					0.3956948125,52.252047375,0.0
				</coordinates>
			</LineString>
		</Placemark>
    
        <Placemark>
			<name>branch_part11</name>
			<TimeSpan>
				<begin>2003-04-04</begin>
			</TimeSpan>
			<styleUrl>#edge_M32_B03_style</styleUrl>
			<LineString>
				<altitudeMode>clampToGround</altitudeMode>
				<tessellate>1</tessellate>
				<coordinates>
					0.3956948125,52.252047375,0.0
					0.394124125,52.25240875,0.0
				</coordinates>
			</LineString>
		</Placemark>
    
        <Placemark>
			<name>branch_part12</name>
			<TimeSpan>
				<begin>2003-04-05</begin>
			</TimeSpan>
			<styleUrl>#edge_M32_B03_style</styleUrl>
			<LineString>
				<altitudeMode>clampToGround</altitudeMode>
				<tessellate>1</tessellate>
				<coordinates>
					0.394124125,52.25240875,0.0
					0.3925534375,52.252770125,0.0
				</coordinates>
			</LineString>
		</Placemark>
    
        <Placemark>
			<name>branch_part13</name>
			<TimeSpan>
				<begin>2003-04-06</begin>
			</TimeSpan>
			<styleUrl>#edge_M32_B03_style</styleUrl>
			<LineString>
				<altitudeMode>clampToGround</altitudeMode>
				<tessellate>1</tessellate>
				<coordinates>
					0.3925534375,52.252770125,0.0
					0.39098275,52.2531315,0.0
				</coordinates>
			</LineString>
		</Placemark>
    
        <Placemark>
			<name>branch_part14</name>
			<TimeSpan>
				<begin>2003-04-07</begin>
			</TimeSpan>
			<styleUrl>#edge_M32_B03_style</styleUrl>
			<LineString>
				<altitudeMode>clampToGround</altitudeMode>
				<tessellate>1</tessellate>
				<coordinates>
					0.39098275,52.2531315,0.0
					0.3894120625,52.253492875,0.0
				</coordinates>
			</LineString>
		</Placemark>
    
        <Placemark>
			<name>branch_part15</name>
			<TimeSpan>
				<begin>2003-04-08</begin>
			</TimeSpan>
			<styleUrl>#edge_M32_B03_style</styleUrl>
			<LineString>
				<altitudeMode>clampToGround</altitudeMode>
				<tessellate>1</tessellate>
				<coordinates>
					0.3894120625,52.253492875,0.0
					0.387841375,52.25385425,0.0
				</coordinates>
			</LineString>
		</Placemark>
    
        <Placemark>
			<name>branch_part16</name>
			<TimeSpan>
				<begin>2003-04-09</begin>
			</TimeSpan>
			<styleUrl>#edge_M32_B03_style</styleUrl>
			<LineString>
				<altitudeMode>clampToGround</altitudeMode>
				<tessellate>1</tessellate>
				<coordinates>
					0.387841375,52.25385425,0.0
					0.3862706875,52.254215625,0.0
				</coordinates>
			</LineString>
		</Placemark>
    
        <Placemark>
			<name>branch_part17</name>
			<TimeSpan>
				<begin>2003-04-10</begin>
			</TimeSpan>
			<styleUrl>#edge_M32_B03_style</styleUrl>
			<LineString>
				<altitudeMode>clampToGround</altitudeMode>
				<tessellate>1</tessellate>
				<coordinates>
					0.3862706875,52.254215625,0.0
					0.3847,52.254577,0.0
				</coordinates>
			</LineString>
		</Placemark>
    </Folder>
   <Folder>
                 <name>edge_P35_E13</name>
  
        <Placemark>
			<name>branch_part1</name>
			<TimeSpan>
				<begin>2003-03-31</begin>
			</TimeSpan>
			<styleUrl>#edge_P35_E13_style</styleUrl>
			<LineString>
				<altitudeMode>clampToGround</altitudeMode>
				<tessellate>1</tessellate>
				<coordinates>
					0.421517,52.25515,0.0
					0.421517,52.25515,0.0
				</coordinates>
			</LineString>
		</Placemark>
    
        <Placemark>
			<name>branch_part2</name>
			<TimeSpan>
				<begin>2003-04-01</begin>
			</TimeSpan>
			<styleUrl>#edge_P35_E13_style</styleUrl>
			<LineString>
				<altitudeMode>clampToGround</altitudeMode>
				<tessellate>1</tessellate>
				<coordinates>
					0.421517,52.25515,0.0
					0.4225945,52.2546921428571,0.0
				</coordinates>
			</LineString>
		</Placemark>
    
        <Placemark>
			<name>branch_part3</name>
			<TimeSpan>
				<begin>2003-04-02</begin>
			</TimeSpan>
			<styleUrl>#edge_P35_E13_style</styleUrl>
			<LineString>
				<altitudeMode>clampToGround</altitudeMode>
				<tessellate>1</tessellate>
				<coordinates>
					0.4225945,52.2546921428571,0.0
					0.423672,52.2542342857143,0.0
				</coordinates>
			</LineString>
		</Placemark>
    
        <Placemark>
			<name>branch_part4</name>
			<TimeSpan>
				<begin>2003-04-03</begin>
			</TimeSpan>
			<styleUrl>#edge_P35_E13_style</styleUrl>
			<LineString>
				<altitudeMode>clampToGround</altitudeMode>
				<tessellate>1</tessellate>
				<coordinates>
					0.423672,52.2542342857143,0.0
					0.4247495,52.2537764285714,0.0
				</coordinates>
			</LineString>
		</Placemark>
    
        <Placemark>
			<name>branch_part5</name>
			<TimeSpan>
				<begin>2003-04-04</begin>
			</TimeSpan>
			<styleUrl>#edge_P35_E13_style</styleUrl>
			<LineString>
				<altitudeMode>clampToGround</altitudeMode>
				<tessellate>1</tessellate>
				<coordinates>
					0.4247495,52.2537764285714,0.0
					0.425827,52.2533185714286,0.0
				</coordinates>
			</LineString>
		</Placemark>
    
        <Placemark>
			<name>branch_part6</name>
			<TimeSpan>
				<begin>2003-04-05</begin>
			</TimeSpan>
			<styleUrl>#edge_P35_E13_style</styleUrl>
			<LineString>
				<altitudeMode>clampToGround</altitudeMode>
				<tessellate>1</tessellate>
				<coordinates>
					0.425827,52.2533185714286,0.0
					0.4269045,52.2528607142857,0.0
				</coordinates>
			</LineString>
		</Placemark>
    
        <Placemark>
			<name>branch_part7</name>
			<TimeSpan>
				<begin>2003-04-06</begin>
			</TimeSpan>
			<styleUrl>#edge_P35_E13_style</styleUrl>
			<LineString>
				<altitudeMode>clampToGround</altitudeMode>
				<tessellate>1</tessellate>
				<coordinates>
					0.4269045,52.2528607142857,0.0
					0.427982,52.2524028571429,0.0
				</coordinates>
			</LineString>
		</Placemark>
    
        <Placemark>
			<name>branch_part8</name>
			<TimeSpan>
				<begin>2003-04-07</begin>
			</TimeSpan>
			<styleUrl>#edge_P35_E13_style</styleUrl>
			<LineString>
				<altitudeMode>clampToGround</altitudeMode>
				<tessellate>1</tessellate>
				<coordinates>
					0.427982,52.2524028571429,0.0
					0.4290595,52.251945,0.0
				</coordinates>
			</LineString>
		</Placemark>
    
        <Placemark>
			<name>branch_part9</name>
			<TimeSpan>
				<begin>2003-04-08</begin>
			</TimeSpan>
			<styleUrl>#edge_P35_E13_style</styleUrl>
			<LineString>
				<altitudeMode>clampToGround</altitudeMode>
				<tessellate>1</tessellate>
				<coordinates>
					0.4290595,52.251945,0.0
					0.430137,52.2514871428571,0.0
				</coordinates>
			</LineString>
		</Placemark>
    
        <Placemark>
			<name>branch_part10</name>
			<TimeSpan>
				<begin>2003-04-09</begin>
			</TimeSpan>
			<styleUrl>#edge_P35_E13_style</styleUrl>
			<LineString>
				<altitudeMode>clampToGround</altitudeMode>
				<tessellate>1</tessellate>
				<coordinates>
					0.430137,52.2514871428571,0.0
					0.4312145,52.2510292857143,0.0
				</coordinates>
			</LineString>
		</Placemark>
    
        <Placemark>
			<name>branch_part11</name>
			<TimeSpan>
				<begin>2003-04-10</begin>
			</TimeSpan>
			<styleUrl>#edge_P35_E13_style</styleUrl>
			<LineString>
				<altitudeMode>clampToGround</altitudeMode>
				<tessellate>1</tessellate>
				<coordinates>
					0.4312145,52.2510292857143,0.0
					0.432292,52.2505714285714,0.0
				</coordinates>
			</LineString>
		</Placemark>
    
        <Placemark>
			<name>branch_part12</name>
			<TimeSpan>
				<begin>2003-04-11</begin>
			</TimeSpan>
			<styleUrl>#edge_P35_E13_style</styleUrl>
			<LineString>
				<altitudeMode>clampToGround</altitudeMode>
				<tessellate>1</tessellate>
				<coordinates>
					0.432292,52.2505714285714,0.0
					0.4333695,52.2501135714286,0.0
				</coordinates>
			</LineString>
		</Placemark>
    
        <Placemark>
			<name>branch_part13</name>
			<TimeSpan>
				<begin>2003-04-12</begin>
			</TimeSpan>
			<styleUrl>#edge_P35_E13_style</styleUrl>
			<LineString>
				<altitudeMode>clampToGround</altitudeMode>
				<tessellate>1</tessellate>
				<coordinates>
					0.4333695,52.2501135714286,0.0
					0.434447,52.2496557142857,0.0
				</coordinates>
			</LineString>
		</Placemark>
    
        <Placemark>
			<name>branch_part14</name>
			<TimeSpan>
				<begin>2003-04-13</begin>
			</TimeSpan>
			<styleUrl>#edge_P35_E13_style</styleUrl>
			<LineString>
				<altitudeMode>clampToGround</altitudeMode>
				<tessellate>1</tessellate>
				<coordinates>
					0.434447,52.2496557142857,0.0
					0.4355245,52.2491978571429,0.0
				</coordinates>
			</LineString>
		</Placemark>
    
        <Placemark>
			<name>branch_part15</name>
			<TimeSpan>
				<begin>2003-04-14</begin>
			</TimeSpan>
			<styleUrl>#edge_P35_E13_style</styleUrl>
			<LineString>
				<altitudeMode>clampToGround</altitudeMode>
				<tessellate>1</tessellate>
				<coordinates>
					0.4355245,52.2491978571429,0.0
					0.436602,52.24874,0.0
				</coordinates>
			</LineString>
		</Placemark>
    </Folder>
   <Folder>
                 <name>edge_L27_F11</name>
  
        <Placemark>
			<name>branch_part1</name>
			<TimeSpan>
				<begin>2003-03-28</begin>
			</TimeSpan>
			<styleUrl>#edge_L27_F11_style</styleUrl>
			<LineString>
				<altitudeMode>clampToGround</altitudeMode>
				<tessellate>1</tessellate>
				<coordinates>
					0.386876,52.24439,0.0
					0.386876,52.24439,0.0
				</coordinates>
			</LineString>
		</Placemark>
    
        <Placemark>
			<name>branch_part2</name>
			<TimeSpan>
				<begin>2003-03-29</begin>
			</TimeSpan>
			<styleUrl>#edge_L27_F11_style</styleUrl>
			<LineString>
				<altitudeMode>clampToGround</altitudeMode>
				<tessellate>1</tessellate>
				<coordinates>
					0.386876,52.24439,0.0
					0.386227604818182,52.2448079181818,0.0
				</coordinates>
			</LineString>
		</Placemark>
    
        <Placemark>
			<name>branch_part3</name>
			<TimeSpan>
				<begin>2003-03-30</begin>
			</TimeSpan>
			<styleUrl>#edge_L27_F11_style</styleUrl>
			<LineString>
				<altitudeMode>clampToGround</altitudeMode>
				<tessellate>1</tessellate>
				<coordinates>
					0.386227604818182,52.2448079181818,0.0
					0.385579209636364,52.2452258363636,0.0
				</coordinates>
			</LineString>
		</Placemark>
    
        <Placemark>
			<name>branch_part4</name>
			<TimeSpan>
				<begin>2003-03-31</begin>
			</TimeSpan>
			<styleUrl>#edge_L27_F11_style</styleUrl>
			<LineString>
				<altitudeMode>clampToGround</altitudeMode>
				<tessellate>1</tessellate>
				<coordinates>
					0.385579209636364,52.2452258363636,0.0
					0.384930814454545,52.2456437545455,0.0
				</coordinates>
			</LineString>
		</Placemark>
    
        <Placemark>
			<name>branch_part5</name>
			<TimeSpan>
				<begin>2003-04-01</begin>
			</TimeSpan>
			<styleUrl>#edge_L27_F11_style</styleUrl>
			<LineString>
				<altitudeMode>clampToGround</altitudeMode>
				<tessellate>1</tessellate>
				<coordinates>
					0.384930814454545,52.2456437545455,0.0
					0.384282419272727,52.2460616727273,0.0
				</coordinates>
			</LineString>
		</Placemark>
    
        <Placemark>
			<name>branch_part6</name>
			<TimeSpan>
				<begin>2003-04-02</begin>
			</TimeSpan>
			<styleUrl>#edge_L27_F11_style</styleUrl>
			<LineString>
				<altitudeMode>clampToGround</altitudeMode>
				<tessellate>1</tessellate>
				<coordinates>
					0.384282419272727,52.2460616727273,0.0
					0.383634024090909,52.2464795909091,0.0
				</coordinates>
			</LineString>
		</Placemark>
    
        <Placemark>
			<name>branch_part7</name>
			<TimeSpan>
				<begin>2003-04-03</begin>
			</TimeSpan>
			<styleUrl>#edge_L27_F11_style</styleUrl>
			<LineString>
				<altitudeMode>clampToGround</altitudeMode>
				<tessellate>1</tessellate>
				<coordinates>
					0.383634024090909,52.2464795909091,0.0
					0.382985628909091,52.2468975090909,0.0
				</coordinates>
			</LineString>
		</Placemark>
    
        <Placemark>
			<name>branch_part8</name>
			<TimeSpan>
				<begin>2003-04-04</begin>
			</TimeSpan>
			<styleUrl>#edge_L27_F11_style</styleUrl>
			<LineString>
				<altitudeMode>clampToGround</altitudeMode>
				<tessellate>1</tessellate>
				<coordinates>
					0.382985628909091,52.2468975090909,0.0
					0.382337233727273,52.2473154272727,0.0
				</coordinates>
			</LineString>
		</Placemark>
    
        <Placemark>
			<name>branch_part9</name>
			<TimeSpan>
				<begin>2003-04-05</begin>
			</TimeSpan>
			<styleUrl>#edge_L27_F11_style</styleUrl>
			<LineString>
				<altitudeMode>clampToGround</altitudeMode>
				<tessellate>1</tessellate>
				<coordinates>
					0.382337233727273,52.2473154272727,0.0
					0.381688838545455,52.2477333454545,0.0
				</coordinates>
			</LineString>
		</Placemark>
    
        <Placemark>
			<name>branch_part10</name>
			<TimeSpan>
				<begin>2003-04-06</begin>
			</TimeSpan>
			<styleUrl>#edge_L27_F11_style</styleUrl>
			<LineString>
				<altitudeMode>clampToGround</altitudeMode>
				<tessellate>1</tessellate>
				<coordinates>
					0.381688838545455,52.2477333454545,0.0
					0.381040443363636,52.2481512636364,0.0
				</coordinates>
			</LineString>
		</Placemark>
    
        <Placemark>
			<name>branch_part11</name>
			<TimeSpan>
				<begin>2003-04-07</begin>
			</TimeSpan>
			<styleUrl>#edge_L27_F11_style</styleUrl>
			<LineString>
				<altitudeMode>clampToGround</altitudeMode>
				<tessellate>1</tessellate>
				<coordinates>
					0.381040443363636,52.2481512636364,0.0
					0.380392048181818,52.2485691818182,0.0
				</coordinates>
			</LineString>
		</Placemark>
    
        <Placemark>
			<name>branch_part12</name>
			<TimeSpan>
				<begin>2003-04-08</begin>
			</TimeSpan>
			<styleUrl>#edge_L27_F11_style</styleUrl>
			<LineString>
				<altitudeMode>clampToGround</altitudeMode>
				<tessellate>1</tessellate>
				<coordinates>
					0.380392048181818,52.2485691818182,0.0
					0.379743653,52.2489871,0.0
				</coordinates>
			</LineString>
		</Placemark>
    </Folder>
   <Folder>
                 <name>edge_L40_L39</name>
  
        <Placemark>
			<name>branch_part1</name>
			<TimeSpan>
				<begin>2003-04-15</begin>
			</TimeSpan>
			<styleUrl>#edge_L40_L39_style</styleUrl>
			<LineString>
				<altitudeMode>clampToGround</altitudeMode>
				<tessellate>1</tessellate>
				<coordinates>
					0.379908128,52.24934725,0.0
					0.379908128,52.24934725,0.0
				</coordinates>
			</LineString>
		</Placemark>
    
        <Placemark>
			<name>branch_part2</name>
			<TimeSpan>
				<begin>2003-04-16</begin>
			</TimeSpan>
			<styleUrl>#edge_L40_L39_style</styleUrl>
			<LineString>
				<altitudeMode>clampToGround</altitudeMode>
				<tessellate>1</tessellate>
				<coordinates>
					0.379908128,52.24934725,0.0
					0.379981926,52.24926208,0.0
				</coordinates>
			</LineString>
		</Placemark>
    </Folder>
   <Folder>
                 <name>edge_U49_E10</name>
  
        <Placemark>
			<name>branch_part1</name>
			<TimeSpan>
				<begin>2003-03-28</begin>
			</TimeSpan>
			<styleUrl>#edge_U49_E10_style</styleUrl>
			<LineString>
				<altitudeMode>clampToGround</altitudeMode>
				<tessellate>1</tessellate>
				<coordinates>
					0.421317,52.25535,0.0
					0.421317,52.25535,0.0
				</coordinates>
			</LineString>
		</Placemark>
    
        <Placemark>
			<name>branch_part2</name>
			<TimeSpan>
				<begin>2003-03-29</begin>
			</TimeSpan>
			<styleUrl>#edge_U49_E10_style</styleUrl>
			<LineString>
				<altitudeMode>clampToGround</altitudeMode>
				<tessellate>1</tessellate>
				<coordinates>
					0.421317,52.25535,0.0
					0.421342838709677,52.2553864193548,0.0
				</coordinates>
			</LineString>
		</Placemark>
    
        <Placemark>
			<name>branch_part3</name>
			<TimeSpan>
				<begin>2003-03-30</begin>
			</TimeSpan>
			<styleUrl>#edge_U49_E10_style</styleUrl>
			<LineString>
				<altitudeMode>clampToGround</altitudeMode>
				<tessellate>1</tessellate>
				<coordinates>
					0.421342838709677,52.2553864193548,0.0
					0.421368677419355,52.2554228387097,0.0
				</coordinates>
			</LineString>
		</Placemark>
    
        <Placemark>
			<name>branch_part4</name>
			<TimeSpan>
				<begin>2003-03-31</begin>
			</TimeSpan>
			<styleUrl>#edge_U49_E10_style</styleUrl>
			<LineString>
				<altitudeMode>clampToGround</altitudeMode>
				<tessellate>1</tessellate>
				<coordinates>
					0.421368677419355,52.2554228387097,0.0
					0.421394516129032,52.2554592580645,0.0
				</coordinates>
			</LineString>
		</Placemark>
    
        <Placemark>
			<name>branch_part5</name>
			<TimeSpan>
				<begin>2003-04-01</begin>
			</TimeSpan>
			<styleUrl>#edge_U49_E10_style</styleUrl>
			<LineString>
				<altitudeMode>clampToGround</altitudeMode>
				<tessellate>1</tessellate>
				<coordinates>
					0.421394516129032,52.2554592580645,0.0
					0.42142035483871,52.2554956774194,0.0
				</coordinates>
			</LineString>
		</Placemark>
    
        <Placemark>
			<name>branch_part6</name>
			<TimeSpan>
				<begin>2003-04-02</begin>
			</TimeSpan>
			<styleUrl>#edge_U49_E10_style</styleUrl>
			<LineString>
				<altitudeMode>clampToGround</altitudeMode>
				<tessellate>1</tessellate>
				<coordinates>
					0.42142035483871,52.2554956774194,0.0
					0.421446193548387,52.2555320967742,0.0
				</coordinates>
			</LineString>
		</Placemark>
    
        <Placemark>
			<name>branch_part7</name>
			<TimeSpan>
				<begin>2003-04-03</begin>
			</TimeSpan>
			<styleUrl>#edge_U49_E10_style</styleUrl>
			<LineString>
				<altitudeMode>clampToGround</altitudeMode>
				<tessellate>1</tessellate>
				<coordinates>
					0.421446193548387,52.2555320967742,0.0
					0.421472032258065,52.255568516129,0.0
				</coordinates>
			</LineString>
		</Placemark>
    
        <Placemark>
			<name>branch_part8</name>
			<TimeSpan>
				<begin>2003-04-04</begin>
			</TimeSpan>
			<styleUrl>#edge_U49_E10_style</styleUrl>
			<LineString>
				<altitudeMode>clampToGround</altitudeMode>
				<tessellate>1</tessellate>
				<coordinates>
					0.421472032258065,52.255568516129,0.0
					0.421497870967742,52.2556049354839,0.0
				</coordinates>
			</LineString>
		</Placemark>
    
        <Placemark>
			<name>branch_part9</name>
			<TimeSpan>
				<begin>2003-04-05</begin>
			</TimeSpan>
			<styleUrl>#edge_U49_E10_style</styleUrl>
			<LineString>
				<altitudeMode>clampToGround</altitudeMode>
				<tessellate>1</tessellate>
				<coordinates>
					0.421497870967742,52.2556049354839,0.0
					0.421523709677419,52.2556413548387,0.0
				</coordinates>
			</LineString>
		</Placemark>
    
        <Placemark>
			<name>branch_part10</name>
			<TimeSpan>
				<begin>2003-04-06</begin>
			</TimeSpan>
			<styleUrl>#edge_U49_E10_style</styleUrl>
			<LineString>
				<altitudeMode>clampToGround</altitudeMode>
				<tessellate>1</tessellate>
				<coordinates>
					0.421523709677419,52.2556413548387,0.0
					0.421549548387097,52.2556777741936,0.0
				</coordinates>
			</LineString>
		</Placemark>
    
        <Placemark>
			<name>branch_part11</name>
			<TimeSpan>
				<begin>2003-04-07</begin>
			</TimeSpan>
			<styleUrl>#edge_U49_E10_style</styleUrl>
			<LineString>
				<altitudeMode>clampToGround</altitudeMode>
				<tessellate>1</tessellate>
				<coordinates>
					0.421549548387097,52.2556777741936,0.0
					0.421575387096774,52.2557141935484,0.0
				</coordinates>
			</LineString>
		</Placemark>
    
        <Placemark>
			<name>branch_part12</name>
			<TimeSpan>
				<begin>2003-04-08</begin>
			</TimeSpan>
			<styleUrl>#edge_U49_E10_style</styleUrl>
			<LineString>
				<altitudeMode>clampToGround</altitudeMode>
				<tessellate>1</tessellate>
				<coordinates>
					0.421575387096774,52.2557141935484,0.0
					0.421601225806452,52.2557506129032,0.0
				</coordinates>
			</LineString>
		</Placemark>
    
        <Placemark>
			<name>branch_part13</name>
			<TimeSpan>
				<begin>2003-04-09</begin>
			</TimeSpan>
			<styleUrl>#edge_U49_E10_style</styleUrl>
			<LineString>
				<altitudeMode>clampToGround</altitudeMode>
				<tessellate>1</tessellate>
				<coordinates>
					0.421601225806452,52.2557506129032,0.0
					0.421627064516129,52.2557870322581,0.0
				</coordinates>
			</LineString>
		</Placemark>
    
        <Placemark>
			<name>branch_part14</name>
			<TimeSpan>
				<begin>2003-04-10</begin>
			</TimeSpan>
			<styleUrl>#edge_U49_E10_style</styleUrl>
			<LineString>
				<altitudeMode>clampToGround</altitudeMode>
				<tessellate>1</tessellate>
				<coordinates>
					0.421627064516129,52.2557870322581,0.0
					0.421652903225806,52.2558234516129,0.0
				</coordinates>
			</LineString>
		</Placemark>
    
        <Placemark>
			<name>branch_part15</name>
			<TimeSpan>
				<begin>2003-04-11</begin>
			</TimeSpan>
			<styleUrl>#edge_U49_E10_style</styleUrl>
			<LineString>
				<altitudeMode>clampToGround</altitudeMode>
				<tessellate>1</tessellate>
				<coordinates>
					0.421652903225806,52.2558234516129,0.0
					0.421678741935484,52.2558598709677,0.0
				</coordinates>
			</LineString>
		</Placemark>
    
        <Placemark>
			<name>branch_part16</name>
			<TimeSpan>
				<begin>2003-04-12</begin>
			</TimeSpan>
			<styleUrl>#edge_U49_E10_style</styleUrl>
			<LineString>
				<altitudeMode>clampToGround</altitudeMode>
				<tessellate>1</tessellate>
				<coordinates>
					0.421678741935484,52.2558598709677,0.0
					0.421704580645161,52.2558962903226,0.0
				</coordinates>
			</LineString>
		</Placemark>
    
        <Placemark>
			<name>branch_part17</name>
			<TimeSpan>
				<begin>2003-04-13</begin>
			</TimeSpan>
			<styleUrl>#edge_U49_E10_style</styleUrl>
			<LineString>
				<altitudeMode>clampToGround</altitudeMode>
				<tessellate>1</tessellate>
				<coordinates>
					0.421704580645161,52.2558962903226,0.0
					0.421730419354839,52.2559327096774,0.0
				</coordinates>
			</LineString>
		</Placemark>
    
        <Placemark>
			<name>branch_part18</name>
			<TimeSpan>
				<begin>2003-04-14</begin>
			</TimeSpan>
			<styleUrl>#edge_U49_E10_style</styleUrl>
			<LineString>
				<altitudeMode>clampToGround</altitudeMode>
				<tessellate>1</tessellate>
				<coordinates>
					0.421730419354839,52.2559327096774,0.0
					0.421756258064516,52.2559691290323,0.0
				</coordinates>
			</LineString>
		</Placemark>
    
        <Placemark>
			<name>branch_part19</name>
			<TimeSpan>
				<begin>2003-04-15</begin>
			</TimeSpan>
			<styleUrl>#edge_U49_E10_style</styleUrl>
			<LineString>
				<altitudeMode>clampToGround</altitudeMode>
				<tessellate>1</tessellate>
				<coordinates>
					0.421756258064516,52.2559691290323,0.0
					0.421782096774194,52.2560055483871,0.0
				</coordinates>
			</LineString>
		</Placemark>
    
        <Placemark>
			<name>branch_part20</name>
			<TimeSpan>
				<begin>2003-04-16</begin>
			</TimeSpan>
			<styleUrl>#edge_U49_E10_style</styleUrl>
			<LineString>
				<altitudeMode>clampToGround</altitudeMode>
				<tessellate>1</tessellate>
				<coordinates>
					0.421782096774194,52.2560055483871,0.0
					0.421807935483871,52.2560419677419,0.0
				</coordinates>
			</LineString>
		</Placemark>
    
        <Placemark>
			<name>branch_part21</name>
			<TimeSpan>
				<begin>2003-04-17</begin>
			</TimeSpan>
			<styleUrl>#edge_U49_E10_style</styleUrl>
			<LineString>
				<altitudeMode>clampToGround</altitudeMode>
				<tessellate>1</tessellate>
				<coordinates>
					0.421807935483871,52.2560419677419,0.0
					0.421833774193548,52.2560783870968,0.0
				</coordinates>
			</LineString>
		</Placemark>
    
        <Placemark>
			<name>branch_part22</name>
			<TimeSpan>
				<begin>2003-04-18</begin>
			</TimeSpan>
			<styleUrl>#edge_U49_E10_style</styleUrl>
			<LineString>
				<altitudeMode>clampToGround</altitudeMode>
				<tessellate>1</tessellate>
				<coordinates>
					0.421833774193548,52.2560783870968,0.0
					0.421859612903226,52.2561148064516,0.0
				</coordinates>
			</LineString>
		</Placemark>
    
        <Placemark>
			<name>branch_part23</name>
			<TimeSpan>
				<begin>2003-04-19</begin>
			</TimeSpan>
			<styleUrl>#edge_U49_E10_style</styleUrl>
			<LineString>
				<altitudeMode>clampToGround</altitudeMode>
				<tessellate>1</tessellate>
				<coordinates>
					0.421859612903226,52.2561148064516,0.0
					0.421885451612903,52.2561512258065,0.0
				</coordinates>
			</LineString>
		</Placemark>
    
        <Placemark>
			<name>branch_part24</name>
			<TimeSpan>
				<begin>2003-04-20</begin>
			</TimeSpan>
			<styleUrl>#edge_U49_E10_style</styleUrl>
			<LineString>
				<altitudeMode>clampToGround</altitudeMode>
				<tessellate>1</tessellate>
				<coordinates>
					0.421885451612903,52.2561512258065,0.0
					0.421911290322581,52.2561876451613,0.0
				</coordinates>
			</LineString>
		</Placemark>
    
        <Placemark>
			<name>branch_part25</name>
			<TimeSpan>
				<begin>2003-04-21</begin>
			</TimeSpan>
			<styleUrl>#edge_U49_E10_style</styleUrl>
			<LineString>
				<altitudeMode>clampToGround</altitudeMode>
				<tessellate>1</tessellate>
				<coordinates>
					0.421911290322581,52.2561876451613,0.0
					0.421937129032258,52.2562240645161,0.0
				</coordinates>
			</LineString>
		</Placemark>
    
        <Placemark>
			<name>branch_part26</name>
			<TimeSpan>
				<begin>2003-04-22</begin>
			</TimeSpan>
			<styleUrl>#edge_U49_E10_style</styleUrl>
			<LineString>
				<altitudeMode>clampToGround</altitudeMode>
				<tessellate>1</tessellate>
				<coordinates>
					0.421937129032258,52.2562240645161,0.0
					0.421962967741935,52.256260483871,0.0
				</coordinates>
			</LineString>
		</Placemark>
    
        <Placemark>
			<name>branch_part27</name>
			<TimeSpan>
				<begin>2003-04-23</begin>
			</TimeSpan>
			<styleUrl>#edge_U49_E10_style</styleUrl>
			<LineString>
				<altitudeMode>clampToGround</altitudeMode>
				<tessellate>1</tessellate>
				<coordinates>
					0.421962967741935,52.256260483871,0.0
					0.421988806451613,52.2562969032258,0.0
				</coordinates>
			</LineString>
		</Placemark>
    
        <Placemark>
			<name>branch_part28</name>
			<TimeSpan>
				<begin>2003-04-24</begin>
			</TimeSpan>
			<styleUrl>#edge_U49_E10_style</styleUrl>
			<LineString>
				<altitudeMode>clampToGround</altitudeMode>
				<tessellate>1</tessellate>
				<coordinates>
					0.421988806451613,52.2562969032258,0.0
					0.42201464516129,52.2563333225807,0.0
				</coordinates>
			</LineString>
		</Placemark>
    
        <Placemark>
			<name>branch_part29</name>
			<TimeSpan>
				<begin>2003-04-25</begin>
			</TimeSpan>
			<styleUrl>#edge_U49_E10_style</styleUrl>
			<LineString>
				<altitudeMode>clampToGround</altitudeMode>
				<tessellate>1</tessellate>
				<coordinates>
					0.42201464516129,52.2563333225807,0.0
					0.422040483870968,52.2563697419355,0.0
				</coordinates>
			</LineString>
		</Placemark>
    
        <Placemark>
			<name>branch_part30</name>
			<TimeSpan>
				<begin>2003-04-26</begin>
			</TimeSpan>
			<styleUrl>#edge_U49_E10_style</styleUrl>
			<LineString>
				<altitudeMode>clampToGround</altitudeMode>
				<tessellate>1</tessellate>
				<coordinates>
					0.422040483870968,52.2563697419355,0.0
					0.422066322580645,52.2564061612903,0.0
				</coordinates>
			</LineString>
		</Placemark>
    
        <Placemark>
			<name>branch_part31</name>
			<TimeSpan>
				<begin>2003-04-27</begin>
			</TimeSpan>
			<styleUrl>#edge_U49_E10_style</styleUrl>
			<LineString>
				<altitudeMode>clampToGround</altitudeMode>
				<tessellate>1</tessellate>
				<coordinates>
					0.422066322580645,52.2564061612903,0.0
					0.422092161290323,52.2564425806452,0.0
				</coordinates>
			</LineString>
		</Placemark>
    
        <Placemark>
			<name>branch_part32</name>
			<TimeSpan>
				<begin>2003-04-28</begin>
			</TimeSpan>
			<styleUrl>#edge_U49_E10_style</styleUrl>
			<LineString>
				<altitudeMode>clampToGround</altitudeMode>
				<tessellate>1</tessellate>
				<coordinates>
					0.422092161290323,52.2564425806452,0.0
					0.422118,52.256479,0.0
				</coordinates>
			</LineString>
		</Placemark>
    </Folder>
   <Folder>
                 <name>edge_L30_F11</name>
  
        <Placemark>
			<name>branch_part1</name>
			<TimeSpan>
				<begin>2003-03-28</begin>
			</TimeSpan>
			<styleUrl>#edge_L30_F11_style</styleUrl>
			<LineString>
				<altitudeMode>clampToGround</altitudeMode>
				<tessellate>1</tessellate>
				<coordinates>
					0.386876,52.24439,0.0
					0.386876,52.24439,0.0
				</coordinates>
			</LineString>
		</Placemark>
    
        <Placemark>
			<name>branch_part2</name>
			<TimeSpan>
				<begin>2003-03-29</begin>
			</TimeSpan>
			<styleUrl>#edge_L30_F11_style</styleUrl>
			<LineString>
				<altitudeMode>clampToGround</altitudeMode>
				<tessellate>1</tessellate>
				<coordinates>
					0.386876,52.24439,0.0
					0.386216188545455,52.2448329163636,0.0
				</coordinates>
			</LineString>
		</Placemark>
    
        <Placemark>
			<name>branch_part3</name>
			<TimeSpan>
				<begin>2003-03-30</begin>
			</TimeSpan>
			<styleUrl>#edge_L30_F11_style</styleUrl>
			<LineString>
				<altitudeMode>clampToGround</altitudeMode>
				<tessellate>1</tessellate>
				<coordinates>
					0.386216188545455,52.2448329163636,0.0
					0.385556377090909,52.2452758327273,0.0
				</coordinates>
			</LineString>
		</Placemark>
    
        <Placemark>
			<name>branch_part4</name>
			<TimeSpan>
				<begin>2003-03-31</begin>
			</TimeSpan>
			<styleUrl>#edge_L30_F11_style</styleUrl>
			<LineString>
				<altitudeMode>clampToGround</altitudeMode>
				<tessellate>1</tessellate>
				<coordinates>
					0.385556377090909,52.2452758327273,0.0
					0.384896565636364,52.2457187490909,0.0
				</coordinates>
			</LineString>
		</Placemark>
    
        <Placemark>
			<name>branch_part5</name>
			<TimeSpan>
				<begin>2003-04-01</begin>
			</TimeSpan>
			<styleUrl>#edge_L30_F11_style</styleUrl>
			<LineString>
				<altitudeMode>clampToGround</altitudeMode>
				<tessellate>1</tessellate>
				<coordinates>
					0.384896565636364,52.2457187490909,0.0
					0.384236754181818,52.2461616654545,0.0
				</coordinates>
			</LineString>
		</Placemark>
    
        <Placemark>
			<name>branch_part6</name>
			<TimeSpan>
				<begin>2003-04-02</begin>
			</TimeSpan>
			<styleUrl>#edge_L30_F11_style</styleUrl>
			<LineString>
				<altitudeMode>clampToGround</altitudeMode>
				<tessellate>1</tessellate>
				<coordinates>
					0.384236754181818,52.2461616654545,0.0
					0.383576942727273,52.2466045818182,0.0
				</coordinates>
			</LineString>
		</Placemark>
    
        <Placemark>
			<name>branch_part7</name>
			<TimeSpan>
				<begin>2003-04-03</begin>
			</TimeSpan>
			<styleUrl>#edge_L30_F11_style</styleUrl>
			<LineString>
				<altitudeMode>clampToGround</altitudeMode>
				<tessellate>1</tessellate>
				<coordinates>
					0.383576942727273,52.2466045818182,0.0
					0.382917131272727,52.2470474981818,0.0
				</coordinates>
			</LineString>
		</Placemark>
    
        <Placemark>
			<name>branch_part8</name>
			<TimeSpan>
				<begin>2003-04-04</begin>
			</TimeSpan>
			<styleUrl>#edge_L30_F11_style</styleUrl>
			<LineString>
				<altitudeMode>clampToGround</altitudeMode>
				<tessellate>1</tessellate>
				<coordinates>
					0.382917131272727,52.2470474981818,0.0
					0.382257319818182,52.2474904145455,0.0
				</coordinates>
			</LineString>
		</Placemark>
    
        <Placemark>
			<name>branch_part9</name>
			<TimeSpan>
				<begin>2003-04-05</begin>
			</TimeSpan>
			<styleUrl>#edge_L30_F11_style</styleUrl>
			<LineString>
				<altitudeMode>clampToGround</altitudeMode>
				<tessellate>1</tessellate>
				<coordinates>
					0.382257319818182,52.2474904145455,0.0
					0.381597508363636,52.2479333309091,0.0
				</coordinates>
			</LineString>
		</Placemark>
    
        <Placemark>
			<name>branch_part10</name>
			<TimeSpan>
				<begin>2003-04-06</begin>
			</TimeSpan>
			<styleUrl>#edge_L30_F11_style</styleUrl>
			<LineString>
				<altitudeMode>clampToGround</altitudeMode>
				<tessellate>1</tessellate>
				<coordinates>
					0.381597508363636,52.2479333309091,0.0
					0.380937696909091,52.2483762472727,0.0
				</coordinates>
			</LineString>
		</Placemark>
    
        <Placemark>
			<name>branch_part11</name>
			<TimeSpan>
				<begin>2003-04-07</begin>
			</TimeSpan>
			<styleUrl>#edge_L30_F11_style</styleUrl>
			<LineString>
				<altitudeMode>clampToGround</altitudeMode>
				<tessellate>1</tessellate>
				<coordinates>
					0.380937696909091,52.2483762472727,0.0
					0.380277885454545,52.2488191636364,0.0
				</coordinates>
			</LineString>
		</Placemark>
    
        <Placemark>
			<name>branch_part12</name>
			<TimeSpan>
				<begin>2003-04-08</begin>
			</TimeSpan>
			<styleUrl>#edge_L30_F11_style</styleUrl>
			<LineString>
				<altitudeMode>clampToGround</altitudeMode>
				<tessellate>1</tessellate>
				<coordinates>
					0.380277885454545,52.2488191636364,0.0
					0.379618074,52.24926208,0.0
				</coordinates>
			</LineString>
		</Placemark>
    </Folder>
   <Folder>
                 <name>edge_G08_E07</name>
  
        <Placemark>
			<name>branch_part1</name>
			<TimeSpan>
				<begin>2003-03-27</begin>
			</TimeSpan>
			<styleUrl>#edge_G08_E07_style</styleUrl>
			<LineString>
				<altitudeMode>clampToGround</altitudeMode>
				<tessellate>1</tessellate>
				<coordinates>
					0.421175579,52.25529142,0.0
					0.421175579,52.25529142,0.0
				</coordinates>
			</LineString>
		</Placemark>
    
        <Placemark>
			<name>branch_part2</name>
			<TimeSpan>
				<begin>2003-03-28</begin>
			</TimeSpan>
			<styleUrl>#edge_G08_E07_style</styleUrl>
			<LineString>
				<altitudeMode>clampToGround</altitudeMode>
				<tessellate>1</tessellate>
				<coordinates>
					0.421175579,52.25529142,0.0
					0.407009,52.257377,0.0
				</coordinates>
			</LineString>
		</Placemark>
    </Folder>
   <Folder>
                 <name>edge_L42_D20</name>
  
        <Placemark>
			<name>branch_part1</name>
			<TimeSpan>
				<begin>2003-04-02</begin>
			</TimeSpan>
			<styleUrl>#edge_L42_D20_style</styleUrl>
			<LineString>
				<altitudeMode>clampToGround</altitudeMode>
				<tessellate>1</tessellate>
				<coordinates>
					0.409406789,52.2502128,0.0
					0.409406789,52.2502128,0.0
				</coordinates>
			</LineString>
		</Placemark>
    
        <Placemark>
			<name>branch_part2</name>
			<TimeSpan>
				<begin>2003-04-03</begin>
			</TimeSpan>
			<styleUrl>#edge_L42_D20_style</styleUrl>
			<LineString>
				<altitudeMode>clampToGround</altitudeMode>
				<tessellate>1</tessellate>
				<coordinates>
					0.409406789,52.2502128,0.0
					0.407656322,52.2501442841177,0.0
				</coordinates>
			</LineString>
		</Placemark>
    
        <Placemark>
			<name>branch_part3</name>
			<TimeSpan>
				<begin>2003-04-04</begin>
			</TimeSpan>
			<styleUrl>#edge_L42_D20_style</styleUrl>
			<LineString>
				<altitudeMode>clampToGround</altitudeMode>
				<tessellate>1</tessellate>
				<coordinates>
					0.407656322,52.2501442841177,0.0
					0.405905855,52.2500757682353,0.0
				</coordinates>
			</LineString>
		</Placemark>
    
        <Placemark>
			<name>branch_part4</name>
			<TimeSpan>
				<begin>2003-04-05</begin>
			</TimeSpan>
			<styleUrl>#edge_L42_D20_style</styleUrl>
			<LineString>
				<altitudeMode>clampToGround</altitudeMode>
				<tessellate>1</tessellate>
				<coordinates>
					0.405905855,52.2500757682353,0.0
					0.404155388,52.2500072523529,0.0
				</coordinates>
			</LineString>
		</Placemark>
    
        <Placemark>
			<name>branch_part5</name>
			<TimeSpan>
				<begin>2003-04-06</begin>
			</TimeSpan>
			<styleUrl>#edge_L42_D20_style</styleUrl>
			<LineString>
				<altitudeMode>clampToGround</altitudeMode>
				<tessellate>1</tessellate>
				<coordinates>
					0.404155388,52.2500072523529,0.0
					0.402404921,52.2499387364706,0.0
				</coordinates>
			</LineString>
		</Placemark>
    
        <Placemark>
			<name>branch_part6</name>
			<TimeSpan>
				<begin>2003-04-07</begin>
			</TimeSpan>
			<styleUrl>#edge_L42_D20_style</styleUrl>
			<LineString>
				<altitudeMode>clampToGround</altitudeMode>
				<tessellate>1</tessellate>
				<coordinates>
					0.402404921,52.2499387364706,0.0
					0.400654454,52.2498702205882,0.0
				</coordinates>
			</LineString>
		</Placemark>
    
        <Placemark>
			<name>branch_part7</name>
			<TimeSpan>
				<begin>2003-04-08</begin>
			</TimeSpan>
			<styleUrl>#edge_L42_D20_style</styleUrl>
			<LineString>
				<altitudeMode>clampToGround</altitudeMode>
				<tessellate>1</tessellate>
				<coordinates>
					0.400654454,52.2498702205882,0.0
					0.398903987,52.2498017047059,0.0
				</coordinates>
			</LineString>
		</Placemark>
    
        <Placemark>
			<name>branch_part8</name>
			<TimeSpan>
				<begin>2003-04-09</begin>
			</TimeSpan>
			<styleUrl>#edge_L42_D20_style</styleUrl>
			<LineString>
				<altitudeMode>clampToGround</altitudeMode>
				<tessellate>1</tessellate>
				<coordinates>
					0.398903987,52.2498017047059,0.0
					0.39715352,52.2497331888235,0.0
				</coordinates>
			</LineString>
		</Placemark>
    
        <Placemark>
			<name>branch_part9</name>
			<TimeSpan>
				<begin>2003-04-10</begin>
			</TimeSpan>
			<styleUrl>#edge_L42_D20_style</styleUrl>
			<LineString>
				<altitudeMode>clampToGround</altitudeMode>
				<tessellate>1</tessellate>
				<coordinates>
					0.39715352,52.2497331888235,0.0
					0.395403053,52.2496646729412,0.0
				</coordinates>
			</LineString>
		</Placemark>
    
        <Placemark>
			<name>branch_part10</name>
			<TimeSpan>
				<begin>2003-04-11</begin>
			</TimeSpan>
			<styleUrl>#edge_L42_D20_style</styleUrl>
			<LineString>
				<altitudeMode>clampToGround</altitudeMode>
				<tessellate>1</tessellate>
				<coordinates>
					0.395403053,52.2496646729412,0.0
					0.393652586,52.2495961570588,0.0
				</coordinates>
			</LineString>
		</Placemark>
    
        <Placemark>
			<name>branch_part11</name>
			<TimeSpan>
				<begin>2003-04-12</begin>
			</TimeSpan>
			<styleUrl>#edge_L42_D20_style</styleUrl>
			<LineString>
				<altitudeMode>clampToGround</altitudeMode>
				<tessellate>1</tessellate>
				<coordinates>
					0.393652586,52.2495961570588,0.0
					0.391902119,52.2495276411765,0.0
				</coordinates>
			</LineString>
		</Placemark>
    
        <Placemark>
			<name>branch_part12</name>
			<TimeSpan>
				<begin>2003-04-13</begin>
			</TimeSpan>
			<styleUrl>#edge_L42_D20_style</styleUrl>
			<LineString>
				<altitudeMode>clampToGround</altitudeMode>
				<tessellate>1</tessellate>
				<coordinates>
					0.391902119,52.2495276411765,0.0
					0.390151652,52.2494591252941,0.0
				</coordinates>
			</LineString>
		</Placemark>
    
        <Placemark>
			<name>branch_part13</name>
			<TimeSpan>
				<begin>2003-04-14</begin>
			</TimeSpan>
			<styleUrl>#edge_L42_D20_style</styleUrl>
			<LineString>
				<altitudeMode>clampToGround</altitudeMode>
				<tessellate>1</tessellate>
				<coordinates>
					0.390151652,52.2494591252941,0.0
					0.388401185,52.2493906094118,0.0
				</coordinates>
			</LineString>
		</Placemark>
    
        <Placemark>
			<name>branch_part14</name>
			<TimeSpan>
				<begin>2003-04-15</begin>
			</TimeSpan>
			<styleUrl>#edge_L42_D20_style</styleUrl>
			<LineString>
				<altitudeMode>clampToGround</altitudeMode>
				<tessellate>1</tessellate>
				<coordinates>
					0.388401185,52.2493906094118,0.0
					0.386650718,52.2493220935294,0.0
				</coordinates>
			</LineString>
		</Placemark>
    
        <Placemark>
			<name>branch_part15</name>
			<TimeSpan>
				<begin>2003-04-16</begin>
			</TimeSpan>
			<styleUrl>#edge_L42_D20_style</styleUrl>
			<LineString>
				<altitudeMode>clampToGround</altitudeMode>
				<tessellate>1</tessellate>
				<coordinates>
					0.386650718,52.2493220935294,0.0
					0.384900251,52.2492535776471,0.0
				</coordinates>
			</LineString>
		</Placemark>
    
        <Placemark>
			<name>branch_part16</name>
			<TimeSpan>
				<begin>2003-04-17</begin>
			</TimeSpan>
			<styleUrl>#edge_L42_D20_style</styleUrl>
			<LineString>
				<altitudeMode>clampToGround</altitudeMode>
				<tessellate>1</tessellate>
				<coordinates>
					0.384900251,52.2492535776471,0.0
					0.383149784,52.2491850617647,0.0
				</coordinates>
			</LineString>
		</Placemark>
    
        <Placemark>
			<name>branch_part17</name>
			<TimeSpan>
				<begin>2003-04-18</begin>
			</TimeSpan>
			<styleUrl>#edge_L42_D20_style</styleUrl>
			<LineString>
				<altitudeMode>clampToGround</altitudeMode>
				<tessellate>1</tessellate>
				<coordinates>
					0.383149784,52.2491850617647,0.0
					0.381399317,52.2491165458824,0.0
				</coordinates>
			</LineString>
		</Placemark>
    
        <Placemark>
			<name>branch_part18</name>
			<TimeSpan>
				<begin>2003-04-19</begin>
			</TimeSpan>
			<styleUrl>#edge_L42_D20_style</styleUrl>
			<LineString>
				<altitudeMode>clampToGround</altitudeMode>
				<tessellate>1</tessellate>
				<coordinates>
					0.381399317,52.2491165458824,0.0
					0.37964885,52.24904803,0.0
				</coordinates>
			</LineString>
		</Placemark>
    </Folder>
   <Folder>
                 <name>edge_C04_B02</name>
  
        <Placemark>
			<name>branch_part1</name>
			<TimeSpan>
				<begin>2003-03-25</begin>
			</TimeSpan>
			<styleUrl>#edge_C04_B02_style</styleUrl>
			<LineString>
				<altitudeMode>clampToGround</altitudeMode>
				<tessellate>1</tessellate>
				<coordinates>
					0.409831,52.248395,0.0
					0.409831,52.248395,0.0
				</coordinates>
			</LineString>
		</Placemark>
    
        <Placemark>
			<name>branch_part2</name>
			<TimeSpan>
				<begin>2003-03-26</begin>
			</TimeSpan>
			<styleUrl>#edge_C04_B02_style</styleUrl>
			<LineString>
				<altitudeMode>clampToGround</altitudeMode>
				<tessellate>1</tessellate>
				<coordinates>
					0.409831,52.248395,0.0
					0.388347,52.243081,0.0
				</coordinates>
			</LineString>
		</Placemark>
    </Folder>
   <Folder>
                 <name>edge_D20_E15</name>
  
        <Placemark>
			<name>branch_part1</name>
			<TimeSpan>
				<begin>2003-03-31</begin>
			</TimeSpan>
			<styleUrl>#edge_D20_E15_style</styleUrl>
			<LineString>
				<altitudeMode>clampToGround</altitudeMode>
				<tessellate>1</tessellate>
				<coordinates>
					0.421117,52.25515,0.0
					0.421117,52.25515,0.0
				</coordinates>
			</LineString>
		</Placemark>
    
        <Placemark>
			<name>branch_part2</name>
			<TimeSpan>
				<begin>2003-04-01</begin>
			</TimeSpan>
			<styleUrl>#edge_D20_E15_style</styleUrl>
			<LineString>
				<altitudeMode>clampToGround</altitudeMode>
				<tessellate>1</tessellate>
				<coordinates>
					0.421117,52.25515,0.0
					0.4152618945,52.2526814,0.0
				</coordinates>
			</LineString>
		</Placemark>
    
        <Placemark>
			<name>branch_part3</name>
			<TimeSpan>
				<begin>2003-04-02</begin>
			</TimeSpan>
			<styleUrl>#edge_D20_E15_style</styleUrl>
			<LineString>
				<altitudeMode>clampToGround</altitudeMode>
				<tessellate>1</tessellate>
				<coordinates>
					0.4152618945,52.2526814,0.0
					0.409406789,52.2502128,0.0
				</coordinates>
			</LineString>
		</Placemark>
    </Folder>
   <Folder>
                 <name>edge_V46_E10</name>
  
        <Placemark>
			<name>branch_part1</name>
			<TimeSpan>
				<begin>2003-03-28</begin>
			</TimeSpan>
			<styleUrl>#edge_V46_E10_style</styleUrl>
			<LineString>
				<altitudeMode>clampToGround</altitudeMode>
				<tessellate>1</tessellate>
				<coordinates>
					0.421317,52.25535,0.0
					0.421317,52.25535,0.0
				</coordinates>
			</LineString>
		</Placemark>
    
        <Placemark>
			<name>branch_part2</name>
			<TimeSpan>
				<begin>2003-03-29</begin>
			</TimeSpan>
			<styleUrl>#edge_V46_E10_style</styleUrl>
			<LineString>
				<altitudeMode>clampToGround</altitudeMode>
				<tessellate>1</tessellate>
				<coordinates>
					0.421317,52.25535,0.0
					0.421287590909091,52.2552871818182,0.0
				</coordinates>
			</LineString>
		</Placemark>
    
        <Placemark>
			<name>branch_part3</name>
			<TimeSpan>
				<begin>2003-03-30</begin>
			</TimeSpan>
			<styleUrl>#edge_V46_E10_style</styleUrl>
			<LineString>
				<altitudeMode>clampToGround</altitudeMode>
				<tessellate>1</tessellate>
				<coordinates>
					0.421287590909091,52.2552871818182,0.0
					0.421258181818182,52.2552243636364,0.0
				</coordinates>
			</LineString>
		</Placemark>
    
        <Placemark>
			<name>branch_part4</name>
			<TimeSpan>
				<begin>2003-03-31</begin>
			</TimeSpan>
			<styleUrl>#edge_V46_E10_style</styleUrl>
			<LineString>
				<altitudeMode>clampToGround</altitudeMode>
				<tessellate>1</tessellate>
				<coordinates>
					0.421258181818182,52.2552243636364,0.0
					0.421228772727273,52.2551615454545,0.0
				</coordinates>
			</LineString>
		</Placemark>
    
        <Placemark>
			<name>branch_part5</name>
			<TimeSpan>
				<begin>2003-04-01</begin>
			</TimeSpan>
			<styleUrl>#edge_V46_E10_style</styleUrl>
			<LineString>
				<altitudeMode>clampToGround</altitudeMode>
				<tessellate>1</tessellate>
				<coordinates>
					0.421228772727273,52.2551615454545,0.0
					0.421199363636364,52.2550987272727,0.0
				</coordinates>
			</LineString>
		</Placemark>
    
        <Placemark>
			<name>branch_part6</name>
			<TimeSpan>
				<begin>2003-04-02</begin>
			</TimeSpan>
			<styleUrl>#edge_V46_E10_style</styleUrl>
			<LineString>
				<altitudeMode>clampToGround</altitudeMode>
				<tessellate>1</tessellate>
				<coordinates>
					0.421199363636364,52.2550987272727,0.0
					0.421169954545455,52.2550359090909,0.0
				</coordinates>
			</LineString>
		</Placemark>
    
        <Placemark>
			<name>branch_part7</name>
			<TimeSpan>
				<begin>2003-04-03</begin>
			</TimeSpan>
			<styleUrl>#edge_V46_E10_style</styleUrl>
			<LineString>
				<altitudeMode>clampToGround</altitudeMode>
				<tessellate>1</tessellate>
				<coordinates>
					0.421169954545455,52.2550359090909,0.0
					0.421140545454545,52.2549730909091,0.0
				</coordinates>
			</LineString>
		</Placemark>
    
        <Placemark>
			<name>branch_part8</name>
			<TimeSpan>
				<begin>2003-04-04</begin>
			</TimeSpan>
			<styleUrl>#edge_V46_E10_style</styleUrl>
			<LineString>
				<altitudeMode>clampToGround</altitudeMode>
				<tessellate>1</tessellate>
				<coordinates>
					0.421140545454545,52.2549730909091,0.0
					0.421111136363636,52.2549102727273,0.0
				</coordinates>
			</LineString>
		</Placemark>
    
        <Placemark>
			<name>branch_part9</name>
			<TimeSpan>
				<begin>2003-04-05</begin>
			</TimeSpan>
			<styleUrl>#edge_V46_E10_style</styleUrl>
			<LineString>
				<altitudeMode>clampToGround</altitudeMode>
				<tessellate>1</tessellate>
				<coordinates>
					0.421111136363636,52.2549102727273,0.0
					0.421081727272727,52.2548474545455,0.0
				</coordinates>
			</LineString>
		</Placemark>
    
        <Placemark>
			<name>branch_part10</name>
			<TimeSpan>
				<begin>2003-04-06</begin>
			</TimeSpan>
			<styleUrl>#edge_V46_E10_style</styleUrl>
			<LineString>
				<altitudeMode>clampToGround</altitudeMode>
				<tessellate>1</tessellate>
				<coordinates>
					0.421081727272727,52.2548474545455,0.0
					0.421052318181818,52.2547846363636,0.0
				</coordinates>
			</LineString>
		</Placemark>
    
        <Placemark>
			<name>branch_part11</name>
			<TimeSpan>
				<begin>2003-04-07</begin>
			</TimeSpan>
			<styleUrl>#edge_V46_E10_style</styleUrl>
			<LineString>
				<altitudeMode>clampToGround</altitudeMode>
				<tessellate>1</tessellate>
				<coordinates>
					0.421052318181818,52.2547846363636,0.0
					0.421022909090909,52.2547218181818,0.0
				</coordinates>
			</LineString>
		</Placemark>
    
        <Placemark>
			<name>branch_part12</name>
			<TimeSpan>
				<begin>2003-04-08</begin>
			</TimeSpan>
			<styleUrl>#edge_V46_E10_style</styleUrl>
			<LineString>
				<altitudeMode>clampToGround</altitudeMode>
				<tessellate>1</tessellate>
				<coordinates>
					0.421022909090909,52.2547218181818,0.0
					0.4209935,52.254659,0.0
				</coordinates>
			</LineString>
		</Placemark>
    
        <Placemark>
			<name>branch_part13</name>
			<TimeSpan>
				<begin>2003-04-09</begin>
			</TimeSpan>
			<styleUrl>#edge_V46_E10_style</styleUrl>
			<LineString>
				<altitudeMode>clampToGround</altitudeMode>
				<tessellate>1</tessellate>
				<coordinates>
					0.4209935,52.254659,0.0
					0.420964090909091,52.2545961818182,0.0
				</coordinates>
			</LineString>
		</Placemark>
    
        <Placemark>
			<name>branch_part14</name>
			<TimeSpan>
				<begin>2003-04-10</begin>
			</TimeSpan>
			<styleUrl>#edge_V46_E10_style</styleUrl>
			<LineString>
				<altitudeMode>clampToGround</altitudeMode>
				<tessellate>1</tessellate>
				<coordinates>
					0.420964090909091,52.2545961818182,0.0
					0.420934681818182,52.2545333636364,0.0
				</coordinates>
			</LineString>
		</Placemark>
    
        <Placemark>
			<name>branch_part15</name>
			<TimeSpan>
				<begin>2003-04-11</begin>
			</TimeSpan>
			<styleUrl>#edge_V46_E10_style</styleUrl>
			<LineString>
				<altitudeMode>clampToGround</altitudeMode>
				<tessellate>1</tessellate>
				<coordinates>
					0.420934681818182,52.2545333636364,0.0
					0.420905272727273,52.2544705454545,0.0
				</coordinates>
			</LineString>
		</Placemark>
    
        <Placemark>
			<name>branch_part16</name>
			<TimeSpan>
				<begin>2003-04-12</begin>
			</TimeSpan>
			<styleUrl>#edge_V46_E10_style</styleUrl>
			<LineString>
				<altitudeMode>clampToGround</altitudeMode>
				<tessellate>1</tessellate>
				<coordinates>
					0.420905272727273,52.2544705454545,0.0
					0.420875863636364,52.2544077272727,0.0
				</coordinates>
			</LineString>
		</Placemark>
    
        <Placemark>
			<name>branch_part17</name>
			<TimeSpan>
				<begin>2003-04-13</begin>
			</TimeSpan>
			<styleUrl>#edge_V46_E10_style</styleUrl>
			<LineString>
				<altitudeMode>clampToGround</altitudeMode>
				<tessellate>1</tessellate>
				<coordinates>
					0.420875863636364,52.2544077272727,0.0
					0.420846454545454,52.2543449090909,0.0
				</coordinates>
			</LineString>
		</Placemark>
    
        <Placemark>
			<name>branch_part18</name>
			<TimeSpan>
				<begin>2003-04-14</begin>
			</TimeSpan>
			<styleUrl>#edge_V46_E10_style</styleUrl>
			<LineString>
				<altitudeMode>clampToGround</altitudeMode>
				<tessellate>1</tessellate>
				<coordinates>
					0.420846454545454,52.2543449090909,0.0
					0.420817045454545,52.2542820909091,0.0
				</coordinates>
			</LineString>
		</Placemark>
    
        <Placemark>
			<name>branch_part19</name>
			<TimeSpan>
				<begin>2003-04-15</begin>
			</TimeSpan>
			<styleUrl>#edge_V46_E10_style</styleUrl>
			<LineString>
				<altitudeMode>clampToGround</altitudeMode>
				<tessellate>1</tessellate>
				<coordinates>
					0.420817045454545,52.2542820909091,0.0
					0.420787636363636,52.2542192727273,0.0
				</coordinates>
			</LineString>
		</Placemark>
    
        <Placemark>
			<name>branch_part20</name>
			<TimeSpan>
				<begin>2003-04-16</begin>
			</TimeSpan>
			<styleUrl>#edge_V46_E10_style</styleUrl>
			<LineString>
				<altitudeMode>clampToGround</altitudeMode>
				<tessellate>1</tessellate>
				<coordinates>
					0.420787636363636,52.2542192727273,0.0
					0.420758227272727,52.2541564545455,0.0
				</coordinates>
			</LineString>
		</Placemark>
    
        <Placemark>
			<name>branch_part21</name>
			<TimeSpan>
				<begin>2003-04-17</begin>
			</TimeSpan>
			<styleUrl>#edge_V46_E10_style</styleUrl>
			<LineString>
				<altitudeMode>clampToGround</altitudeMode>
				<tessellate>1</tessellate>
				<coordinates>
					0.420758227272727,52.2541564545455,0.0
					0.420728818181818,52.2540936363636,0.0
				</coordinates>
			</LineString>
		</Placemark>
    
        <Placemark>
			<name>branch_part22</name>
			<TimeSpan>
				<begin>2003-04-18</begin>
			</TimeSpan>
			<styleUrl>#edge_V46_E10_style</styleUrl>
			<LineString>
				<altitudeMode>clampToGround</altitudeMode>
				<tessellate>1</tessellate>
				<coordinates>
					0.420728818181818,52.2540936363636,0.0
					0.420699409090909,52.2540308181818,0.0
				</coordinates>
			</LineString>
		</Placemark>
    
        <Placemark>
			<name>branch_part23</name>
			<TimeSpan>
				<begin>2003-04-19</begin>
			</TimeSpan>
			<styleUrl>#edge_V46_E10_style</styleUrl>
			<LineString>
				<altitudeMode>clampToGround</altitudeMode>
				<tessellate>1</tessellate>
				<coordinates>
					0.420699409090909,52.2540308181818,0.0
					0.42067,52.253968,0.0
				</coordinates>
			</LineString>
		</Placemark>
    </Folder>
   <Folder>
                 <name>edge_E14_E07</name>
  
        <Placemark>
			<name>branch_part1</name>
			<TimeSpan>
				<begin>2003-03-27</begin>
			</TimeSpan>
			<styleUrl>#edge_E14_E07_style</styleUrl>
			<LineString>
				<altitudeMode>clampToGround</altitudeMode>
				<tessellate>1</tessellate>
				<coordinates>
					0.421175579,52.25529142,0.0
					0.421175579,52.25529142,0.0
				</coordinates>
			</LineString>
		</Placemark>
    
        <Placemark>
			<name>branch_part2</name>
			<TimeSpan>
				<begin>2003-03-28</begin>
			</TimeSpan>
			<styleUrl>#edge_E14_E07_style</styleUrl>
			<LineString>
				<altitudeMode>clampToGround</altitudeMode>
				<tessellate>1</tessellate>
				<coordinates>
					0.421175579,52.25529142,0.0
					0.42121093425,52.255206065,0.0
				</coordinates>
			</LineString>
		</Placemark>
    
        <Placemark>
			<name>branch_part3</name>
			<TimeSpan>
				<begin>2003-03-29</begin>
			</TimeSpan>
			<styleUrl>#edge_E14_E07_style</styleUrl>
			<LineString>
				<altitudeMode>clampToGround</altitudeMode>
				<tessellate>1</tessellate>
				<coordinates>
					0.42121093425,52.255206065,0.0
					0.4212462895,52.25512071,0.0
				</coordinates>
			</LineString>
		</Placemark>
    
        <Placemark>
			<name>branch_part4</name>
			<TimeSpan>
				<begin>2003-03-30</begin>
			</TimeSpan>
			<styleUrl>#edge_E14_E07_style</styleUrl>
			<LineString>
				<altitudeMode>clampToGround</altitudeMode>
				<tessellate>1</tessellate>
				<coordinates>
					0.4212462895,52.25512071,0.0
					0.42128164475,52.255035355,0.0
				</coordinates>
			</LineString>
		</Placemark>
    
        <Placemark>
			<name>branch_part5</name>
			<TimeSpan>
				<begin>2003-03-31</begin>
			</TimeSpan>
			<styleUrl>#edge_E14_E07_style</styleUrl>
			<LineString>
				<altitudeMode>clampToGround</altitudeMode>
				<tessellate>1</tessellate>
				<coordinates>
					0.42128164475,52.255035355,0.0
					0.421317,52.25495,0.0
				</coordinates>
			</LineString>
		</Placemark>
    </Folder>
   <Folder>
                 <name>edge_M29_H23</name>
  
        <Placemark>
			<name>branch_part1</name>
			<TimeSpan>
				<begin>2003-04-04</begin>
			</TimeSpan>
			<styleUrl>#edge_M29_H23_style</styleUrl>
			<LineString>
				<altitudeMode>clampToGround</altitudeMode>
				<tessellate>1</tessellate>
				<coordinates>
					0.382119,52.251824,0.0
					0.382119,52.251824,0.0
				</coordinates>
			</LineString>
		</Placemark>
    
        <Placemark>
			<name>branch_part2</name>
			<TimeSpan>
				<begin>2003-04-05</begin>
			</TimeSpan>
			<styleUrl>#edge_M29_H23_style</styleUrl>
			<LineString>
				<altitudeMode>clampToGround</altitudeMode>
				<tessellate>1</tessellate>
				<coordinates>
					0.382119,52.251824,0.0
					0.38274960525,52.252476895,0.0
				</coordinates>
			</LineString>
		</Placemark>
    
        <Placemark>
			<name>branch_part3</name>
			<TimeSpan>
				<begin>2003-04-06</begin>
			</TimeSpan>
			<styleUrl>#edge_M29_H23_style</styleUrl>
			<LineString>
				<altitudeMode>clampToGround</altitudeMode>
				<tessellate>1</tessellate>
				<coordinates>
					0.38274960525,52.252476895,0.0
					0.3833802105,52.25312979,0.0
				</coordinates>
			</LineString>
		</Placemark>
    
        <Placemark>
			<name>branch_part4</name>
			<TimeSpan>
				<begin>2003-04-07</begin>
			</TimeSpan>
			<styleUrl>#edge_M29_H23_style</styleUrl>
			<LineString>
				<altitudeMode>clampToGround</altitudeMode>
				<tessellate>1</tessellate>
				<coordinates>
					0.3833802105,52.25312979,0.0
					0.38401081575,52.253782685,0.0
				</coordinates>
			</LineString>
		</Placemark>
    
        <Placemark>
			<name>branch_part5</name>
			<TimeSpan>
				<begin>2003-04-08</begin>
			</TimeSpan>
			<styleUrl>#edge_M29_H23_style</styleUrl>
			<LineString>
				<altitudeMode>clampToGround</altitudeMode>
				<tessellate>1</tessellate>
				<coordinates>
					0.38401081575,52.253782685,0.0
					0.384641421,52.25443558,0.0
				</coordinates>
			</LineString>
		</Placemark>
    </Folder>
   <Folder>
                 <name>edge_M31_B02</name>
  
        <Placemark>
			<name>branch_part1</name>
			<TimeSpan>
				<begin>2003-03-25</begin>
			</TimeSpan>
			<styleUrl>#edge_M31_B02_style</styleUrl>
			<LineString>
				<altitudeMode>clampToGround</altitudeMode>
				<tessellate>1</tessellate>
				<coordinates>
					0.409831,52.248395,0.0
					0.409831,52.248395,0.0
				</coordinates>
			</LineString>
		</Placemark>
    
        <Placemark>
			<name>branch_part2</name>
			<TimeSpan>
				<begin>2003-03-26</begin>
			</TimeSpan>
			<styleUrl>#edge_M31_B02_style</styleUrl>
			<LineString>
				<altitudeMode>clampToGround</altitudeMode>
				<tessellate>1</tessellate>
				<coordinates>
					0.409831,52.248395,0.0
					0.408151694733333,52.2488165613333,0.0
				</coordinates>
			</LineString>
		</Placemark>
    
        <Placemark>
			<name>branch_part3</name>
			<TimeSpan>
				<begin>2003-03-27</begin>
			</TimeSpan>
			<styleUrl>#edge_M31_B02_style</styleUrl>
			<LineString>
				<altitudeMode>clampToGround</altitudeMode>
				<tessellate>1</tessellate>
				<coordinates>
					0.408151694733333,52.2488165613333,0.0
					0.406472389466667,52.2492381226667,0.0
				</coordinates>
			</LineString>
		</Placemark>
    
        <Placemark>
			<name>branch_part4</name>
			<TimeSpan>
				<begin>2003-03-28</begin>
			</TimeSpan>
			<styleUrl>#edge_M31_B02_style</styleUrl>
			<LineString>
				<altitudeMode>clampToGround</altitudeMode>
				<tessellate>1</tessellate>
				<coordinates>
					0.406472389466667,52.2492381226667,0.0
					0.4047930842,52.249659684,0.0
				</coordinates>
			</LineString>
		</Placemark>
    
        <Placemark>
			<name>branch_part5</name>
			<TimeSpan>
				<begin>2003-03-29</begin>
			</TimeSpan>
			<styleUrl>#edge_M31_B02_style</styleUrl>
			<LineString>
				<altitudeMode>clampToGround</altitudeMode>
				<tessellate>1</tessellate>
				<coordinates>
					0.4047930842,52.249659684,0.0
					0.403113778933333,52.2500812453333,0.0
				</coordinates>
			</LineString>
		</Placemark>
    
        <Placemark>
			<name>branch_part6</name>
			<TimeSpan>
				<begin>2003-03-30</begin>
			</TimeSpan>
			<styleUrl>#edge_M31_B02_style</styleUrl>
			<LineString>
				<altitudeMode>clampToGround</altitudeMode>
				<tessellate>1</tessellate>
				<coordinates>
					0.403113778933333,52.2500812453333,0.0
					0.401434473666667,52.2505028066667,0.0
				</coordinates>
			</LineString>
		</Placemark>
    
        <Placemark>
			<name>branch_part7</name>
			<TimeSpan>
				<begin>2003-03-31</begin>
			</TimeSpan>
			<styleUrl>#edge_M31_B02_style</styleUrl>
			<LineString>
				<altitudeMode>clampToGround</altitudeMode>
				<tessellate>1</tessellate>
				<coordinates>
					0.401434473666667,52.2505028066667,0.0
					0.3997551684,52.250924368,0.0
				</coordinates>
			</LineString>
		</Placemark>
    
        <Placemark>
			<name>branch_part8</name>
			<TimeSpan>
				<begin>2003-04-01</begin>
			</TimeSpan>
			<styleUrl>#edge_M31_B02_style</styleUrl>
			<LineString>
				<altitudeMode>clampToGround</altitudeMode>
				<tessellate>1</tessellate>
				<coordinates>
					0.3997551684,52.250924368,0.0
					0.398075863133333,52.2513459293333,0.0
				</coordinates>
			</LineString>
		</Placemark>
    
        <Placemark>
			<name>branch_part9</name>
			<TimeSpan>
				<begin>2003-04-02</begin>
			</TimeSpan>
			<styleUrl>#edge_M31_B02_style</styleUrl>
			<LineString>
				<altitudeMode>clampToGround</altitudeMode>
				<tessellate>1</tessellate>
				<coordinates>
					0.398075863133333,52.2513459293333,0.0
					0.396396557866667,52.2517674906667,0.0
				</coordinates>
			</LineString>
		</Placemark>
    
        <Placemark>
			<name>branch_part10</name>
			<TimeSpan>
				<begin>2003-04-03</begin>
			</TimeSpan>
			<styleUrl>#edge_M31_B02_style</styleUrl>
			<LineString>
				<altitudeMode>clampToGround</altitudeMode>
				<tessellate>1</tessellate>
				<coordinates>
					0.396396557866667,52.2517674906667,0.0
					0.3947172526,52.252189052,0.0
				</coordinates>
			</LineString>
		</Placemark>
    
        <Placemark>
			<name>branch_part11</name>
			<TimeSpan>
				<begin>2003-04-04</begin>
			</TimeSpan>
			<styleUrl>#edge_M31_B02_style</styleUrl>
			<LineString>
				<altitudeMode>clampToGround</altitudeMode>
				<tessellate>1</tessellate>
				<coordinates>
					0.3947172526,52.252189052,0.0
					0.393037947333333,52.2526106133333,0.0
				</coordinates>
			</LineString>
		</Placemark>
    
        <Placemark>
			<name>branch_part12</name>
			<TimeSpan>
				<begin>2003-04-05</begin>
			</TimeSpan>
			<styleUrl>#edge_M31_B02_style</styleUrl>
			<LineString>
				<altitudeMode>clampToGround</altitudeMode>
				<tessellate>1</tessellate>
				<coordinates>
					0.393037947333333,52.2526106133333,0.0
					0.391358642066667,52.2530321746667,0.0
				</coordinates>
			</LineString>
		</Placemark>
    
        <Placemark>
			<name>branch_part13</name>
			<TimeSpan>
				<begin>2003-04-06</begin>
			</TimeSpan>
			<styleUrl>#edge_M31_B02_style</styleUrl>
			<LineString>
				<altitudeMode>clampToGround</altitudeMode>
				<tessellate>1</tessellate>
				<coordinates>
					0.391358642066667,52.2530321746667,0.0
					0.3896793368,52.253453736,0.0
				</coordinates>
			</LineString>
		</Placemark>
    
        <Placemark>
			<name>branch_part14</name>
			<TimeSpan>
				<begin>2003-04-07</begin>
			</TimeSpan>
			<styleUrl>#edge_M31_B02_style</styleUrl>
			<LineString>
				<altitudeMode>clampToGround</altitudeMode>
				<tessellate>1</tessellate>
				<coordinates>
					0.3896793368,52.253453736,0.0
					0.388000031533333,52.2538752973333,0.0
				</coordinates>
			</LineString>
		</Placemark>
    
        <Placemark>
			<name>branch_part15</name>
			<TimeSpan>
				<begin>2003-04-08</begin>
			</TimeSpan>
			<styleUrl>#edge_M31_B02_style</styleUrl>
			<LineString>
				<altitudeMode>clampToGround</altitudeMode>
				<tessellate>1</tessellate>
				<coordinates>
					0.388000031533333,52.2538752973333,0.0
					0.386320726266667,52.2542968586667,0.0
				</coordinates>
			</LineString>
		</Placemark>
    
        <Placemark>
			<name>branch_part16</name>
			<TimeSpan>
				<begin>2003-04-09</begin>
			</TimeSpan>
			<styleUrl>#edge_M31_B02_style</styleUrl>
			<LineString>
				<altitudeMode>clampToGround</altitudeMode>
				<tessellate>1</tessellate>
				<coordinates>
					0.386320726266667,52.2542968586667,0.0
					0.384641421,52.25471842,0.0
				</coordinates>
			</LineString>
		</Placemark>
    </Folder>
   <Folder>
                 <name>edge_K22_E10</name>
  
        <Placemark>
			<name>branch_part1</name>
			<TimeSpan>
				<begin>2003-03-28</begin>
			</TimeSpan>
			<styleUrl>#edge_K22_E10_style</styleUrl>
			<LineString>
				<altitudeMode>clampToGround</altitudeMode>
				<tessellate>1</tessellate>
				<coordinates>
					0.421317,52.25535,0.0
					0.421317,52.25535,0.0
				</coordinates>
			</LineString>
		</Placemark>
    
        <Placemark>
			<name>branch_part2</name>
			<TimeSpan>
				<begin>2003-03-29</begin>
			</TimeSpan>
			<styleUrl>#edge_K22_E10_style</styleUrl>
			<LineString>
				<altitudeMode>clampToGround</altitudeMode>
				<tessellate>1</tessellate>
				<coordinates>
					0.421317,52.25535,0.0
					0.4185042,52.2544708,0.0
				</coordinates>
			</LineString>
		</Placemark>
    
        <Placemark>
			<name>branch_part3</name>
			<TimeSpan>
				<begin>2003-03-30</begin>
			</TimeSpan>
			<styleUrl>#edge_K22_E10_style</styleUrl>
			<LineString>
				<altitudeMode>clampToGround</altitudeMode>
				<tessellate>1</tessellate>
				<coordinates>
					0.4185042,52.2544708,0.0
					0.4156914,52.2535916,0.0
				</coordinates>
			</LineString>
		</Placemark>
    
        <Placemark>
			<name>branch_part4</name>
			<TimeSpan>
				<begin>2003-03-31</begin>
			</TimeSpan>
			<styleUrl>#edge_K22_E10_style</styleUrl>
			<LineString>
				<altitudeMode>clampToGround</altitudeMode>
				<tessellate>1</tessellate>
				<coordinates>
					0.4156914,52.2535916,0.0
					0.4128786,52.2527124,0.0
				</coordinates>
			</LineString>
		</Placemark>
    
        <Placemark>
			<name>branch_part5</name>
			<TimeSpan>
				<begin>2003-04-01</begin>
			</TimeSpan>
			<styleUrl>#edge_K22_E10_style</styleUrl>
			<LineString>
				<altitudeMode>clampToGround</altitudeMode>
				<tessellate>1</tessellate>
				<coordinates>
					0.4128786,52.2527124,0.0
					0.4100658,52.2518332,0.0
				</coordinates>
			</LineString>
		</Placemark>
    
        <Placemark>
			<name>branch_part6</name>
			<TimeSpan>
				<begin>2003-04-02</begin>
			</TimeSpan>
			<styleUrl>#edge_K22_E10_style</styleUrl>
			<LineString>
				<altitudeMode>clampToGround</altitudeMode>
				<tessellate>1</tessellate>
				<coordinates>
					0.4100658,52.2518332,0.0
					0.407253,52.250954,0.0
				</coordinates>
			</LineString>
		</Placemark>
    </Folder>
   <Folder>
                 <name>edge_N28_K22</name>
  
        <Placemark>
			<name>branch_part1</name>
			<TimeSpan>
				<begin>2003-04-02</begin>
			</TimeSpan>
			<styleUrl>#edge_N28_K22_style</styleUrl>
			<LineString>
				<altitudeMode>clampToGround</altitudeMode>
				<tessellate>1</tessellate>
				<coordinates>
					0.407253,52.250954,0.0
					0.407253,52.250954,0.0
				</coordinates>
			</LineString>
		</Placemark>
    
        <Placemark>
			<name>branch_part2</name>
			<TimeSpan>
				<begin>2003-04-03</begin>
			</TimeSpan>
			<styleUrl>#edge_N28_K22_style</styleUrl>
			<LineString>
				<altitudeMode>clampToGround</altitudeMode>
				<tessellate>1</tessellate>
				<coordinates>
					0.407253,52.250954,0.0
					0.406924666666667,52.251253,0.0
				</coordinates>
			</LineString>
		</Placemark>
    
        <Placemark>
			<name>branch_part3</name>
			<TimeSpan>
				<begin>2003-04-04</begin>
			</TimeSpan>
			<styleUrl>#edge_N28_K22_style</styleUrl>
			<LineString>
				<altitudeMode>clampToGround</altitudeMode>
				<tessellate>1</tessellate>
				<coordinates>
					0.406924666666667,52.251253,0.0
					0.406596333333333,52.251552,0.0
				</coordinates>
			</LineString>
		</Placemark>
    
        <Placemark>
			<name>branch_part4</name>
			<TimeSpan>
				<begin>2003-04-05</begin>
			</TimeSpan>
			<styleUrl>#edge_N28_K22_style</styleUrl>
			<LineString>
				<altitudeMode>clampToGround</altitudeMode>
				<tessellate>1</tessellate>
				<coordinates>
					0.406596333333333,52.251552,0.0
					0.406268,52.251851,0.0
				</coordinates>
			</LineString>
		</Placemark>
    
        <Placemark>
			<name>branch_part5</name>
			<TimeSpan>
				<begin>2003-04-06</begin>
			</TimeSpan>
			<styleUrl>#edge_N28_K22_style</styleUrl>
			<LineString>
				<altitudeMode>clampToGround</altitudeMode>
				<tessellate>1</tessellate>
				<coordinates>
					0.406268,52.251851,0.0
					0.405939666666667,52.25215,0.0
				</coordinates>
			</LineString>
		</Placemark>
    
        <Placemark>
			<name>branch_part6</name>
			<TimeSpan>
				<begin>2003-04-07</begin>
			</TimeSpan>
			<styleUrl>#edge_N28_K22_style</styleUrl>
			<LineString>
				<altitudeMode>clampToGround</altitudeMode>
				<tessellate>1</tessellate>
				<coordinates>
					0.405939666666667,52.25215,0.0
					0.405611333333333,52.252449,0.0
				</coordinates>
			</LineString>
		</Placemark>
    
        <Placemark>
			<name>branch_part7</name>
			<TimeSpan>
				<begin>2003-04-08</begin>
			</TimeSpan>
			<styleUrl>#edge_N28_K22_style</styleUrl>
			<LineString>
				<altitudeMode>clampToGround</altitudeMode>
				<tessellate>1</tessellate>
				<coordinates>
					0.405611333333333,52.252449,0.0
					0.405283,52.252748,0.0
				</coordinates>
			</LineString>
		</Placemark>
    </Folder>
   <Folder>
                 <name>edge_D06_B03</name>
  
        <Placemark>
			<name>branch_part1</name>
			<TimeSpan>
				<begin>2003-03-25</begin>
			</TimeSpan>
			<styleUrl>#edge_D06_B03_style</styleUrl>
			<LineString>
				<altitudeMode>clampToGround</altitudeMode>
				<tessellate>1</tessellate>
				<coordinates>
					0.409831,52.248795,0.0
					0.409831,52.248795,0.0
				</coordinates>
			</LineString>
		</Placemark>
    
        <Placemark>
			<name>branch_part2</name>
			<TimeSpan>
				<begin>2003-03-26</begin>
			</TimeSpan>
			<styleUrl>#edge_D06_B03_style</styleUrl>
			<LineString>
				<altitudeMode>clampToGround</altitudeMode>
				<tessellate>1</tessellate>
				<coordinates>
					0.409831,52.248795,0.0
					0.4096552215,52.2493921,0.0
				</coordinates>
			</LineString>
		</Placemark>
    
        <Placemark>
			<name>branch_part3</name>
			<TimeSpan>
				<begin>2003-03-27</begin>
			</TimeSpan>
			<styleUrl>#edge_D06_B03_style</styleUrl>
			<LineString>
				<altitudeMode>clampToGround</altitudeMode>
				<tessellate>1</tessellate>
				<coordinates>
					0.4096552215,52.2493921,0.0
					0.409479443,52.2499892,0.0
				</coordinates>
			</LineString>
		</Placemark>
    </Folder>
   <Folder>
                 <name>edge_L25_F11</name>
  
        <Placemark>
			<name>branch_part1</name>
			<TimeSpan>
				<begin>2003-03-28</begin>
			</TimeSpan>
			<styleUrl>#edge_L25_F11_style</styleUrl>
			<LineString>
				<altitudeMode>clampToGround</altitudeMode>
				<tessellate>1</tessellate>
				<coordinates>
					0.386876,52.24439,0.0
					0.386876,52.24439,0.0
				</coordinates>
			</LineString>
		</Placemark>
    
        <Placemark>
			<name>branch_part2</name>
			<TimeSpan>
				<begin>2003-03-29</begin>
			</TimeSpan>
			<styleUrl>#edge_L25_F11_style</styleUrl>
			<LineString>
				<altitudeMode>clampToGround</altitudeMode>
				<tessellate>1</tessellate>
				<coordinates>
					0.386876,52.24439,0.0
					0.386246468181818,52.2448134572727,0.0
				</coordinates>
			</LineString>
		</Placemark>
    
        <Placemark>
			<name>branch_part3</name>
			<TimeSpan>
				<begin>2003-03-30</begin>
			</TimeSpan>
			<styleUrl>#edge_L25_F11_style</styleUrl>
			<LineString>
				<altitudeMode>clampToGround</altitudeMode>
				<tessellate>1</tessellate>
				<coordinates>
					0.386246468181818,52.2448134572727,0.0
					0.385616936363636,52.2452369145455,0.0
				</coordinates>
			</LineString>
		</Placemark>
    
        <Placemark>
			<name>branch_part4</name>
			<TimeSpan>
				<begin>2003-03-31</begin>
			</TimeSpan>
			<styleUrl>#edge_L25_F11_style</styleUrl>
			<LineString>
				<altitudeMode>clampToGround</altitudeMode>
				<tessellate>1</tessellate>
				<coordinates>
					0.385616936363636,52.2452369145455,0.0
					0.384987404545455,52.2456603718182,0.0
				</coordinates>
			</LineString>
		</Placemark>
    
        <Placemark>
			<name>branch_part5</name>
			<TimeSpan>
				<begin>2003-04-01</begin>
			</TimeSpan>
			<styleUrl>#edge_L25_F11_style</styleUrl>
			<LineString>
				<altitudeMode>clampToGround</altitudeMode>
				<tessellate>1</tessellate>
				<coordinates>
					0.384987404545455,52.2456603718182,0.0
					0.384357872727273,52.2460838290909,0.0
				</coordinates>
			</LineString>
		</Placemark>
    
        <Placemark>
			<name>branch_part6</name>
			<TimeSpan>
				<begin>2003-04-02</begin>
			</TimeSpan>
			<styleUrl>#edge_L25_F11_style</styleUrl>
			<LineString>
				<altitudeMode>clampToGround</altitudeMode>
				<tessellate>1</tessellate>
				<coordinates>
					0.384357872727273,52.2460838290909,0.0
					0.383728340909091,52.2465072863636,0.0
				</coordinates>
			</LineString>
		</Placemark>
    
        <Placemark>
			<name>branch_part7</name>
			<TimeSpan>
				<begin>2003-04-03</begin>
			</TimeSpan>
			<styleUrl>#edge_L25_F11_style</styleUrl>
			<LineString>
				<altitudeMode>clampToGround</altitudeMode>
				<tessellate>1</tessellate>
				<coordinates>
					0.383728340909091,52.2465072863636,0.0
					0.383098809090909,52.2469307436364,0.0
				</coordinates>
			</LineString>
		</Placemark>
    
        <Placemark>
			<name>branch_part8</name>
			<TimeSpan>
				<begin>2003-04-04</begin>
			</TimeSpan>
			<styleUrl>#edge_L25_F11_style</styleUrl>
			<LineString>
				<altitudeMode>clampToGround</altitudeMode>
				<tessellate>1</tessellate>
				<coordinates>
					0.383098809090909,52.2469307436364,0.0
					0.382469277272727,52.2473542009091,0.0
				</coordinates>
			</LineString>
		</Placemark>
    
        <Placemark>
			<name>branch_part9</name>
			<TimeSpan>
				<begin>2003-04-05</begin>
			</TimeSpan>
			<styleUrl>#edge_L25_F11_style</styleUrl>
			<LineString>
				<altitudeMode>clampToGround</altitudeMode>
				<tessellate>1</tessellate>
				<coordinates>
					0.382469277272727,52.2473542009091,0.0
					0.381839745454545,52.2477776581818,0.0
				</coordinates>
			</LineString>
		</Placemark>
    
        <Placemark>
			<name>branch_part10</name>
			<TimeSpan>
				<begin>2003-04-06</begin>
			</TimeSpan>
			<styleUrl>#edge_L25_F11_style</styleUrl>
			<LineString>
				<altitudeMode>clampToGround</altitudeMode>
				<tessellate>1</tessellate>
				<coordinates>
					0.381839745454545,52.2477776581818,0.0
					0.381210213636364,52.2482011154545,0.0
				</coordinates>
			</LineString>
		</Placemark>
    
        <Placemark>
			<name>branch_part11</name>
			<TimeSpan>
				<begin>2003-04-07</begin>
			</TimeSpan>
			<styleUrl>#edge_L25_F11_style</styleUrl>
			<LineString>
				<altitudeMode>clampToGround</altitudeMode>
				<tessellate>1</tessellate>
				<coordinates>
					0.381210213636364,52.2482011154545,0.0
					0.380580681818182,52.2486245727273,0.0
				</coordinates>
			</LineString>
		</Placemark>
    
        <Placemark>
			<name>branch_part12</name>
			<TimeSpan>
				<begin>2003-04-08</begin>
			</TimeSpan>
			<styleUrl>#edge_L25_F11_style</styleUrl>
			<LineString>
				<altitudeMode>clampToGround</altitudeMode>
				<tessellate>1</tessellate>
				<coordinates>
					0.380580681818182,52.2486245727273,0.0
					0.37995115,52.24904803,0.0
				</coordinates>
			</LineString>
		</Placemark>
    </Folder>
   <Folder>
                 <name>edge_N45_N37</name>
  
        <Placemark>
			<name>branch_part1</name>
			<TimeSpan>
				<begin>2003-04-14</begin>
			</TimeSpan>
			<styleUrl>#edge_N45_N37_style</styleUrl>
			<LineString>
				<altitudeMode>clampToGround</altitudeMode>
				<tessellate>1</tessellate>
				<coordinates>
					0.405483,52.252548,0.0
					0.405483,52.252548,0.0
				</coordinates>
			</LineString>
		</Placemark>
    
        <Placemark>
			<name>branch_part2</name>
			<TimeSpan>
				<begin>2003-04-15</begin>
			</TimeSpan>
			<styleUrl>#edge_N45_N37_style</styleUrl>
			<LineString>
				<altitudeMode>clampToGround</altitudeMode>
				<tessellate>1</tessellate>
				<coordinates>
					0.405483,52.252548,0.0
					0.405523,52.252588,0.0
				</coordinates>
			</LineString>
		</Placemark>
    
        <Placemark>
			<name>branch_part3</name>
			<TimeSpan>
				<begin>2003-04-16</begin>
			</TimeSpan>
			<styleUrl>#edge_N45_N37_style</styleUrl>
			<LineString>
				<altitudeMode>clampToGround</altitudeMode>
				<tessellate>1</tessellate>
				<coordinates>
					0.405523,52.252588,0.0
					0.405563,52.252628,0.0
				</coordinates>
			</LineString>
		</Placemark>
    
        <Placemark>
			<name>branch_part4</name>
			<TimeSpan>
				<begin>2003-04-17</begin>
			</TimeSpan>
			<styleUrl>#edge_N45_N37_style</styleUrl>
			<LineString>
				<altitudeMode>clampToGround</altitudeMode>
				<tessellate>1</tessellate>
				<coordinates>
					0.405563,52.252628,0.0
					0.405603,52.252668,0.0
				</coordinates>
			</LineString>
		</Placemark>
    
        <Placemark>
			<name>branch_part5</name>
			<TimeSpan>
				<begin>2003-04-18</begin>
			</TimeSpan>
			<styleUrl>#edge_N45_N37_style</styleUrl>
			<LineString>
				<altitudeMode>clampToGround</altitudeMode>
				<tessellate>1</tessellate>
				<coordinates>
					0.405603,52.252668,0.0
					0.405643,52.252708,0.0
				</coordinates>
			</LineString>
		</Placemark>
    
        <Placemark>
			<name>branch_part6</name>
			<TimeSpan>
				<begin>2003-04-19</begin>
			</TimeSpan>
			<styleUrl>#edge_N45_N37_style</styleUrl>
			<LineString>
				<altitudeMode>clampToGround</altitudeMode>
				<tessellate>1</tessellate>
				<coordinates>
					0.405643,52.252708,0.0
					0.405683,52.252748,0.0
				</coordinates>
			</LineString>
		</Placemark>
    </Folder>
   <Folder>
                 <name>edge_L39_L25</name>
  
        <Placemark>
			<name>branch_part1</name>
			<TimeSpan>
				<begin>2003-04-08</begin>
			</TimeSpan>
			<styleUrl>#edge_L39_L25_style</styleUrl>
			<LineString>
				<altitudeMode>clampToGround</altitudeMode>
				<tessellate>1</tessellate>
				<coordinates>
					0.37995115,52.24904803,0.0
					0.37995115,52.24904803,0.0
				</coordinates>
			</LineString>
		</Placemark>
    
        <Placemark>
			<name>branch_part2</name>
			<TimeSpan>
				<begin>2003-04-09</begin>
			</TimeSpan>
			<styleUrl>#edge_L39_L25_style</styleUrl>
			<LineString>
				<altitudeMode>clampToGround</altitudeMode>
				<tessellate>1</tessellate>
				<coordinates>
					0.37995115,52.24904803,0.0
					0.379945004,52.2490907757143,0.0
				</coordinates>
			</LineString>
		</Placemark>
    
        <Placemark>
			<name>branch_part3</name>
			<TimeSpan>
				<begin>2003-04-10</begin>
			</TimeSpan>
			<styleUrl>#edge_L39_L25_style</styleUrl>
			<LineString>
				<altitudeMode>clampToGround</altitudeMode>
				<tessellate>1</tessellate>
				<coordinates>
					0.379945004,52.2490907757143,0.0
					0.379938858,52.2491335214286,0.0
				</coordinates>
			</LineString>
		</Placemark>
    
        <Placemark>
			<name>branch_part4</name>
			<TimeSpan>
				<begin>2003-04-11</begin>
			</TimeSpan>
			<styleUrl>#edge_L39_L25_style</styleUrl>
			<LineString>
				<altitudeMode>clampToGround</altitudeMode>
				<tessellate>1</tessellate>
				<coordinates>
					0.379938858,52.2491335214286,0.0
					0.379932712,52.2491762671429,0.0
				</coordinates>
			</LineString>
		</Placemark>
    
        <Placemark>
			<name>branch_part5</name>
			<TimeSpan>
				<begin>2003-04-12</begin>
			</TimeSpan>
			<styleUrl>#edge_L39_L25_style</styleUrl>
			<LineString>
				<altitudeMode>clampToGround</altitudeMode>
				<tessellate>1</tessellate>
				<coordinates>
					0.379932712,52.2491762671429,0.0
					0.379926566,52.2492190128571,0.0
				</coordinates>
			</LineString>
		</Placemark>
    
        <Placemark>
			<name>branch_part6</name>
			<TimeSpan>
				<begin>2003-04-13</begin>
			</TimeSpan>
			<styleUrl>#edge_L39_L25_style</styleUrl>
			<LineString>
				<altitudeMode>clampToGround</altitudeMode>
				<tessellate>1</tessellate>
				<coordinates>
					0.379926566,52.2492190128571,0.0
					0.37992042,52.2492617585714,0.0
				</coordinates>
			</LineString>
		</Placemark>
    
        <Placemark>
			<name>branch_part7</name>
			<TimeSpan>
				<begin>2003-04-14</begin>
			</TimeSpan>
			<styleUrl>#edge_L39_L25_style</styleUrl>
			<LineString>
				<altitudeMode>clampToGround</altitudeMode>
				<tessellate>1</tessellate>
				<coordinates>
					0.37992042,52.2492617585714,0.0
					0.379914274,52.2493045042857,0.0
				</coordinates>
			</LineString>
		</Placemark>
    
        <Placemark>
			<name>branch_part8</name>
			<TimeSpan>
				<begin>2003-04-15</begin>
			</TimeSpan>
			<styleUrl>#edge_L39_L25_style</styleUrl>
			<LineString>
				<altitudeMode>clampToGround</altitudeMode>
				<tessellate>1</tessellate>
				<coordinates>
					0.379914274,52.2493045042857,0.0
					0.379908128,52.24934725,0.0
				</coordinates>
			</LineString>
		</Placemark>
    </Folder>
   <Folder>
                 <name>edge_Q36_L30</name>
  
        <Placemark>
			<name>branch_part1</name>
			<TimeSpan>
				<begin>2003-04-08</begin>
			</TimeSpan>
			<styleUrl>#edge_Q36_L30_style</styleUrl>
			<LineString>
				<altitudeMode>clampToGround</altitudeMode>
				<tessellate>1</tessellate>
				<coordinates>
					0.379618074,52.24926208,0.0
					0.379618074,52.24926208,0.0
				</coordinates>
			</LineString>
		</Placemark>
    
        <Placemark>
			<name>branch_part2</name>
			<TimeSpan>
				<begin>2003-04-09</begin>
			</TimeSpan>
			<styleUrl>#edge_Q36_L30_style</styleUrl>
			<LineString>
				<altitudeMode>clampToGround</altitudeMode>
				<tessellate>1</tessellate>
				<coordinates>
					0.379618074,52.24926208,0.0
					0.378285728333333,52.2515089,0.0
				</coordinates>
			</LineString>
		</Placemark>
    
        <Placemark>
			<name>branch_part3</name>
			<TimeSpan>
				<begin>2003-04-10</begin>
			</TimeSpan>
			<styleUrl>#edge_Q36_L30_style</styleUrl>
			<LineString>
				<altitudeMode>clampToGround</altitudeMode>
				<tessellate>1</tessellate>
				<coordinates>
					0.378285728333333,52.2515089,0.0
					0.376953382666667,52.25375572,0.0
				</coordinates>
			</LineString>
		</Placemark>
    
        <Placemark>
			<name>branch_part4</name>
			<TimeSpan>
				<begin>2003-04-11</begin>
			</TimeSpan>
			<styleUrl>#edge_Q36_L30_style</styleUrl>
			<LineString>
				<altitudeMode>clampToGround</altitudeMode>
				<tessellate>1</tessellate>
				<coordinates>
					0.376953382666667,52.25375572,0.0
					0.375621037,52.25600254,0.0
				</coordinates>
			</LineString>
		</Placemark>
    
        <Placemark>
			<name>branch_part5</name>
			<TimeSpan>
				<begin>2003-04-12</begin>
			</TimeSpan>
			<styleUrl>#edge_Q36_L30_style</styleUrl>
			<LineString>
				<altitudeMode>clampToGround</altitudeMode>
				<tessellate>1</tessellate>
				<coordinates>
					0.375621037,52.25600254,0.0
					0.374288691333333,52.25824936,0.0
				</coordinates>
			</LineString>
		</Placemark>
    
        <Placemark>
			<name>branch_part6</name>
			<TimeSpan>
				<begin>2003-04-13</begin>
			</TimeSpan>
			<styleUrl>#edge_Q36_L30_style</styleUrl>
			<LineString>
				<altitudeMode>clampToGround</altitudeMode>
				<tessellate>1</tessellate>
				<coordinates>
					0.374288691333333,52.25824936,0.0
					0.372956345666667,52.26049618,0.0
				</coordinates>
			</LineString>
		</Placemark>
    
        <Placemark>
			<name>branch_part7</name>
			<TimeSpan>
				<begin>2003-04-14</begin>
			</TimeSpan>
			<styleUrl>#edge_Q36_L30_style</styleUrl>
			<LineString>
				<altitudeMode>clampToGround</altitudeMode>
				<tessellate>1</tessellate>
				<coordinates>
					0.372956345666667,52.26049618,0.0
					0.371624,52.262743,0.0
				</coordinates>
			</LineString>
		</Placemark>
    </Folder>
   <Folder>
                 <name>edge_N37_E10</name>
  
        <Placemark>
			<name>branch_part1</name>
			<TimeSpan>
				<begin>2003-03-28</begin>
			</TimeSpan>
			<styleUrl>#edge_N37_E10_style</styleUrl>
			<LineString>
				<altitudeMode>clampToGround</altitudeMode>
				<tessellate>1</tessellate>
				<coordinates>
					0.421317,52.25535,0.0
					0.421317,52.25535,0.0
				</coordinates>
			</LineString>
		</Placemark>
    
        <Placemark>
			<name>branch_part2</name>
			<TimeSpan>
				<begin>2003-03-29</begin>
			</TimeSpan>
			<styleUrl>#edge_N37_E10_style</styleUrl>
			<LineString>
				<altitudeMode>clampToGround</altitudeMode>
				<tessellate>1</tessellate>
				<coordinates>
					0.421317,52.25535,0.0
					0.420385588235294,52.2551851764706,0.0
				</coordinates>
			</LineString>
		</Placemark>
    
        <Placemark>
			<name>branch_part3</name>
			<TimeSpan>
				<begin>2003-03-30</begin>
			</TimeSpan>
			<styleUrl>#edge_N37_E10_style</styleUrl>
			<LineString>
				<altitudeMode>clampToGround</altitudeMode>
				<tessellate>1</tessellate>
				<coordinates>
					0.420385588235294,52.2551851764706,0.0
					0.419454176470588,52.2550203529412,0.0
				</coordinates>
			</LineString>
		</Placemark>
    
        <Placemark>
			<name>branch_part4</name>
			<TimeSpan>
				<begin>2003-03-31</begin>
			</TimeSpan>
			<styleUrl>#edge_N37_E10_style</styleUrl>
			<LineString>
				<altitudeMode>clampToGround</altitudeMode>
				<tessellate>1</tessellate>
				<coordinates>
					0.419454176470588,52.2550203529412,0.0
					0.418522764705882,52.2548555294118,0.0
				</coordinates>
			</LineString>
		</Placemark>
    
        <Placemark>
			<name>branch_part5</name>
			<TimeSpan>
				<begin>2003-04-01</begin>
			</TimeSpan>
			<styleUrl>#edge_N37_E10_style</styleUrl>
			<LineString>
				<altitudeMode>clampToGround</altitudeMode>
				<tessellate>1</tessellate>
				<coordinates>
					0.418522764705882,52.2548555294118,0.0
					0.417591352941176,52.2546907058824,0.0
				</coordinates>
			</LineString>
		</Placemark>
    
        <Placemark>
			<name>branch_part6</name>
			<TimeSpan>
				<begin>2003-04-02</begin>
			</TimeSpan>
			<styleUrl>#edge_N37_E10_style</styleUrl>
			<LineString>
				<altitudeMode>clampToGround</altitudeMode>
				<tessellate>1</tessellate>
				<coordinates>
					0.417591352941176,52.2546907058824,0.0
					0.416659941176471,52.2545258823529,0.0
				</coordinates>
			</LineString>
		</Placemark>
    
        <Placemark>
			<name>branch_part7</name>
			<TimeSpan>
				<begin>2003-04-03</begin>
			</TimeSpan>
			<styleUrl>#edge_N37_E10_style</styleUrl>
			<LineString>
				<altitudeMode>clampToGround</altitudeMode>
				<tessellate>1</tessellate>
				<coordinates>
					0.416659941176471,52.2545258823529,0.0
					0.415728529411765,52.2543610588235,0.0
				</coordinates>
			</LineString>
		</Placemark>
    
        <Placemark>
			<name>branch_part8</name>
			<TimeSpan>
				<begin>2003-04-04</begin>
			</TimeSpan>
			<styleUrl>#edge_N37_E10_style</styleUrl>
			<LineString>
				<altitudeMode>clampToGround</altitudeMode>
				<tessellate>1</tessellate>
				<coordinates>
					0.415728529411765,52.2543610588235,0.0
					0.414797117647059,52.2541962352941,0.0
				</coordinates>
			</LineString>
		</Placemark>
    
        <Placemark>
			<name>branch_part9</name>
			<TimeSpan>
				<begin>2003-04-05</begin>
			</TimeSpan>
			<styleUrl>#edge_N37_E10_style</styleUrl>
			<LineString>
				<altitudeMode>clampToGround</altitudeMode>
				<tessellate>1</tessellate>
				<coordinates>
					0.414797117647059,52.2541962352941,0.0
					0.413865705882353,52.2540314117647,0.0
				</coordinates>
			</LineString>
		</Placemark>
    
        <Placemark>
			<name>branch_part10</name>
			<TimeSpan>
				<begin>2003-04-06</begin>
			</TimeSpan>
			<styleUrl>#edge_N37_E10_style</styleUrl>
			<LineString>
				<altitudeMode>clampToGround</altitudeMode>
				<tessellate>1</tessellate>
				<coordinates>
					0.413865705882353,52.2540314117647,0.0
					0.412934294117647,52.2538665882353,0.0
				</coordinates>
			</LineString>
		</Placemark>
    
        <Placemark>
			<name>branch_part11</name>
			<TimeSpan>
				<begin>2003-04-07</begin>
			</TimeSpan>
			<styleUrl>#edge_N37_E10_style</styleUrl>
			<LineString>
				<altitudeMode>clampToGround</altitudeMode>
				<tessellate>1</tessellate>
				<coordinates>
					0.412934294117647,52.2538665882353,0.0
					0.412002882352941,52.2537017647059,0.0
				</coordinates>
			</LineString>
		</Placemark>
    
        <Placemark>
			<name>branch_part12</name>
			<TimeSpan>
				<begin>2003-04-08</begin>
			</TimeSpan>
			<styleUrl>#edge_N37_E10_style</styleUrl>
			<LineString>
				<altitudeMode>clampToGround</altitudeMode>
				<tessellate>1</tessellate>
				<coordinates>
					0.412002882352941,52.2537017647059,0.0
					0.411071470588235,52.2535369411765,0.0
				</coordinates>
			</LineString>
		</Placemark>
    
        <Placemark>
			<name>branch_part13</name>
			<TimeSpan>
				<begin>2003-04-09</begin>
			</TimeSpan>
			<styleUrl>#edge_N37_E10_style</styleUrl>
			<LineString>
				<altitudeMode>clampToGround</altitudeMode>
				<tessellate>1</tessellate>
				<coordinates>
					0.411071470588235,52.2535369411765,0.0
					0.410140058823529,52.2533721176471,0.0
				</coordinates>
			</LineString>
		</Placemark>
    
        <Placemark>
			<name>branch_part14</name>
			<TimeSpan>
				<begin>2003-04-10</begin>
			</TimeSpan>
			<styleUrl>#edge_N37_E10_style</styleUrl>
			<LineString>
				<altitudeMode>clampToGround</altitudeMode>
				<tessellate>1</tessellate>
				<coordinates>
					0.410140058823529,52.2533721176471,0.0
					0.409208647058823,52.2532072941176,0.0
				</coordinates>
			</LineString>
		</Placemark>
    
        <Placemark>
			<name>branch_part15</name>
			<TimeSpan>
				<begin>2003-04-11</begin>
			</TimeSpan>
			<styleUrl>#edge_N37_E10_style</styleUrl>
			<LineString>
				<altitudeMode>clampToGround</altitudeMode>
				<tessellate>1</tessellate>
				<coordinates>
					0.409208647058823,52.2532072941176,0.0
					0.408277235294118,52.2530424705882,0.0
				</coordinates>
			</LineString>
		</Placemark>
    
        <Placemark>
			<name>branch_part16</name>
			<TimeSpan>
				<begin>2003-04-12</begin>
			</TimeSpan>
			<styleUrl>#edge_N37_E10_style</styleUrl>
			<LineString>
				<altitudeMode>clampToGround</altitudeMode>
				<tessellate>1</tessellate>
				<coordinates>
					0.408277235294118,52.2530424705882,0.0
					0.407345823529412,52.2528776470588,0.0
				</coordinates>
			</LineString>
		</Placemark>
    
        <Placemark>
			<name>branch_part17</name>
			<TimeSpan>
				<begin>2003-04-13</begin>
			</TimeSpan>
			<styleUrl>#edge_N37_E10_style</styleUrl>
			<LineString>
				<altitudeMode>clampToGround</altitudeMode>
				<tessellate>1</tessellate>
				<coordinates>
					0.407345823529412,52.2528776470588,0.0
					0.406414411764706,52.2527128235294,0.0
				</coordinates>
			</LineString>
		</Placemark>
    
        <Placemark>
			<name>branch_part18</name>
			<TimeSpan>
				<begin>2003-04-14</begin>
			</TimeSpan>
			<styleUrl>#edge_N37_E10_style</styleUrl>
			<LineString>
				<altitudeMode>clampToGround</altitudeMode>
				<tessellate>1</tessellate>
				<coordinates>
					0.406414411764706,52.2527128235294,0.0
					0.405483,52.252548,0.0
				</coordinates>
			</LineString>
		</Placemark>
    </Folder>
   <Folder>
                 <name>edge_L47_L30</name>
  
        <Placemark>
			<name>branch_part1</name>
			<TimeSpan>
				<begin>2003-04-08</begin>
			</TimeSpan>
			<styleUrl>#edge_L47_L30_style</styleUrl>
			<LineString>
				<altitudeMode>clampToGround</altitudeMode>
				<tessellate>1</tessellate>
				<coordinates>
					0.379618074,52.24926208,0.0
					0.379618074,52.24926208,0.0
				</coordinates>
			</LineString>
		</Placemark>
    
        <Placemark>
			<name>branch_part2</name>
			<TimeSpan>
				<begin>2003-04-09</begin>
			</TimeSpan>
			<styleUrl>#edge_L47_L30_style</styleUrl>
			<LineString>
				<altitudeMode>clampToGround</altitudeMode>
				<tessellate>1</tessellate>
				<coordinates>
					0.379618074,52.24926208,0.0
					0.379616840307692,52.2492535,0.0
				</coordinates>
			</LineString>
		</Placemark>
    
        <Placemark>
			<name>branch_part3</name>
			<TimeSpan>
				<begin>2003-04-10</begin>
			</TimeSpan>
			<styleUrl>#edge_L47_L30_style</styleUrl>
			<LineString>
				<altitudeMode>clampToGround</altitudeMode>
				<tessellate>1</tessellate>
				<coordinates>
					0.379616840307692,52.2492535,0.0
					0.379615606615385,52.24924492,0.0
				</coordinates>
			</LineString>
		</Placemark>
    
        <Placemark>
			<name>branch_part4</name>
			<TimeSpan>
				<begin>2003-04-11</begin>
			</TimeSpan>
			<styleUrl>#edge_L47_L30_style</styleUrl>
			<LineString>
				<altitudeMode>clampToGround</altitudeMode>
				<tessellate>1</tessellate>
				<coordinates>
					0.379615606615385,52.24924492,0.0
					0.379614372923077,52.24923634,0.0
				</coordinates>
			</LineString>
		</Placemark>
    
        <Placemark>
			<name>branch_part5</name>
			<TimeSpan>
				<begin>2003-04-12</begin>
			</TimeSpan>
			<styleUrl>#edge_L47_L30_style</styleUrl>
			<LineString>
				<altitudeMode>clampToGround</altitudeMode>
				<tessellate>1</tessellate>
				<coordinates>
					0.379614372923077,52.24923634,0.0
					0.379613139230769,52.24922776,0.0
				</coordinates>
			</LineString>
		</Placemark>
    
        <Placemark>
			<name>branch_part6</name>
			<TimeSpan>
				<begin>2003-04-13</begin>
			</TimeSpan>
			<styleUrl>#edge_L47_L30_style</styleUrl>
			<LineString>
				<altitudeMode>clampToGround</altitudeMode>
				<tessellate>1</tessellate>
				<coordinates>
					0.379613139230769,52.24922776,0.0
					0.379611905538462,52.24921918,0.0
				</coordinates>
			</LineString>
		</Placemark>
    
        <Placemark>
			<name>branch_part7</name>
			<TimeSpan>
				<begin>2003-04-14</begin>
			</TimeSpan>
			<styleUrl>#edge_L47_L30_style</styleUrl>
			<LineString>
				<altitudeMode>clampToGround</altitudeMode>
				<tessellate>1</tessellate>
				<coordinates>
					0.379611905538462,52.24921918,0.0
					0.379610671846154,52.2492106,0.0
				</coordinates>
			</LineString>
		</Placemark>
    
        <Placemark>
			<name>branch_part8</name>
			<TimeSpan>
				<begin>2003-04-15</begin>
			</TimeSpan>
			<styleUrl>#edge_L47_L30_style</styleUrl>
			<LineString>
				<altitudeMode>clampToGround</altitudeMode>
				<tessellate>1</tessellate>
				<coordinates>
					0.379610671846154,52.2492106,0.0
					0.379609438153846,52.24920202,0.0
				</coordinates>
			</LineString>
		</Placemark>
    
        <Placemark>
			<name>branch_part9</name>
			<TimeSpan>
				<begin>2003-04-16</begin>
			</TimeSpan>
			<styleUrl>#edge_L47_L30_style</styleUrl>
			<LineString>
				<altitudeMode>clampToGround</altitudeMode>
				<tessellate>1</tessellate>
				<coordinates>
					0.379609438153846,52.24920202,0.0
					0.379608204461538,52.24919344,0.0
				</coordinates>
			</LineString>
		</Placemark>
    
        <Placemark>
			<name>branch_part10</name>
			<TimeSpan>
				<begin>2003-04-17</begin>
			</TimeSpan>
			<styleUrl>#edge_L47_L30_style</styleUrl>
			<LineString>
				<altitudeMode>clampToGround</altitudeMode>
				<tessellate>1</tessellate>
				<coordinates>
					0.379608204461538,52.24919344,0.0
					0.379606970769231,52.24918486,0.0
				</coordinates>
			</LineString>
		</Placemark>
    
        <Placemark>
			<name>branch_part11</name>
			<TimeSpan>
				<begin>2003-04-18</begin>
			</TimeSpan>
			<styleUrl>#edge_L47_L30_style</styleUrl>
			<LineString>
				<altitudeMode>clampToGround</altitudeMode>
				<tessellate>1</tessellate>
				<coordinates>
					0.379606970769231,52.24918486,0.0
					0.379605737076923,52.24917628,0.0
				</coordinates>
			</LineString>
		</Placemark>
    
        <Placemark>
			<name>branch_part12</name>
			<TimeSpan>
				<begin>2003-04-19</begin>
			</TimeSpan>
			<styleUrl>#edge_L47_L30_style</styleUrl>
			<LineString>
				<altitudeMode>clampToGround</altitudeMode>
				<tessellate>1</tessellate>
				<coordinates>
					0.379605737076923,52.24917628,0.0
					0.379604503384615,52.2491677,0.0
				</coordinates>
			</LineString>
		</Placemark>
    
        <Placemark>
			<name>branch_part13</name>
			<TimeSpan>
				<begin>2003-04-20</begin>
			</TimeSpan>
			<styleUrl>#edge_L47_L30_style</styleUrl>
			<LineString>
				<altitudeMode>clampToGround</altitudeMode>
				<tessellate>1</tessellate>
				<coordinates>
					0.379604503384615,52.2491677,0.0
					0.379603269692308,52.24915912,0.0
				</coordinates>
			</LineString>
		</Placemark>
    
        <Placemark>
			<name>branch_part14</name>
			<TimeSpan>
				<begin>2003-04-21</begin>
			</TimeSpan>
			<styleUrl>#edge_L47_L30_style</styleUrl>
			<LineString>
				<altitudeMode>clampToGround</altitudeMode>
				<tessellate>1</tessellate>
				<coordinates>
					0.379603269692308,52.24915912,0.0
					0.379602036,52.24915054,0.0
				</coordinates>
			</LineString>
		</Placemark>
    </Folder>
   <Folder>
                 <name>edge_N34_E18</name>
  
        <Placemark>
			<name>branch_part1</name>
			<TimeSpan>
				<begin>2003-04-01</begin>
			</TimeSpan>
			<styleUrl>#edge_N34_E18_style</styleUrl>
			<LineString>
				<altitudeMode>clampToGround</altitudeMode>
				<tessellate>1</tessellate>
				<coordinates>
					0.421458421,52.25500858,0.0
					0.421458421,52.25500858,0.0
				</coordinates>
			</LineString>
		</Placemark>
    
        <Placemark>
			<name>branch_part2</name>
			<TimeSpan>
				<begin>2003-04-02</begin>
			</TimeSpan>
			<styleUrl>#edge_N34_E18_style</styleUrl>
			<LineString>
				<altitudeMode>clampToGround</altitudeMode>
				<tessellate>1</tessellate>
				<coordinates>
					0.421458421,52.25500858,0.0
					0.4198608789,52.254802522,0.0
				</coordinates>
			</LineString>
		</Placemark>
    
        <Placemark>
			<name>branch_part3</name>
			<TimeSpan>
				<begin>2003-04-03</begin>
			</TimeSpan>
			<styleUrl>#edge_N34_E18_style</styleUrl>
			<LineString>
				<altitudeMode>clampToGround</altitudeMode>
				<tessellate>1</tessellate>
				<coordinates>
					0.4198608789,52.254802522,0.0
					0.4182633368,52.254596464,0.0
				</coordinates>
			</LineString>
		</Placemark>
    
        <Placemark>
			<name>branch_part4</name>
			<TimeSpan>
				<begin>2003-04-04</begin>
			</TimeSpan>
			<styleUrl>#edge_N34_E18_style</styleUrl>
			<LineString>
				<altitudeMode>clampToGround</altitudeMode>
				<tessellate>1</tessellate>
				<coordinates>
					0.4182633368,52.254596464,0.0
					0.4166657947,52.254390406,0.0
				</coordinates>
			</LineString>
		</Placemark>
    
        <Placemark>
			<name>branch_part5</name>
			<TimeSpan>
				<begin>2003-04-05</begin>
			</TimeSpan>
			<styleUrl>#edge_N34_E18_style</styleUrl>
			<LineString>
				<altitudeMode>clampToGround</altitudeMode>
				<tessellate>1</tessellate>
				<coordinates>
					0.4166657947,52.254390406,0.0
					0.4150682526,52.254184348,0.0
				</coordinates>
			</LineString>
		</Placemark>
    
        <Placemark>
			<name>branch_part6</name>
			<TimeSpan>
				<begin>2003-04-06</begin>
			</TimeSpan>
			<styleUrl>#edge_N34_E18_style</styleUrl>
			<LineString>
				<altitudeMode>clampToGround</altitudeMode>
				<tessellate>1</tessellate>
				<coordinates>
					0.4150682526,52.254184348,0.0
					0.4134707105,52.25397829,0.0
				</coordinates>
			</LineString>
		</Placemark>
    
        <Placemark>
			<name>branch_part7</name>
			<TimeSpan>
				<begin>2003-04-07</begin>
			</TimeSpan>
			<styleUrl>#edge_N34_E18_style</styleUrl>
			<LineString>
				<altitudeMode>clampToGround</altitudeMode>
				<tessellate>1</tessellate>
				<coordinates>
					0.4134707105,52.25397829,0.0
					0.4118731684,52.253772232,0.0
				</coordinates>
			</LineString>
		</Placemark>
    
        <Placemark>
			<name>branch_part8</name>
			<TimeSpan>
				<begin>2003-04-08</begin>
			</TimeSpan>
			<styleUrl>#edge_N34_E18_style</styleUrl>
			<LineString>
				<altitudeMode>clampToGround</altitudeMode>
				<tessellate>1</tessellate>
				<coordinates>
					0.4118731684,52.253772232,0.0
					0.4102756263,52.253566174,0.0
				</coordinates>
			</LineString>
		</Placemark>
    
        <Placemark>
			<name>branch_part9</name>
			<TimeSpan>
				<begin>2003-04-09</begin>
			</TimeSpan>
			<styleUrl>#edge_N34_E18_style</styleUrl>
			<LineString>
				<altitudeMode>clampToGround</altitudeMode>
				<tessellate>1</tessellate>
				<coordinates>
					0.4102756263,52.253566174,0.0
					0.4086780842,52.253360116,0.0
				</coordinates>
			</LineString>
		</Placemark>
    
        <Placemark>
			<name>branch_part10</name>
			<TimeSpan>
				<begin>2003-04-10</begin>
			</TimeSpan>
			<styleUrl>#edge_N34_E18_style</styleUrl>
			<LineString>
				<altitudeMode>clampToGround</altitudeMode>
				<tessellate>1</tessellate>
				<coordinates>
					0.4086780842,52.253360116,0.0
					0.4070805421,52.253154058,0.0
				</coordinates>
			</LineString>
		</Placemark>
    
        <Placemark>
			<name>branch_part11</name>
			<TimeSpan>
				<begin>2003-04-11</begin>
			</TimeSpan>
			<styleUrl>#edge_N34_E18_style</styleUrl>
			<LineString>
				<altitudeMode>clampToGround</altitudeMode>
				<tessellate>1</tessellate>
				<coordinates>
					0.4070805421,52.253154058,0.0
					0.405483,52.252948,0.0
				</coordinates>
			</LineString>
		</Placemark>
    </Folder>
   <Folder>
                 <name>edge_E10_E07</name>
  
        <Placemark>
			<name>branch_part1</name>
			<TimeSpan>
				<begin>2003-03-27</begin>
			</TimeSpan>
			<styleUrl>#edge_E10_E07_style</styleUrl>
			<LineString>
				<altitudeMode>clampToGround</altitudeMode>
				<tessellate>1</tessellate>
				<coordinates>
					0.421175579,52.25529142,0.0
					0.421175579,52.25529142,0.0
				</coordinates>
			</LineString>
		</Placemark>
    
        <Placemark>
			<name>branch_part2</name>
			<TimeSpan>
				<begin>2003-03-28</begin>
			</TimeSpan>
			<styleUrl>#edge_E10_E07_style</styleUrl>
			<LineString>
				<altitudeMode>clampToGround</altitudeMode>
				<tessellate>1</tessellate>
				<coordinates>
					0.421175579,52.25529142,0.0
					0.421317,52.25535,0.0
				</coordinates>
			</LineString>
		</Placemark>
    </Folder>
   <Folder>
                 <name>edge_E09_E07</name>
  
        <Placemark>
			<name>branch_part1</name>
			<TimeSpan>
				<begin>2003-03-27</begin>
			</TimeSpan>
			<styleUrl>#edge_E09_E07_style</styleUrl>
			<LineString>
				<altitudeMode>clampToGround</altitudeMode>
				<tessellate>1</tessellate>
				<coordinates>
					0.421175579,52.25529142,0.0
					0.421175579,52.25529142,0.0
				</coordinates>
			</LineString>
		</Placemark>
    
        <Placemark>
			<name>branch_part2</name>
			<TimeSpan>
				<begin>2003-03-28</begin>
			</TimeSpan>
			<styleUrl>#edge_E09_E07_style</styleUrl>
			<LineString>
				<altitudeMode>clampToGround</altitudeMode>
				<tessellate>1</tessellate>
				<coordinates>
					0.421175579,52.25529142,0.0
					0.421458421,52.25529142,0.0
				</coordinates>
			</LineString>
		</Placemark>
    </Folder>
   <Folder>
                 <name>edge_F11_C04</name>
  
        <Placemark>
			<name>branch_part1</name>
			<TimeSpan>
				<begin>2003-03-26</begin>
			</TimeSpan>
			<styleUrl>#edge_F11_C04_style</styleUrl>
			<LineString>
				<altitudeMode>clampToGround</altitudeMode>
				<tessellate>1</tessellate>
				<coordinates>
					0.388347,52.243081,0.0
					0.388347,52.243081,0.0
				</coordinates>
			</LineString>
		</Placemark>
    
        <Placemark>
			<name>branch_part2</name>
			<TimeSpan>
				<begin>2003-03-27</begin>
			</TimeSpan>
			<styleUrl>#edge_F11_C04_style</styleUrl>
			<LineString>
				<altitudeMode>clampToGround</altitudeMode>
				<tessellate>1</tessellate>
				<coordinates>
					0.388347,52.243081,0.0
					0.3876115,52.2437355,0.0
				</coordinates>
			</LineString>
		</Placemark>
    
        <Placemark>
			<name>branch_part3</name>
			<TimeSpan>
				<begin>2003-03-28</begin>
			</TimeSpan>
			<styleUrl>#edge_F11_C04_style</styleUrl>
			<LineString>
				<altitudeMode>clampToGround</altitudeMode>
				<tessellate>1</tessellate>
				<coordinates>
					0.3876115,52.2437355,0.0
					0.386876,52.24439,0.0
				</coordinates>
			</LineString>
		</Placemark>
    </Folder>
   <Folder>
                 <name>edge_D12_D05</name>
  
        <Placemark>
			<name>branch_part1</name>
			<TimeSpan>
				<begin>2003-03-27</begin>
			</TimeSpan>
			<styleUrl>#edge_D12_D05_style</styleUrl>
			<LineString>
				<altitudeMode>clampToGround</altitudeMode>
				<tessellate>1</tessellate>
				<coordinates>
					0.409787211,52.2502128,0.0
					0.409787211,52.2502128,0.0
				</coordinates>
			</LineString>
		</Placemark>
    
        <Placemark>
			<name>branch_part2</name>
			<TimeSpan>
				<begin>2003-03-28</begin>
			</TimeSpan>
			<styleUrl>#edge_D12_D05_style</styleUrl>
			<LineString>
				<altitudeMode>clampToGround</altitudeMode>
				<tessellate>1</tessellate>
				<coordinates>
					0.409787211,52.2502128,0.0
					0.40973965825,52.25024735,0.0
				</coordinates>
			</LineString>
		</Placemark>
    
        <Placemark>
			<name>branch_part3</name>
			<TimeSpan>
				<begin>2003-03-29</begin>
			</TimeSpan>
			<styleUrl>#edge_D12_D05_style</styleUrl>
			<LineString>
				<altitudeMode>clampToGround</altitudeMode>
				<tessellate>1</tessellate>
				<coordinates>
					0.40973965825,52.25024735,0.0
					0.4096921055,52.2502819,0.0
				</coordinates>
			</LineString>
		</Placemark>
    
        <Placemark>
			<name>branch_part4</name>
			<TimeSpan>
				<begin>2003-03-30</begin>
			</TimeSpan>
			<styleUrl>#edge_D12_D05_style</styleUrl>
			<LineString>
				<altitudeMode>clampToGround</altitudeMode>
				<tessellate>1</tessellate>
				<coordinates>
					0.4096921055,52.2502819,0.0
					0.40964455275,52.25031645,0.0
				</coordinates>
			</LineString>
		</Placemark>
    
        <Placemark>
			<name>branch_part5</name>
			<TimeSpan>
				<begin>2003-03-31</begin>
			</TimeSpan>
			<styleUrl>#edge_D12_D05_style</styleUrl>
			<LineString>
				<altitudeMode>clampToGround</altitudeMode>
				<tessellate>1</tessellate>
				<coordinates>
					0.40964455275,52.25031645,0.0
					0.409597,52.250351,0.0
				</coordinates>
			</LineString>
		</Placemark>
    </Folder>
   <Folder>
                 <name>edge_E19_E15</name>
  
        <Placemark>
			<name>branch_part1</name>
			<TimeSpan>
				<begin>2003-03-31</begin>
			</TimeSpan>
			<styleUrl>#edge_E19_E15_style</styleUrl>
			<LineString>
				<altitudeMode>clampToGround</altitudeMode>
				<tessellate>1</tessellate>
				<coordinates>
					0.421117,52.25515,0.0
					0.421117,52.25515,0.0
				</coordinates>
			</LineString>
		</Placemark>
    
        <Placemark>
			<name>branch_part2</name>
			<TimeSpan>
				<begin>2003-04-01</begin>
			</TimeSpan>
			<styleUrl>#edge_E19_E15_style</styleUrl>
			<LineString>
				<altitudeMode>clampToGround</altitudeMode>
				<tessellate>1</tessellate>
				<coordinates>
					0.421117,52.25515,0.0
					0.421175579,52.25500858,0.0
				</coordinates>
			</LineString>
		</Placemark>
    </Folder>
   	</Folder>

</Document>
</kml>
