# Supplementary material for: Transmission of Equine Influenza Virus during an Outbreak Is Characterized by Frequent Mixed Infections and Loose Transmission Bottlenecks
Source: PLoS Pathog. 2012 Dec 20;8(12):e1003081. doi: 10.1371/journal.ppat.1003081 (PMC3534375; doi:10.1371/journal.ppat.1003081)
Supplement: Dataset S4 — Intervals in days between significant shedding between donor and recipient horses. This data was generated from three experimental datasets of naturally transmitting horses. The horses were either vaccinated with a homologous or heterologous vaccine and challenged with A/Newmarket/5/2003 or A/Newmarket/1/1993. (TXT) [file ppat.1003081.s004.txt]

Study	donor	recipient	daydiff
Hetero_New_5_03	2761_6652	6292_9476	2
Hetero_New_5_03	6292_9476	1420_6273	2.5
Hetero_New_5_03	1420_6273	1353_1680	3.5
Hetero_New_5_03	1353_1680	9631_9814	2.5
Hetero_New_5_03	9631_9814	2220_6285	2.5
Hom_New_5_03	2321_2651	1503_9307	2
Hom_New_5_03	1503_9307	1718_9204	3
Hom_New_5_03	1718_9204	2190_639	6
Hom_New_5_03	2190_639	692_2945	1
Hom_New_5_03	692_2945	9359_9764	2.5
Vac_New_1_93	5923	5791	3
Vac_New_1_93	5791	8559	2
Vac_New_1_93	8559	8629	2
Vac_New_1_93	8629	5613	6
Na•ve_New_1_93	7D36	7248	4
Na•ve_New_1_93	7D36	6005	3
Na•ve_New_1_93	7248	5447	3
Na•ve_New_1_93	7248	7C1C	2
Na•ve_New_1_93	7C1C	2F50	3
Na•ve_New_1_93	7C1C	7A45	4
Na•ve_New_1_93	6005	5257	3
Na•ve_New_1_93	5257	780C	3
Na•ve_New_1_93	5257	5D1A	4
