# Supplementary material for: Transmission of Equine Influenza Virus during an Outbreak Is Characterized by Frequent Mixed Infections and Loose Transmission Bottlenecks
Source: PLoS Pathog. 2012 Dec 20;8(12):e1003081. doi: 10.1371/journal.ppat.1003081 (PMC3534375; doi:10.1371/journal.ppat.1003081)
Supplement: Table S1 — List of all shared mutations. The table provides information on the mutation type (synonymous, non-synonymous, in a glycosylation site, in an antigenic site, present at the epidemiological scale, homoplastic). (TXT) [file ppat.1003081.s013.txt]

Site	NT Site Mutation	Amino acid Site aaMuatation	AASiteChangedAA	mutation_type	motif	Nb.of.hosts	Host(Day)			EpiScale	Same Yard	Yards	Convergent
2	T2C	M1T	Met1Thr	NA	nonsyn	2	H24(94) L42(109) 			no		H(1) L(1) 	T2C
7	A7G	T3A	Thr3Ala	NA	nonsyn	3	K22(92) L47(111) M29(98) 			yes		M(1) L(1) K(1) 	A7G
10	A10G	T4A	Thr4Ala	NA	nonsyn	2	E13(90) M32(100) 			yes		E(1) M(1) 	
14	T14C	I5T	Ile5Thr	NA	nonsyn	3	L40(107) E10(87) L44(109) 			yes		E(1) L(2) 	T14C
23	T23C	I8T	Ile8Thr	NA	nonsyn	2	N37(104) J21(92) 			no		J(1) N(1) 	
31	A31G	T11A	Thr11Ala	NA	nonsyn	3	N37(104) L42(111) J21(92) 			no		L(1) J(1) N(1) 	A31G
42	C42T	A14A	Ala14Ala	NA	syn	2	L40(107) M29(98) 			yes		M(1) L(1) 	
52	A52G	N18D	Asn18Asp	NA	nonsyn	2	E18(91) S41(107) 			yes		E(1) S(1) 	A58G
58	A58G	I20V	Ile20Val	NA	nonsyn	2	V46(128) L42(109) 			yes		V(1) L(1) 	T59C
59	T59C	I20T	Ile20Thr	NA	nonsyn	2	L42(109) N28(99) 			yes		L(1) N(1) 	T63C
63	T63C	S21S	Ser21Ser	NA	syn	2	N37(104) L43(109) 			yes		L(1) N(1) 	
67	A67G	N23D	Asn23Asp	glyco_site1_affected	nonsyn	4	O33(101) M32(100) B03(84) T48(112) 			yes		O(1) T(1) B(1) M(1) 	C69T
69	C69T	N23N	Asn23Asn	NA	syn	2	S41(107) T48(112) 			yes		T(1) S(1) 	A70G
70	A70G	N24D	Asn24Asp	glyco_site2-nonaffected	nonsyn	2	S41(107) C04(85) 			no		C(1) S(1) 	
73	A73G	T25A	Thr25Ala	glyco_site3_affected	nonsyn	2	N37(104) C04(85) 			no		C(1) N(1) 	
85	T85C	C29R	Cys29Arg	NA	nonsyn	4	D06(86) V46(128) H16(91) T48(112) 			no		T(1) H(1) V(1) D(1) 	
87	T87C	C29C	Cys29Cys	NA	syn	2	K22(92) A01(72) 			yes		A(1) K(1) 	
93	A93G	G31G	Gly31Gly	NA	syn	5	K22(92) H24(94) L42(111) C04(85) L43(109) 			no		H(1) L(2) C(1) K(1) 	A93G
98	A98G	H33R	His33Arg	NA	nonsyn	2	V46(128) L42(111) 			no		V(1) L(1) 	A98G
102	A102G	A34A	Ala34Ala	NA	syn	3	S41(107) L42(111) A01(72) 			no		A(1) L(1) S(1) 	A102G
106	G106A	A36T	Ala36Thr	NA	nonsyn	2	S41(107) L42(111) 			no		L(1) S(1) 	
115	A115G	T39A	Thr39Ala	glyco_site3_affected	nonsyn	2	E15(90) N37(104) 			no		E(1) N(1) 	
119	T119C	L40S	Leu40Ser	NA	nonsyn	3	V46(128) E10(87) Q36(104) 			no		E(1) V(1) Q(1) 	T119C
122	T122C	V41A	Val41Ala	NA	nonsyn	2	H24(94) E10(87) 			no		E(1) H(1) 	
124	A124G	K42E	Lys42Glu	NA	nonsyn	2	E13(90) L25(100) 			no		E(1) L(1) 	A124G
127	A127G	T43A	Thr43Ala	NA	nonsyn	2	Q36(104) P35(104) 			no		Q(1) P(1) 	A127G
135	T135C	S45S	Ser45Ser	NA	syn	3	L42(111) R38(104) G08(87) 			no		R(1) G(1) L(1) 	
137	A137G	D46G	Asp46Gly	NA	nonsyn	2	N28(99) E10(87) 			no		E(1) N(1) 	
138	T138C	D46D	Asp46Asp	NA	syn	2	N28(99) T48(112) 			no		T(1) N(1) 	
141	T141C	D47D	Asp47Asp	NA	syn	3	U49(118) W50(128) unknown(unknown) 			yes		unknown(1) W(1) U(1) 	
152	T152C	V51A	Val51Ala	NA	nonsyn	4	O33(101) B02(84) M31(99) B03(84) 			no		O(1) B(2) M(1) 	
153	G153A	V51V	Val51Val	NA	syn	2	E07(86) G08(87) 			yes		E(1) G(1) 	
154	A154G	T52A	Thr52Ala	NA	nonsyn	3	E09(87) O33(101) L43(109) 			no		O(1) E(1) L(1) 	A154G
156	A156G	T52T	Thr52Thr	NA	syn	2	L25(100) H24(94) 			no		H(1) L(1) 	A156G
158	A158G	N53S	Asn53Ser	glyco_site1_affected	nonsyn	2	L25(100) L42(109) 			no	yes	L(2) 	
176	A176G	Q59R	Gln59Arg	NA	nonsyn	2	E09(87) N28(99) 			no		E(1) N(1) 	
179	G179A	S60N	Ser60Asn	NA	nonsyn	2	L25(98) N37(104) 			no		L(1) N(1) 	G179A
182	T182C	I61T	Ile61Thr	NA	nonsyn	2	N37(104) N28(99) 			yes	yes	N(2) 	
184	T184C	S62P	Ser62Pro	antigenic_site_Ea	nonsyn	2	L25(100) P35(104) 			yes		L(1) P(1) 	T184C
188	T188C	M63T	Met63Thr	antigenic_site_Ea	nonsyn	2	E13(90) M29(98) 			yes		E(1) M(1) 	
192	G192A	G64G	Gly64Gly	NA	syn	2	E09(87) unknown(unknown) 			yes		unknown(1) E(1) 	
193	A193G	K65E	Lys65Glu	NA	nonsyn	2	E13(90) M31(99) 			no		E(1) M(1) 	
198	A198G	I66M	Ile66Met	NA	nonsyn	2	L25(100) Q36(104) 			no		Q(1) L(1) 	
203	A203G	N68S	Asn68Ser	antigenic_site_Ca	nonsyn	2	L25(100) I17(91) 			no		I(1) L(1) 	A203G
211	T211C	Y71H	Tyr71His	NA	nonsyn	2	L25(100) J21(92) 			no		L(1) J(1) 	T211C
225	T225C	D75D	Asp75Asp	NA	syn	2	L47(111) A01(72) 			no		A(1) L(1) 	T225C
228	A228G	G76G	Gly76Gly	NA	syn	3	O33(101) N37(104) G08(87) 			yes		O(1) G(1) N(1) 	A258G
230	G230A	R77K	Arg77Lys	NA	nonsyn	15	"E09(87) L39(105) L40(107) E18(91) L25(100,98) L27(104) S41(107) L42(109,111) L47(111) L30(unknown) N34(73) L43(109) Q36(104) L44(109) F11(87) "			yes		E(2) F(1) Q(1) L(9) N(1) S(1) 	
232	A232G	N78D	Asn78Asp	glyco_site1_affected	nonsyn	2	unknown(unknown) N34(73) 			no		unknown(1) N(1) 	
234	T234A	N78K	Asn78Lys	glycosylation_site	nonsyn	3	L25(100) S41(107) L42(111) 			yes		L(2) S(1) 	
240	A240G	T80T	Thr80Thr	NA	syn	2	H23(94) E10(87) 			yes		E(1) H(1) 	
248	A248G	D83G	Asp83Gly	NA	nonsyn	3	E09(87) N37(104) N28(99) 			yes		E(1) N(2) 	
255	G255A	M85I	Met85Ile	NA	nonsyn	2	N37(104) M32(100) 			no		M(1) N(1) 	
257	T257C	L86P	Leu86Pro	NA	nonsyn	3	B02(84) M32(100) A01(72) 			no		A(1) B(1) M(1) 	
258	A258G	L86L	Leu86Leu	NA	syn	2	L42(111) N28(99) 			yes		L(1) N(1) 	
262	G262A	D88N	Asp88Asn	NA	nonsyn	2	D05(86) L25(98) 			yes		D(1) L(1) 	G262A
263	A263G	D88G	Asp88Gly	NA	nonsyn	3	E09(87) K22(92) E10(87) 			no		E(2) K(1) 	
269	A269G	H90R	His90Arg	NA	nonsyn	2	C04(85) P35(104) 			no		P(1) C(1) 	
270	C270T	H90H	His90His	NA	syn	2	H16(91) T48(112) 			yes		T(1) H(1) 	
273	T273C	C91C	Cys91Cys	NA	syn	2	S41(107) E10(87) 			yes		E(1) S(1) 	T273C
275	A275G	D92G	Asp92Gly	NA	nonsyn	3	L39(105) K22(92) M29(98) 			no		M(1) L(1) K(1) 	A275G
278	T278C	V93A	Val93Ala	NA	nonsyn	5	O33(101) L39(105) L40(107) E10(87) A01(72) 			yes		O(1) E(1) A(1) L(2) 	T278C
280	T280C	F94L	Phe94Leu	NA	nonsyn	2	unknown(unknown) N28(99) 			no		unknown(1) N(1) 	
284	A284G	Q95R	Gln95Arg	NA	nonsyn	3	L25(98) H24(94) C04(85) 			yes		H(1) L(1) C(1) 	A284G
287	A287G	Y96C	Tyr96Cys	NA	nonsyn	2	E18(91) N34(73) 			no		E(1) N(1) 	A287G
299	A299G	D100G	Asp100Gly	NA	nonsyn	5	O33(101) N45(112) M32(100) L42(109) C04(85) 			no		O(1) L(1) M(1) C(1) N(1) 	A299G
302	T302C	L101P	Leu101Pro	NA	nonsyn	2	N37(104) M29(98) 			no		M(1) N(1) 	
320	G320A	S107N	Ser107Asn	NA	nonsyn	2	unknown(unknown) H16(91) 			yes		unknown(1) H(1) 	
324	T324C	A108A	Ala108Ala	NA	syn	3	H23(94) unknown(unknown) A01(72) 			yes		unknown(1) A(1) H(1) 	
328	A328G	S110G	Ser110Gly	NA	nonsyn	2	L40(107) S41(107) 			no		L(1) S(1) 	
336	C336T	C112C	Cys112Cys	NA	syn	3	D20(92) M32(100) L42(111) 			yes		D(1) L(1) M(1) 	C336T
338	A338G	Y113C	Tyr113Cys	NA	nonsyn	2	L42(111) L30(unknown) 			no	yes	L(2) 	A338G
344	A344G	Y115C	Tyr115Cys	NA	nonsyn	3	B02(84) M32(100) E10(87) 			no		E(1) B(1) M(1) 	
345	T345C	Y115Y	Tyr115Tyr	NA	syn	2	E18(91) M29(98) 			yes		E(1) M(1) 	T345C
347	A347G	D116G	Asp116Gly	NA	nonsyn	4	E13(90) K22(92) L42(111) C04(85) 			yes		E(1) L(1) C(1) K(1) 	A347G
357	C357T	D119D	Asp119Asp	NA	syn	2	L25(100) H16(91) 			yes		H(1) L(1) 	C357T
358	T358C	Y120H	Tyr120His	NA	nonsyn	2	L25(100) W50(128) 			yes		W(1) L(1) 	T358C
360	T360C	Y120Y	Tyr120Tyr	NA	syn	2	U49(118) G08(87) 			no		G(1) U(1) 	
364	T364C	S122P	Ser122Pro	antigenic_site_Eb	nonsyn	3	B02(84) L25(100) N37(104) 			yes		B(1) L(1) N(1) 	T364C
365	C365T	S122L	Ser122Leu	antigenic_site_Eb	nonsyn	2	E13(90) B02(84) 			yes		E(1) B(1) 	
366	G366A	S122S	Ser122Ser	NA	syn	3	W50(128) S41(107) E10(87) 			yes		E(1) W(1) S(1) 	G366A
380	T380C	V127A	Val127Ala	NA	nonsyn	2	N28(99) E10(87) 			no		E(1) N(1) 	
394	A394G	T132A	Thr132Ala	NA	nonsyn	2	L25(98) K22(92) 			no		L(1) K(1) 	A394G
398	T398C	L133S	Leu133Ser	NA	nonsyn	2	E09(87) W50(128) 			no		E(1) W(1) 	
409	G409A	A137T	Ala137Thr	NA	nonsyn	2	D20(92) L42(111) 			no		D(1) L(1) 	
413	A413G	E138G	Glu138Gly	NA	nonsyn	3	E09(87) B03(84) R38(104) 			no		R(1) E(1) B(1) 	
421	A421G	T141A	Thr141Ala	NA	nonsyn	3	E13(90) E18(91) I17(91) 			yes		E(2) I(1) 	A421G
423	A423G	T141T	Thr141Thr	NA	syn	2	K22(92) N28(99) 			no		N(1) K(1) 	
427	A427G	T143A	Thr143Ala	NA	nonsyn	3	L42(111) M29(98) I17(91) 			no		I(1) M(1) L(1) 	A427G
432	T432C	G144G	Gly144Gly	NA	syn	3	L42(111) C04(85) G08(87) 			no		G(1) L(1) C(1) 	T432C
434	T434C	V145A	Val145Ala	NA	nonsyn	5	N45(112) L27(100) unknown(unknown) C04(85) Q36(104) 			no		unknown(1) Q(1) L(1) C(1) N(1) 	T434C
435	C435T	V145V	Val145Val	NA	syn	2	M32(100) unknown(unknown) 			no		unknown(1) M(1) 	
436	A436G	T146A	Thr146Ala	NA	nonsyn	2	E09(87) L25(100) 			no		E(1) L(1) 	A436G
438	T438C	T146T	Thr146Thr	NA	syn	2	L40(107) E15(90) 			yes		E(1) L(1) 	T438C
456	A456G	G152G	Gly152Gly	NA	syn	2	B02(84) H24(94) 			yes		H(1) B(1) 	
460	T460C	C154R	Cys154Arg	antigenic_site_A	nonsyn	2	E10(87) I17(91) 			no		E(1) I(1) 	
462	C462T	C154C	Cys154Cys	NA	syn	2	E13(90) L30(unknown) 			no		E(1) L(1) 	C462T
464	A464G	K155R	Lys155Arg	antigenic_site_A	nonsyn	2	O33(101) N28(99) 			yes		O(1) N(1) 	
466	A466G	R156G	Arg156Gly	antigenic_site_A	nonsyn	5	E09(87) H23(94) L47(111) R38(104) I17(91) 			no		R(1) E(1) H(1) I(1) L(1) 	A466G
483	T483C	S161S	Ser161Ser	NA	syn	2	N37(104) E10(87) 			no		E(1) N(1) 	
495	A495G	R165R	Arg165Arg	NA	syn	2	E14(90) K22(92) 			no		E(1) K(1) 	
497	T497C	L166P	Leu166Pro	NA	nonsyn	3	E09(87) E18(91) E10(87) 			no	yes	E(3) 	T497C
514	T514C	S172P	Ser172Pro	NA	nonsyn	2	E09(87) Q36(104) 			no		E(1) Q(1) 	T514C
525	T525C	S175S	Ser175Ser	NA	syn	2	E09(87) L25(98) 			yes		E(1) L(1) 	T525C
532	A532G	T178A	Thr178Ala	NA	nonsyn	3	L27(100) A01(72) I17(91) 			no		A(1) I(1) L(1) 	
534	A534G	T178T	Thr178Thr	NA	syn	2	L25(100) T48(112) 			yes		T(1) L(1) 	A534G
535	T535C	L179L	Leu179Leu	NA	syn	2	G08(87) H16(91) 			yes		H(1) G(1) 	
536	T536C	L179S	Leu179Ser	NA	nonsyn	2	O33(101) N37(104) 			no		O(1) N(1) 	
542	T542C	V181A	Val181Ala	glyco_site2-nonaffected	nonsyn	2	L25(100) D06(86) 			no		D(1) L(1) 	T542C
544	A544G	T182A	Thr182Ala	glyco_site3_affected	nonsyn	3	L25(100) K22(92) L42(109) 			no		L(2) K(1) 	A544G
552	T552C	P184P	Pro184Pro	NA	syn	2	E13(90) O33(101) 			yes		O(1) E(1) 	
554	A554G	N185S	Asn185Ser	NA	nonsyn	3	H24(94) L42(111) H16(91) 			no		H(2) L(1) 	A554G
577	T577C	Y193H	Tyr193His	NA	nonsyn	2	O33(101) V46(128) 			no		O(1) V(1) 	
585	G585A	W195*	Trp195*	NA	nonsyn	2	L25(100) M32(100) 			no		M(1) L(1) 	G585A
590	T590C	I197T	Ile197Thr	NA	nonsyn	4	L25(100) H24(94) L42(109) H16(91) 			yes		H(2) L(2) 	T590C
593	A593G	H198R	His198Arg	NA	nonsyn	2	L39(105) T48(112) 			no		T(1) L(1) 	A593G
594	T594C	H198H	His198His	NA	syn	2	N28(99) Q36(104) 			yes		Q(1) N(1) 	T594C
596	A596G	H199R	His199Arg	NA	nonsyn	3	C04(85) R38(104) I17(91) 			no		R(1) I(1) C(1) 	
598	C598T	P200S	Pro200Ser	NA	nonsyn	2	N28(99) M29(98) 			no		M(1) N(1) 	
599	C599T	P200L	Pro200Leu	NA	nonsyn	2	L27(100) E10(87) 			no		E(1) L(1) 	
601	A601G	S201G	Ser201Gly	NA	nonsyn	2	E09(87) unknown(unknown) 			no		unknown(1) E(1) 	
609	T609C	N203N	Asn203Asn	NA	syn	2	S41(107) H24(94) 			yes		H(1) S(1) 	T609C
612	A612G	Q204Q	Gln204Gln	NA	syn	5	E15(90) V46(128) D20(92) M32(100) C04(85) 			yes		E(1) D(1) V(1) M(1) C(1) 	
614	A614G	E205G	Glu205Gly	antigenic_site_B	nonsyn	3	N37(104) G08(87) T48(112) 			no		T(1) G(1) N(1) 	
617	A617G	Q206R	Gln206Arg	antigenic_site_B	nonsyn	3	V46(128) R38(104) E10(87) 			no		R(1) E(1) V(1) 	
619	A619G	T207A	Thr207Ala	antigenic_site_B	nonsyn	2	W50(128) R38(104) 			no		R(1) W(1) 	
626	T626C	L209S	Leu209Ser	antigenic_site_B	nonsyn	2	H23(94) L25(98) 			no		H(1) L(1) 	T626C
642	A642G	S214S	Ser214Ser	NA	syn	3	V46(128) E07(86) Q36(104) 			no		E(1) V(1) Q(1) 	A642G
658	T658C	S220P	Ser220Pro	hum_antigenic_D	nonsyn	2	N37(104) S41(107) 			yes		S(1) N(1) 	T658C
670	A670G	S224G	Ser224Gly	antigenic_site_Db	nonsyn	2	H23(94) K22(92) 			no		H(1) K(1) 	
672	T672C	S224S	Ser224Ser	NA	syn	3	L42(109) T48(112) P35(104) 			yes		T(1) L(1) P(1) 	T672C
675	A675G	Q225Q	Gln225Gln	NA	syn	2	U49(118) E10(87) 			no		E(1) U(1) 	
679	A679G	T227A	Thr227Ala	antigenic_site_Db	nonsyn	4	N45(112) M31(99) C04(85) Q36(104) 			no		Q(1) M(1) C(1) N(1) 	A679G
690	T690C	P230P	Pro230Pro	NA	syn	2	E09(87) N28(99) 			yes		E(1) N(1) 	T690C
697	G697A	G233R	Gly233Arg	NA	nonsyn	2	S41(107) H24(94) 			yes		H(1) S(1) 	G697A
705	A705G	R235R	Arg235Arg	NA	syn	3	L26(99) L42(111) T48(112) 			yes		T(1) L(2) 	A705G
711	G711A	W237*	Trp237*	NA	nonsyn	2	A01(72) M29(98) 			no		A(1) M(1) 	
715	A715G	R239G	Arg239Gly	NA	nonsyn	2	L40(107) A01(72) 			no		A(1) L(1) 	A715G
720	T720C	G240G	Gly240Gly	NA	syn	3	E13(90) O33(101) N34(73) 			no		O(1) E(1) N(1) 	T720C
729	C729T	G243G	Gly243Gly	NA	syn	2	O33(101) E18(91) 			yes		O(1) E(1) 	C729T
730	A730G	R244G	Arg244Gly	NA	nonsyn	3	N37(104) C04(85) A01(72) 			no		A(1) C(1) N(1) 	
738	C738T	S246S	Ser246Ser	NA	syn	2	S41(107) L43(109) 			yes		L(1) S(1) 	
741	A741G	I247M	Ile247Met	NA	nonsyn	2	C04(85) N28(99) 			no		N(1) C(1) 	
745	T745C	W249R	Trp249Arg	NA	nonsyn	2	D05(86) H24(94) 			yes		H(1) D(1) 	
748	A748G	T250A	Thr250Ala	NA	nonsyn	2	B02(84) H16(91) 			no		H(1) B(1) 	
754	G754A	V252I	Val252Ile	NA	nonsyn	2	C04(85) L43(109) 			no		L(1) C(1) 	G754A
759	A759C	K253N	Lys253Asn	NA	nonsyn	2	L25(100) K22(92) 			no		L(1) K(1) 	A759C
765	A765G	G255G	Gly255Gly	NA	syn	3	C04(85) N28(99) N34(73) 			yes		N(2) C(1) 	
770	T770C	I257T	Ile257Thr	antigenic_site_Dc	nonsyn	2	M31(99) W50(128) 			yes		W(1) M(1) 	
784	A784G	S262G	Ser262Gly	NA	nonsyn	2	M32(100) C04(85) 			yes		M(1) C(1) 	
788	A788G	N263S	Asn263Ser	NA	nonsyn	3	H24(94) R38(104) E10(87) 			no		R(1) E(1) H(1) 	
793	A793G	N265D	Asn265Asp	NA	nonsyn	5	E13(90) D05(86) W50(128) V46(128) T48(112) 			no		E(1) T(1) V(1) W(1) D(1) 	
798	A798G	L266L	Leu266Leu	NA	syn	2	E13(90) L25(100) 			yes		E(1) L(1) 	A798G
802	G802A	A268T	Ala268Thr	NA	nonsyn	2	H24(94) H16(91) 			yes	yes	H(2) 	
816	T816C	Y272Y	Tyr272Tyr	NA	syn	3	N45(112) V46(128) H24(94) 			yes		H(1) V(1) N(1) 	
821	A821G	K274R	Lys274Arg	NA	nonsyn	2	K22(92) M32(100) 			yes		M(1) K(1) 	
829	A829G	T277A	Thr277Ala	NA	nonsyn	2	L25(100) R38(104) 			yes		R(1) L(1) 	A829G
835	A835G	K279E	Lys279Glu	NA	nonsyn	2	E19(91) E07(86) 			yes	yes	E(2) 	
836	A836G	K279R	Lys279Arg	NA	nonsyn	4	E13(90) M32(100) N28(99) E10(87) 			yes		E(2) M(1) N(1) 	
841	T841C	S281P	Ser281Pro	NA	nonsyn	4	O33(101) L27(104) M32(100) N34(73) 			no		O(1) M(1) L(1) N(1) 	T841C
852	A852G	R284R	Arg284Arg	NA	syn	2	O33(101) S41(107) 			yes		O(1) S(1) 	A852G
855	A855G	S285S	Ser285Ser	NA	syn	3	E18(91) E14(90) I17(91) 			no		E(2) I(1) 	A855G
857	A857G	D286G	Asp286Gly	NA	nonsyn	3	E09(87) L25(100) E10(87) 			no		E(2) L(1) 	A857G
861	A861G	V287V	Val287Val	NA	syn	2	V46(128) S41(107) 			yes		V(1) S(1) 	A861G
865	A865G	I289V	Ile289Val	antigenic_site_Cb	nonsyn	2	N37(104) J21(92) 			no		J(1) N(1) 	
869	A869G	D290G	Asp290Gly	antigenic_site_Cb	nonsyn	2	E09(87) N45(112) 			yes		E(1) N(1) 	
874	T874C	C292R	Cys292Arg	antigenic_site_Cb	nonsyn	2	H23(94) N37(104) 			no		H(1) N(1) 	
876	T876C	C292C	Cys292Cys	NA	syn	4	L25(100) D06(86) K22(92) A01(72) 			no		A(1) D(1) L(1) K(1) 	T876C
878	T878C	V293A	Val293Ala	antigenic_site_Cb	nonsyn	4	H23(94) V46(128) M32(100) C04(85) 			yes		V(1) H(1) M(1) C(1) 	
880	T880C	S294P	Ser294Pro	NA	nonsyn	3	O33(101) E14(90) D20(92) 			no		O(1) E(1) D(1) 	
890	T890C	I297T	Ile297Thr	NA	nonsyn	2	E15(90) E10(87) 			no	yes	E(2) 	
897	A897G	P299P	Pro299Pro	NA	syn	2	N37(104) T48(112) 			no		T(1) N(1) 	
