# Supplementary material for: Transmission of Equine Influenza Virus during an Outbreak Is Characterized by Frequent Mixed Infections and Loose Transmission Bottlenecks
Source: PLoS Pathog. 2012 Dec 20;8(12):e1003081. doi: 10.1371/journal.ppat.1003081 (PMC3534375; doi:10.1371/journal.ppat.1003081)
Supplement: Table S2 — Edgelist showing the donor and recipient horses and the shared mutations. (TXT) [file ppat.1003081.s014.txt]

recipient horse	donor horse	recipient date	donor date	Nb Of Mutations shared	shared synonymous mutations	shared  nonsynonymous mutations	 shared homoplasious mutations	shared antigenic sites	shared glycosylation site			nonsyn
C04	A01	26/03/2003	13/03/2003	1		A730G						
N37	A01	14/04/2003	13/03/2003	1		A730G						
M32	A01	10/04/2003	13/03/2003	1		T257C						
E07	A01	27/03/2003	13/03/2003	0								
K22	A01	02/04/2003	13/03/2003	2	T87C T876C							
B02	A01	25/03/2003	13/03/2003	1		T257C						
B03	A01	25/03/2003	13/03/2003	0								
C04	B02	26/03/2003	25/03/2003	0								
D05	B03	27/03/2003	25/03/2003	0								
D06	B03	27/03/2003	25/03/2003	0								
H24	B02	04/04/2003	25/03/2003	1	A456G							
I17	B02	01/04/2003	25/03/2003	0								
M31	B02	09/04/2003	25/03/2003	1		T152C						
M32	B03	10/04/2003	25/03/2003	1					A67G			
H16	C04	01/04/2003	26/03/2003	0								
N37	C04	14/04/2003	26/03/2003	2		A730G			 A73G			
N34	C04	11/04/2003	26/03/2003	0								
I17	C04	01/04/2003	26/03/2003	1		A596G						
F11	C04	28/03/2003	26/03/2003	0								
R38	C04	14/04/2003	26/03/2003	1		A596G						
G08	D05	28/03/2003	27/03/2003	0								
G08	E07	28/03/2003	27/03/2003	1	G153A							
D12	D05	31/03/2003	27/03/2003	0								
D20	D06	02/04/2003	27/03/2003	0								
H24	D05	04/04/2003	27/03/2003	1		T745C						
H16	D06	01/04/2003	27/03/2003	1		T85C						
V46	D06	19/04/2003	27/03/2003	1		T85C						
W50	D05	08/05/2003	27/03/2003	1		A793G						
E13	D05	31/03/2003	27/03/2003	1		A793G						
E09	E07	28/03/2003	27/03/2003	0								
E14	E07	31/03/2003	27/03/2003	0								
E15	E07	31/03/2003	27/03/2003	0								
E10	E07	28/03/2003	27/03/2003	0								
U49	E09	28/04/2003	28/03/2003	0								
U49	E10	28/04/2003	28/03/2003	1	A675G							
L27	E10	08/04/2003	28/03/2003	1		C599T						
L25	F11	08/04/2003	28/03/2003	1		G230A						
L27	F11	08/04/2003	28/03/2003	1		G230A						
L30	F11	08/04/2003	28/03/2003	1		G230A						
H23	E10	04/04/2003	28/03/2003	1	A240G							
N37	G08	14/04/2003	28/03/2003	2	A228G	A614G 						
N37	E10	14/04/2003	28/03/2003	1	T483C							
N28	E10	08/04/2003	28/03/2003	3		A137G A836G T380C						
V46	E10	19/04/2003	28/03/2003	2		T119C		A617G 				
I17	E10	01/04/2003	28/03/2003	1				T460C				
E13	E09	31/03/2003	28/03/2003	0								
E13	E10	31/03/2003	28/03/2003	1		A836G						
E18	F11	01/04/2003	28/03/2003	1		G230A						
K22	E10	02/04/2003	28/03/2003	1		A263G						
R38	E10	14/04/2003	28/03/2003	2		 A788G		A617G				
P35	E13	14/04/2003	31/03/2003	0								
D20	E15	02/04/2003	31/03/2003	1	A612G							
V46	E13	19/04/2003	31/03/2003	1		A793G						
V46	E15	19/04/2003	31/03/2003	1	A612G							
M31	E13	09/04/2003	31/03/2003	1		A193G						
M32	E13	10/04/2003	31/03/2003	2		A10G A836G						
E19	E15	01/04/2003	31/03/2003	0								
K22	D12	02/04/2003	31/03/2003	0								
T48	H16	22/04/2003	01/04/2003	2	C270T				T85C 			
L27	I17	08/04/2003	01/04/2003	1		A532G						
H23	H16	04/04/2003	01/04/2003	0								
H24	H16	04/04/2003	01/04/2003	3		A554G  T590C	G802A					
N34	E18	11/04/2003	01/04/2003	0								
J21	I17	02/04/2003	01/04/2003	0								
V46	E19	19/04/2003	01/04/2003	0								
L42	D20	19/04/2003	02/04/2003	1		G409A 						
O33	D20	11/04/2003	02/04/2003	1		T880C						
H23	K22	04/04/2003	02/04/2003	1				A670G				
N37	J21	14/04/2003	02/04/2003	3		A31G  T23C		 T23CA865G 				
N28	K22	08/04/2003	02/04/2003	1	A423G							
M32	D20	10/04/2003	02/04/2003	2	C336T A612G							
M32	K22	10/04/2003	02/04/2003	1		A821G						
L27	H24	08/04/2003	04/04/2003	0								
N37	H23	14/04/2003	04/04/2003	1				T874C				
N45	H24	19/04/2003	04/04/2003	1	T816C							
V46	H24	19/04/2003	04/04/2003	1	T816C							
M29	H23	08/04/2003	04/04/2003	0								
T48	N28	22/04/2003	08/04/2003	1	T138C							
L39	L25	15/04/2003	08/04/2003	1		G230A						
L42	L25	19/04/2003	08/04/2003	5		G230A T590C			G230AA544G  G230AT234A A158G 			
L42	L27	19/04/2003	08/04/2003	1		G230A						
L47	L30	21/04/2003	08/04/2003	1		G230A						
L43	L30	19/04/2003	08/04/2003	1		G230A						
O33	L27	11/04/2003	08/04/2003	1		T841C						
Q36	L25	14/04/2003	08/04/2003	2		A198GG230A G230A						
Q36	L30	14/04/2003	08/04/2003	1		G230A						
N37	N28	14/04/2003	08/04/2003	2		A248G 	T182C					
N34	N28	11/04/2003	08/04/2003	0								
M32	N28	10/04/2003	08/04/2003	1		A836G						
M31	M29	09/04/2003	08/04/2003	0								
M32	M29	10/04/2003	08/04/2003	0								
R38	L27	14/04/2003	08/04/2003	0								
W50	M31	08/05/2003	09/04/2003	1				T770C				
T48	O33	22/04/2003	11/04/2003	1					A67G			
W50	O33	08/05/2003	11/04/2003	0								
N45	N37	19/04/2003	14/04/2003	0								
W50	R38	08/05/2003	14/04/2003	1				A619G				
L40	L39	16/04/2003	15/04/2003	2		G230A T278C						
L44	L39	19/04/2003	15/04/2003	1		G230A						
W50	U49	08/05/2003	28/04/2003	1	T141C							
